# Supplementary material for: Oligodendroglia vulnerability in the human dorsal striatum in Parkinson’s disease
Source: Acta Neuropathol. 2025 May 5;149(1):46. doi: 10.1007/s00401-025-02884-5 (PMC12053221; doi:10.1007/s00401-025-02884-5)
Supplement: Supplementary file 2 — Supplementary file2 (XLSX 6257 KB) [file 401_2025_2884_MOESM2_ESM.xlsx]

## Sheet: index
Supplementary Table 1. Supplementary Dataset 1. Specimen information. Overview on human sample including information about origin, age, brain region and sequencing information. MADRC, Massachusetts Alzheimer's Disease Research Center (Charlstown, USA); NIH, Human Brain and Spinal Fluid Resource Center (Los Angeles, USA); PUKBB, Parkinson’s UK Brain Bank at Imperial (London, UK); PMI, post-mortem …
Supplementary Table 2. Differential gene expression by Oligodendrocyte lineage subclass. Analysis performed at the cell level using a Wilcoxon rank-sum test with Benjamini-Hochberg p-value correction
Supplementary Table 3. Gene Set Enrichment Analysis (GSEA) results for comparisons conducted between subclasses, as detailed in the Results section
Supplementary Table 4. List of genes identified as relevant in factor analysis across all comparisons evaluated.
Supplementary Table 5. Comparative analysis of PDAO2 with immunological clusters described by Falcão et al. and Jäkel et al.

## Sheet: ST1. Samples information
Biobank Providing the Sample	Sex of Donor	Brain Area	Number of Samples	Age of Donor [years]	Post-Mortem Interval [h]	Number of Sequenced Nuclei
MADRC *	male	caudate	9	59 – > 90	12 – 96	85350
		putamen	11			107389
	female	caudate	6	58 – > 90	8 – 22	53259
		putamen	6			54082
NIH **	male	caudate	4	25 – 90	15 – 33,75	39839
		putamen	4			47773
PUKBB ***	male	caudate	3	58 – 90	9 – 48	12255
		putamen	4			28444
	female	caudate	3	61 – 89	13 – 23	11865
		putamen	3			15630
* MADRC, Massachusetts Alzheimer's Disease Research Center (Charlstown, USA)
** NIH, Human Brain and Spinal Fluid Resource Center (Los Angeles, USA)
*** PUKBB, Parkinson’s UK Brain Bank at Imperial (London, UK)

## Sheet: ST2. OPCs-A_markers
names	scores	logfoldchanges	pvals	pvals_adj	OPCs-A vs:
VCAN-AS1	29.8007	29.9265	3.82183e-195	1.73834e-193	immOL-C
CACNG5	25.4771	29.4077	3.53355e-143	1.02668e-141	immOL-B
MROH9	26.5869	28.9228	9.6329e-156	2.14019e-154	immOL-A
CREB3L1	20.109	28.6611	6.15252e-90	1.31911e-88	immOL-B
TMEM100	14.7593	28.2036	2.68149e-49	4.43676e-48	immOL-C
AC068643.1	11.4693	27.9771	1.88096e-30	2.26414e-29	immOL-B
CXCL12	14.0489	27.9681	7.82295e-45	1.15795e-43	immOL-B
AL390755.1	12.9595	27.934	2.07521e-38	2.85714e-37	immOL-B
LINC00402	17.6283	27.8758	1.49414e-69	1.90535e-68	immOL-A
AC027698.1	11.5411	27.865	8.18838e-31	9.95603e-30	immOL-C
ALDH1L1-AS2	10.2633	27.6789	1.03096e-24	1.08146e-23	immOL-C
INSC	9.93358	27.6563	2.97387e-23	3.00995e-22	immOL-C
LINC01546	11.0891	27.6169	1.41737e-28	1.65699e-27	immOL-B
LINC02588	11.6715	27.6165	1.78348e-31	2.18345e-30	immOL-B
CHL1-AS1	9.64505	27.5191	5.15854e-22	5.05711e-21	immOL-C
AC007193.2	9.77505	27.4672	1.4409e-22	1.43384e-21	immOL-C
AC006019.3	12.8648	27.3183	7.1066e-38	6.17004e-37	immOL-A
AL160262.1	8.3229	27.3025	8.58374e-17	7.14689e-16	immOL-C
ATXN8OS	8.54719	27.2791	1.26121e-17	1.15479e-16	immOL-B
GYPC	8.32607	27.2419	8.35705e-17	6.95987e-16	immOL-C
DBX2	8.63283	27.2178	5.98503e-18	5.52051e-17	immOL-B
LINC02294	8.4547	27.1803	2.79815e-17	2.53792e-16	immOL-B
KCNG4	8.41701	27.0829	3.86205e-17	3.48691e-16	immOL-B
AC027312.1	10.3111	26.9882	6.28043e-25	4.33584e-24	immOL-A
KIF18B	6.87201	26.9471	6.33036e-12	4.78489e-11	immOL-B
Z97200.1	7.22586	26.9374	4.97934e-13	3.59905e-12	immOL-C
RAB20	7.10153	26.903	1.2338e-12	9.58646e-12	immOL-B
EMILIN3	7.15292	26.8393	8.49514e-13	6.64625e-12	immOL-B
AC053503.1	6.75027	26.8077	1.47573e-11	9.99355e-11	immOL-C
SLC7A10	6.86173	26.7764	6.80303e-12	5.13296e-11	immOL-B
LINC02293	6.77609	26.6981	1.23472e-11	9.21095e-11	immOL-B
AF064866.1	8.31212	26.6959	9.4009e-17	5.34404e-16	immOL-A
AC109446.3	8.37172	26.6888	5.67836e-17	3.24489e-16	immOL-A
AC027251.1	11.3107	26.6158	1.16145e-29	5.83824e-29	MOL-G
AL080273.1	11.9826	26.4002	4.38438e-33	2.25433e-32	PDAO-1
AL365214.2	6.88168	26.3758	5.91501e-12	2.89304e-11	immOL-A
GDF6	10.3633	26.108	3.64114e-25	1.70683e-24	PDAO-1
FAM155A-IT1	10.1737	25.9499	2.5973e-24	1.20445e-23	PDAO-1
AC103794.1	6.76419	25.8484	1.34059e-11	4.94291e-11	MOL-G
AL132718.1	10.3062	25.8164	6.60625e-25	3.03637e-24	MOL-F
DSCAM-IT1	8.52891	25.6805	1.47731e-17	6.53512e-17	PDAO-2
AL355314.2	9.26147	25.5435	2.01636e-20	7.9971e-20	MOL-B
TNR-IT1	6.86035	24.9389	6.86928e-12	2.36247e-11	MOL-B
AC004852.2	179.18	12.0013	0	0	MOL-B
MACORIS	30.6046	11.7597	1.06237e-205	1.28061e-204	MOL-G
AC062021.1	33.2616	11.5054	1.38874e-242	2.04661e-241	PDAO-2
AC013265.1	129.564	11.3755	0	0	MOL-B
CA10	195.536	11.1599	0	0	MOL-B
TNR	196.444	11.1595	0	0	MOL-B
PCDH15	196.445	11.1205	0	0	MOL-B
AL450345.2	42.298	10.8299	0	0	immOL-C
LINC01965	62.5429	10.6754	0	0	MOL-G
AC124254.2	103.493	10.6348	0	0	PDAO-1
DSCAM	196.442	10.5559	0	0	MOL-B
AC091885.2	44.0442	10.434	0	0	MOL-G
AC026780.2	8.60158	10.3803	7.86232e-18	3.00376e-17	MOL-B
PDGFRA	191.868	10.3754	0	0	MOL-B
KCNMB2	148.902	10.3385	0	0	PDAO-1
KCNJ16	31.3789	10.3139	3.92614e-216	1.566e-214	immOL-B
LINC00588	6.89596	10.2977	5.35032e-12	1.94528e-11	MOL-A
VCAN	196.051	10.2906	0	0	MOL-B
GALR1	96.4285	10.2772	0	0	PDAO-1
CCKAR	10.8317	10.2598	2.43544e-27	1.04927e-26	MOL-B
AC022034.1	12.5275	10.0919	5.2769e-36	7.00207e-35	immOL-B
AC037450.1	8.20388	10.0793	2.3276e-16	9.54024e-16	MOL-G
AL118505.1	18.1235	10.0602	2.07964e-73	1.50639e-72	MOL-G
AC090138.1	57.7181	10.0241	0	0	MOL-A
IGSF21	56.0514	10.0193	0	0	immOL-B
STK32A	178.822	10.014	0	0	MOL-B
POU6F2	184.602	10.0121	0	0	MOL-B
AL353784.1	35.5764	10.009	3.25237e-277	2.08399e-275	immOL-C
AFAP1L2	148.552	10.0021	0	0	MOL-F
BRINP3	195.586	10.0012	0	0	MOL-B
NXPH1	147.447	9.98566	0	0	PDAO-1
PTPRZ1	116.752	9.97983	0	0	MOL-G
MMP16	196.01	9.93373	0	0	MOL-B
SEZ6L	189.61	9.91947	0	0	MOL-B
AC064875.1	44.5692	9.90959	0	0	immOL-A
SPSB4	98.3517	9.9038	0	0	MOL-B
AL450345.1	7.33535	9.84454	2.21143e-13	8.48425e-13	MOL-F
AC103726.2	7.49386	9.7943	6.6875e-14	2.59254e-13	MOL-F
AC006063.2	7.0157	9.78095	2.28801e-12	8.57118e-12	MOL-F
NR0B1	11.6322	9.77623	2.82739e-31	1.44957e-30	MOL-G
VIPR2	84.6818	9.76837	0	0	PDAO-1
MIR3681HG	76.137	9.73635	0	0	immOL-A
AC022034.3	11.2557	9.70245	2.17094e-29	2.55508e-28	immOL-C
PXDN	96.4903	9.68357	0	0	PDAO-1
LINC02743	8.72405	9.66042	2.68427e-18	1.14288e-17	PDAO-1
FMO3	10.1121	9.62645	4.88316e-24	2.39566e-23	PDAO-2
SLC22A3	108.429	9.6127	0	0	MOL-B
BEST3	70.4634	9.57645	0	0	PDAO-1
AC131097.2	14.703	9.57457	6.16249e-49	3.60654e-48	MOL-F
HECW1-IT1	12.0565	9.55801	1.79193e-33	9.25312e-33	PDAO-1
BX284613.2	116.847	9.53637	0	0	PDAO-1
COL9A1	54.7076	9.51759	0	0	immOL-C
CSPG4	37.0538	9.50583	1.56053e-300	1.10034e-298	immOL-C
AC066585.1	6.95131	9.47869	3.61907e-12	1.34781e-11	MOL-F
MYT1	180.006	9.47328	0	0	MOL-B
AL354771.1	75.5215	9.45498	0	0	MOL-F
AC124854.1	64.4634	9.42736	0	0	PDAO-1
SPRY4	90.1519	9.33289	0	0	MOL-F
PRKG2	108.217	9.32857	0	0	PDAO-1
Z94057.1	15.6867	9.32834	1.86646e-55	1.12274e-54	PDAO-3
CHST11	148.388	9.30659	0	0	PDAO-1
PID1	190.263	9.29859	0	0	MOL-B
CDH10	184.913	9.28715	0	0	MOL-B
CALCRL	125.051	9.27252	0	0	PDAO-1
AC090541.1	6.81979	9.25954	9.11741e-12	3.3787e-11	MOL-G
FERMT1	95.9352	9.22574	0	0	MOL-G
CSGALNACT1	187.23	9.19678	0	0	MOL-B
AC231759.2	8.82506	9.19044	1.09402e-18	9.74439e-18	immOL-C
NTNG1	140.275	9.18283	0	0	PDAO-1
PRRX1	166.934	9.18049	0	0	MOL-A
MEGF11	64.4694	9.12785	0	0	immOL-B
LINC02223	102.931	9.12538	0	0	PDAO-1
HAS2	27.356	9.12327	9.17037e-165	9.76551e-164	MOL-G
AC068725.1	16.6393	9.1148	3.616e-62	2.58426e-61	PDAO-2
HS3ST1	16.0615	9.08208	4.74643e-58	8.03888e-57	immOL-B
MYO16	55.2869	9.08147	0	0	immOL-B
C1QL2	12.8947	9.02855	4.82138e-38	6.70378e-37	immOL-C
MPPED2-AS1	16.6674	8.99662	2.26242e-62	1.46724e-61	PDAO-1
SLC35F1	183.408	8.98827	0	0	PDAO-3
LHFPL3	183.876	8.97114	0	0	PDAO-3
SMOC1	146.311	8.94111	0	0	PDAO-2
TOX	170.72	8.92814	0	0	MOL-F
AC117464.1	10.5186	8.92188	7.09407e-26	7.68559e-25	immOL-C
LUZP2	183.514	8.90677	0	0	PDAO-3
AC099792.1	108.389	8.86105	0	0	MOL-B
ARHGAP42	164.509	8.84844	0	0	PDAO-3
KIAA0040	11.3337	8.79559	8.93821e-30	4.42304e-29	PDAO-1
AC097716.1	10.4666	8.78983	1.23009e-25	5.86074e-25	MOL-G
MASP1	16.4334	8.78606	1.10224e-60	1.91494e-59	immOL-B
ZEB1	194.531	8.77318	0	0	MOL-B
SULF2	161.725	8.75874	0	0	MOL-F
TIMP4	21.1078	8.72932	6.75045e-99	4.56954e-98	MOL-B
RUFY4	28.7339	8.72104	1.43945e-181	1.75843e-180	PDAO-2
VWC2	131.215	8.70903	0	0	MOL-B
CLDN1	17.5438	8.70452	6.63373e-69	4.67064e-68	MOL-G
LINC01844	10.693	8.70424	1.0978e-26	5.31077e-26	MOL-G
CHST9	133.86	8.69067	0	0	PDAO-3
DGKG	194.785	8.69063	0	0	MOL-B
NRXN1	196.424	8.67807	0	0	MOL-B
ATP13A5-AS1	7.98886	8.66752	1.36194e-15	5.01671e-15	MOL-B
GPNMB	100.646	8.6639	0	0	MOL-F
ADCY8	146.17	8.65749	0	0	MOL-B
SOX5	182.726	8.639	0	0	MOL-F
AC097537.1	20.4099	8.63488	1.36536e-92	1.16768e-91	PDAO-2
SLC24A3	184.747	8.63486	0	0	MOL-B
LNX1-AS1	13.3226	8.61378	1.71104e-40	1.55526e-39	immOL-A
LINC02058	23.4686	8.61188	8.53128e-122	2.60216e-120	immOL-C
OTOGL	27.3047	8.61126	3.73469e-164	8.57452e-163	immOL-A
LINC00689	10.4962	8.58689	8.99718e-26	4.24707e-25	PDAO-1
PODN	17.4847	8.58612	1.87475e-68	1.10119e-67	MOL-B
COL11A1	143.349	8.55857	0	0	PDAO-1
SOX6	149.064	8.55482	0	0	PDAO-1
SH2D4A	17.7253	8.54408	2.67276e-70	3.44222e-69	immOL-A
OPCML	149.283	8.52873	0	0	PDAO-1
CHST8	77.0245	8.52388	0	0	MOL-B
LRFN2	77.814	8.52349	0	0	PDAO-1
KCNIP1	167.63	8.51487	0	0	PDAO-3
PDZRN4	110.027	8.50657	0	0	MOL-G
NKAIN3	183.84	8.49002	0	0	MOL-B
GRIK1	146.496	8.48423	0	0	PDAO-1
STK32B	109.526	8.48021	0	0	PDAO-1
NRCAM	195.895	8.4794	0	0	MOL-B
KCNT2	125.435	8.45654	0	0	PDAO-1
ADAMTS9	22.2304	8.44725	1.74644e-109	4.98408e-108	immOL-C
ASCL1	47.1671	8.44266	0	0	MOL-G
AC022679.2	10.3667	8.42756	3.51431e-25	1.60583e-24	PDAO-3
STK32A-AS1	15.5626	8.4253	1.30612e-54	2.13903e-53	immOL-B
FAM155A	195.748	8.41858	0	0	MOL-B
TNS3	129.601	8.41787	0	0	PDAO-1
EMID1	121.406	8.40333	0	0	MOL-F
ST6GAL2	100.974	8.39979	0	0	PDAO-1
LINC01351	20.6329	8.3928	1.3919e-94	1.01741e-93	PDAO-3
AC023403.1	8.54557	8.3906	1.27899e-17	5.38635e-17	PDAO-1
SEL1L3	121.941	8.36196	0	0	MOL-B
C1QL1	36.7008	8.3343	7.08408e-295	4.89266e-293	immOL-C
TMEM51	8.72989	8.33079	2.54922e-18	2.37739e-17	immOL-B
ADRA1A	120.476	8.32227	0	0	MOL-B
AC010273.3	6.89884	8.32185	5.24278e-12	2.56947e-11	immOL-A
EPHA5-AS1	30.3095	8.30966	8.60041e-202	1.00127e-200	PDAO-1
OPCML-IT1	6.74871	8.29975	1.49166e-11	5.57185e-11	PDAO-1
AC069120.1	10.5311	8.2424	6.21166e-26	4.37438e-25	immOL-A
KLF12	173.047	8.23646	0	0	MOL-F
TMEM163	168.211	8.2272	0	0	MOL-B
CTXND1	93.4957	8.20415	0	0	MOL-B
LHFPL3-AS2	7.9228	8.20349	2.32212e-15	1.83161e-14	immOL-C
EYA2	123.605	8.19597	0	0	MOL-B
MPPED2	186.013	8.1934	0	0	MOL-B
ITGA8	126.96	8.17632	0	0	MOL-A
AL356113.1	7.07962	8.16967	1.44555e-12	5.03938e-12	MOL-B
CRISPLD2	86.9812	8.15219	0	0	PDAO-1
IL1RAP	162.489	8.1241	0	0	MOL-B
PLAAT1	99.925	8.11023	0	0	PDAO-1
ZEB1-AS1	106.6	8.10552	0	0	PDAO-3
AL160191.1	8.41899	8.10257	3.79732e-17	1.58652e-16	PDAO-1
KLHL1	124.126	8.09738	0	0	MOL-B
LINC01238	10.2979	8.09259	7.20192e-25	3.35917e-24	PDAO-1
CA8	115.634	8.07933	0	0	MOL-B
LINC00511	147.53	8.07913	0	0	PDAO-1
TAFA1	120.055	8.06168	0	0	PDAO-1
SYT17	141.239	8.05997	0	0	MOL-B
CNTNAP5	190.182	8.05738	0	0	MOL-B
AC010941.1	9.99339	8.04412	1.62916e-23	7.25641e-23	MOL-A
AC016994.1	6.81641	8.03452	9.33442e-12	3.40668e-11	PDAO-3
CHL1	194.567	8.03401	0	0	MOL-B
ACAN	25.3526	8.03241	8.41621e-142	8.98226e-141	PDAO-2
USP43	75.5077	8.02747	0	0	PDAO-1
NT5E	27.3125	8.02544	3.01413e-164	1.18401e-162	immOL-C
FAM110B	180.864	8.01264	0	0	MOL-B
CHL1-AS2	71.351	8.0003	0	0	MOL-B
SATB1-AS1	101.91	7.99397	0	0	PDAO-1
SORCS3	143.635	7.99337	0	0	PDAO-1
UST	165.814	7.9844	0	0	PDAO-3
AC096576.3	32.9454	7.98328	4.92712e-238	5.31744e-237	PDAO-3
LHFPL3-AS1	60.6039	7.97153	0	0	MOL-G
AC007682.1	17.7341	7.95917	2.28679e-70	1.49455e-69	MOL-A
NTN1	64.3853	7.95062	0	0	immOL-A
TIMP3	30.3972	7.93397	5.98447e-203	2.2663e-201	immOL-B
AC140912.1	20.9936	7.91371	7.5024e-98	1.70277e-96	immOL-B
ASIC4	80.3851	7.90699	0	0	MOL-B
CISTR	7.49624	7.90511	6.56769e-14	2.4866e-13	MOL-A
ANTXR1	49.0964	7.90085	0	0	immOL-B
PAPSS2	13.1621	7.89142	1.45029e-39	2.07385e-38	immOL-C
ZNF469	12.5234	7.87697	5.55935e-36	7.46503e-35	immOL-C
KCTD15	11.5013	7.86623	1.29953e-30	9.99988e-30	immOL-A
ZFPM2	181.8	7.81614	0	0	PDAO-3
GPC6	178.981	7.81486	0	0	MOL-B
ATRNL1	183.443	7.81458	0	0	PDAO-3
AC090531.1	10.5274	7.807	6.46083e-26	7.01081e-25	immOL-C
CACNG4	153.495	7.79411	0	0	MOL-B
TMEM132D	179.264	7.7789	0	0	PDAO-3
GPR17	55.8678	7.77627	0	0	MOL-G
AL512308.1	85.7405	7.77181	0	0	MOL-G
AP003059.1	24.7542	7.76444	2.7972e-135	2.45193e-134	MOL-F
AC008937.2	7.14071	7.7642	9.28491e-13	6.63287e-12	immOL-C
PTPRT	185.656	7.7623	0	0	MOL-B
MIR503HG	13.2292	7.75945	5.95125e-40	3.16124e-39	MOL-A
AL353660.1	18.8308	7.74467	4.22387e-79	3.16359e-78	MOL-G
PCDH7	181.135	7.74397	0	0	PDAO-3
HIF3A	157.578	7.74387	0	0	MOL-B
ETV1	149.348	7.74241	0	0	MOL-B
NOL4	172.133	7.73645	0	0	PDAO-3
KCNMB2-AS1	135.961	7.73516	0	0	PDAO-1
PTPRG	147.408	7.73374	0	0	PDAO-1
HS6ST3	190.508	7.71734	0	0	MOL-B
AC100779.1	17.304	7.69312	4.3888e-67	2.82614e-66	PDAO-3
FGF12-AS1	29.5942	7.69136	1.77597e-192	1.736e-191	PDAO-3
ST6GAL1	140.297	7.69115	0	0	MOL-B
AC079584.2	7.99598	7.68956	1.28545e-15	4.73649e-15	MOL-B
LRRK2	179.106	7.66449	0	0	MOL-B
HECW1	183.048	7.66321	0	0	MOL-B
BGN	14.0518	7.65768	7.50917e-45	1.11199e-43	immOL-B
SSTR1	12.6373	7.65747	1.31563e-36	1.11833e-35	immOL-A
C3orf70	50.7651	7.64341	0	0	immOL-B
NAT16	7.65658	7.63506	1.90952e-14	7.30682e-14	MOL-A
ARHGAP31	52.5426	7.63471	0	0	immOL-B
AC139722.1	8.5772	7.62913	9.72082e-18	4.10153e-17	PDAO-1
WFDC1	73.8633	7.62707	0	0	PDAO-3
FGF14-AS1	10.1034	7.62096	5.33646e-24	3.61818e-23	immOL-A
TMEM200C	15.0144	7.61685	5.90745e-51	9.35203e-50	immOL-B
KCND2	196.042	7.61508	0	0	MOL-B
FGF12	181.315	7.6125	0	0	PDAO-3
COL5A1	16.6105	7.61201	5.84813e-62	1.02606e-60	immOL-B
CABLES1	131.951	7.60916	0	0	MOL-B
U91319.1	87.7345	7.59848	0	0	PDAO-1
GAL3ST4	8.84426	7.58841	9.21353e-19	8.70084e-18	immOL-B
AC105230.1	9.71144	7.58686	2.69492e-22	1.09645e-21	MOL-B
AC008496.2	10.9124	7.58204	1.00612e-27	4.82227e-27	MOL-F
COL12A1	9.47004	7.57959	2.79732e-21	2.79765e-20	immOL-B
INAVA	28.5613	7.57748	2.03282e-179	2.20303e-178	PDAO-1
CACNA1G	49.4536	7.56831	0	0	MOL-A
SCN9A	134.01	7.56788	0	0	MOL-F
AP001978.1	7.88114	7.55992	3.244e-15	1.1883e-14	MOL-B
AC079584.1	13.3373	7.55965	1.40517e-40	7.5067e-40	MOL-A
DPYSL3	133.211	7.52974	0	0	MOL-B
GFRA1	129.754	7.52796	0	0	PDAO-3
AC024996.1	7.50893	7.51976	5.96114e-14	2.31949e-13	MOL-G
PAH	20.1991	7.50935	9.97693e-91	6.51924e-90	MOL-B
COL4A4	28.9916	7.50409	8.3881e-185	2.10039e-183	immOL-A
C1orf21	171.219	7.50263	0	0	MOL-F
LINC02720	7.93005	7.50247	2.19054e-15	9.3114e-15	PDAO-2
LINC01579	8.51343	7.50163	1.68865e-17	7.0983e-17	PDAO-1
PLCB4	138.033	7.49987	0	0	MOL-B
PCOLCE2	11.1199	7.49824	1.00418e-28	1.16386e-27	immOL-C
WNT5A	31.2989	7.49385	4.82526e-215	5.81238e-214	PDAO-1
TMEM196	32.5329	7.48897	3.65032e-232	1.5495e-230	immOL-B
HNF4G	27.6145	7.47196	7.4422e-168	7.74651e-167	PDAO-1
ZFPM2-AS1	37.2711	7.47133	4.82302e-304	3.48084e-302	immOL-C
HES5	16.84	7.46738	1.24215e-63	8.02173e-63	MOL-F
XKR4	132.683	7.46046	0	0	PDAO-1
FGL1	12.2013	7.45531	3.05803e-34	1.59153e-33	PDAO-1
AC079848.2	12.5837	7.45521	2.59712e-36	2.19381e-35	immOL-A
SNTG1	196.017	7.44341	0	0	MOL-B
ELAVL4	110.305	7.43341	0	0	MOL-B
AC112254.1	7.70613	7.43244	1.29686e-14	4.98055e-14	MOL-A
ADAMTS5	7.73	7.39823	1.07548e-14	1.16665e-13	COPs
LINC00648	10.7047	7.39745	9.67809e-27	4.62681e-26	PDAO-1
ARHGAP10	144.426	7.39713	0	0	MOL-F
BCAN	101.618	7.39477	0	0	MOL-G
SCN1A	190.493	7.39477	0	0	MOL-B
XYLT1	64.2406	7.38296	0	0	immOL-B
AC008127.1	19.5263	7.37447	6.56205e-85	4.18007e-84	MOL-B
CSMD1	149.273	7.3696	0	0	PDAO-1
TENM1	125.901	7.35865	0	0	PDAO-1
FIBIN	9.96809	7.34746	2.1024e-23	2.21573e-22	immOL-B
MYO16-AS1	17.532	7.33931	8.1615e-69	4.80649e-68	MOL-B
MIR9-3HG	116.933	7.33668	0	0	MOL-B
LRMDA	167.136	7.33049	0	0	MOL-F
LINC01013	8.48959	7.32	2.07362e-17	1.76044e-16	immOL-C
AC092652.2	22.5586	7.31953	1.10557e-112	1.04994e-111	PDAO-2
ATP2C2	40.6078	7.31508	0	0	immOL-B
B3GNT7	30.7084	7.31135	4.39896e-207	5.31789e-206	MOL-G
GPM6A	195.468	7.31116	0	0	MOL-B
NR2F1-AS1	125.164	7.29989	0	0	MOL-B
CRISPLD1	70.9314	7.29857	0	0	MOL-B
GRM7	147.942	7.29486	0	0	PDAO-1
AL391645.1	8.11627	7.28089	4.80739e-16	1.95356e-15	MOL-G
GNG2	97.4089	7.27899	0	0	MOL-B
EGFR	143.024	7.26932	0	0	MOL-F
PTGFRN	79.7683	7.26384	0	0	PDAO-3
AKR1E2	25.8837	7.26018	1.01715e-147	1.11197e-146	PDAO-2
AL121827.2	8.31884	7.25116	8.8831e-17	3.62904e-16	MOL-F
AL139393.1	11.8053	7.23043	3.6634e-32	4.54106e-31	immOL-B
AC016042.1	78.0011	7.22903	0	0	PDAO-3
BASP1-AS1	115.241	7.22625	0	0	MOL-B
OLFM2	108.268	7.2236	0	0	PDAO-1
FGF14	148.989	7.21955	0	0	PDAO-1
KCNMA1	147.648	7.21797	0	0	PDAO-1
AC100863.1	8.86436	7.21716	7.69419e-19	3.25377e-18	MOL-F
UBE2Q2L	8.33939	7.20579	7.4675e-17	2.99233e-16	MOL-A
NGF	8.31159	7.20117	9.44303e-17	8.43988e-16	immOL-B
SMIM3	14.2493	7.19956	4.52562e-46	2.28957e-45	MOL-B
AKR1C3	41.239	7.19633	0	0	MOL-B
TTC16	16.4036	7.19592	1.80263e-60	1.01125e-59	MOL-B
LINC02497	10.84	7.19496	2.22584e-27	1.0447e-26	PDAO-3
PLSCR4	92.5819	7.19058	0	0	MOL-B
PON3	13.5033	7.18861	1.49435e-41	1.37724e-40	immOL-A
NTN4	75.4277	7.15656	0	0	MOL-G
SCN7A	11.3611	7.1528	6.52845e-30	7.7999e-29	immOL-B
AC118755.2	7.02102	7.15248	2.20255e-12	8.79766e-12	PDAO-2
SOX1-OT	61.7089	7.14924	0	0	PDAO-1
SULT1C4	14.118	7.1482	2.9438e-45	2.85191e-44	immOL-A
AC087286.2	7.44516	7.13181	9.6828e-14	5.04482e-13	immOL-A
LINC02283	43.3794	7.13179	0	0	MOL-G
CNTN1	181.421	7.12668	0	0	PDAO-3
NKAIN4	31.5058	7.12089	7.2387e-218	3.67984e-216	immOL-C
GLDC	88.7323	7.11757	0	0	MOL-F
NTRK3	192.531	7.11242	0	0	MOL-B
ALDH1L1	28.6501	7.10937	1.59633e-180	5.52956e-179	immOL-B
NELL1	107.209	7.07156	0	0	MOL-B
PARD3	178.468	7.06799	0	0	MOL-F
PLPPR5	131.516	7.06751	0	0	PDAO-3
LRRTM4	148.612	7.06578	0	0	PDAO-1
COL8A1	11.4874	7.05626	1.52559e-30	1.84295e-29	immOL-C
FLRT2	167.995	7.05551	0	0	MOL-B
ARHGEF26-AS1	82.2907	7.05279	0	0	MOL-B
GRAMD1C	100.002	7.04204	0	0	PDAO-1
SHISA9	170.309	7.04128	0	0	MOL-B
ADGRA1-AS1	8.61906	7.0403	6.75038e-18	2.5807e-17	MOL-B
SLC1A1	120.252	7.04007	0	0	PDAO-1
AC092652.1	16.5721	7.0353	1.10837e-61	7.15369e-61	PDAO-1
NR2F2-AS1	38.5639	7.0337	0	0	MOL-B
PDGFC	138.533	7.03133	0	0	PDAO-3
PPP1R14C	76.823	7.02843	0	0	MOL-F
DDAH1	136.244	7.02778	0	0	MOL-B
ACADL	10.2275	7.02071	1.49306e-24	1.02343e-23	immOL-A
THSD7A	116.412	7.02028	0	0	PDAO-1
AC096576.2	42.0027	7.01786	0	0	PDAO-3
AP003059.2	36.9619	7.01346	4.69568e-299	5.29486e-298	MOL-B
SLC1A2	190.415	7.01281	0	0	MOL-B
ADAMTS6	72.6932	7.00382	0	0	PDAO-1
AKR1C1	12.046	7.00001	2.03709e-33	1.07211e-32	MOL-G
TACC2	47.4038	6.99439	0	0	immOL-B
COL15A1	15.2484	6.97557	1.68733e-52	1.02839e-51	PDAO-1
NOTCH2NLC	9.56676	6.96722	1.1031e-21	1.07052e-20	immOL-C
AL158055.1	47.128	6.96031	0	0	PDAO-1
FABP7	31.6085	6.95541	2.81845e-219	3.50398e-218	MOL-G
LINC01776	14.0896	6.95223	4.39928e-45	2.44796e-44	PDAO-3
SLC6A11	40.4577	6.94998	0	0	PDAO-1
ZDHHC22	35.2866	6.94937	9.41793e-273	1.30626e-271	MOL-G
AC069437.1	63.1139	6.94754	0	0	PDAO-1
TEK	96.3688	6.94669	0	0	PDAO-2
PRRX2	8.68504	6.94474	3.78604e-18	2.23476e-17	immOL-A
SEMA5B	77.0814	6.94126	0	0	MOL-B
ANKFN1	91.7894	6.93979	0	0	MOL-B
MDGA2	181.546	6.93078	0	0	MOL-F
ADAMTS17	134.987	6.92733	0	0	PDAO-2
IGSF9B	152.347	6.9193	0	0	MOL-B
AL049749.1	8.60353	6.91874	7.73034e-18	3.43634e-17	PDAO-2
PCDHGC3	17.5981	6.904	2.54607e-69	4.7568e-68	immOL-B
GSG1L	117.213	6.90343	0	0	PDAO-1
ADAMTS9-AS2	100.016	6.90048	0	0	PDAO-3
PDPN	35.4127	6.89795	1.08744e-274	1.50394e-273	PDAO-1
AC020584.1	13.306	6.89257	2.13697e-40	1.16394e-39	MOL-F
KIAA1217	170.776	6.89241	0	0	MOL-B
KCNH5	63.4446	6.87943	0	0	MOL-B
NOTCH2	117.495	6.87093	0	0	PDAO-3
RIN3	18.6189	6.86653	2.25831e-77	4.48258e-76	immOL-B
SOX4	94.8951	6.86572	0	0	MOL-F
ITGA4	13.887	6.86367	7.59024e-44	4.26227e-43	MOL-F
SOX5-AS1	12.6126	6.86282	1.80025e-36	9.28613e-36	MOL-A
DLGAP1-AS5	13.5777	6.85578	5.43265e-42	3.13585e-41	MOL-G
SLC2A10	21.6563	6.85084	5.30597e-104	4.17443e-103	MOL-F
FKBP10	25.064	6.8481	1.22792e-138	1.16056e-137	PDAO-1
LINC01152	8.89397	6.81883	5.89654e-19	2.53653e-18	PDAO-1
PRTG	59.0878	6.81747	0	0	PDAO-2
GHR	111.429	6.81414	0	0	MOL-F
MEF2C-AS1	114.624	6.81058	0	0	PDAO-3
NFIA-AS2	12.305	6.8101	8.51285e-35	1.11815e-33	immOL-C
SLC44A5	147.597	6.80897	0	0	PDAO-3
LAMA4	59.5798	6.80493	0	0	immOL-A
PHLDA1	41.4029	6.80368	0	0	immOL-B
ZNF730	34.7658	6.80308	7.99694e-265	1.23807e-263	PDAO-2
DOK5	61.7536	6.8025	0	0	PDAO-1
CMYA5	147.489	6.79305	0	0	MOL-B
ABCC8	103.472	6.77989	0	0	MOL-B
GRIK2	147.876	6.76695	0	0	PDAO-1
SLC8A1-AS1	63.6143	6.76314	0	0	PDAO-2
SLC8A1	190.636	6.76151	0	0	MOL-B
LINC01600	12.3138	6.75652	7.6317e-35	3.99346e-34	PDAO-1
RPRM	8.00718	6.74281	1.17368e-15	4.70252e-15	MOL-F
AC110995.1	9.34934	6.74215	8.81966e-21	4.12e-20	PDAO-2
TRPC3	32.6149	6.72894	2.52001e-233	3.2221e-232	MOL-G
AC005906.2	105.292	6.72569	0	0	PDAO-3
NEU4	38.4866	6.717	0	0	PDAO-1
GRM5	144.79	6.71695	0	0	PDAO-1
NHSL1	124.132	6.70804	0	0	MOL-B
AL121821.2	10.8441	6.6946	2.12671e-27	1.02252e-26	PDAO-1
COL20A1	54.0402	6.69157	0	0	PDAO-3
AC110296.1	63.0369	6.69021	0	0	PDAO-3
SALL3	66.3896	6.68927	0	0	PDAO-2
SPC25	33.786	6.68602	3.16995e-250	4.21294e-249	MOL-G
AC025280.3	12.2153	6.68274	2.57684e-34	1.34214e-33	PDAO-1
GNG12	94.34	6.6823	0	0	MOL-F
NRG3	189.28	6.68162	0	0	MOL-B
AL138756.1	8.3823	6.67854	5.19016e-17	4.671e-16	immOL-B
AC023095.1	65.8692	6.67428	0	0	MOL-B
COL4A3	23.2664	6.66976	9.71851e-120	2.92197e-118	immOL-C
AC090152.1	10.4854	6.66788	1.00862e-25	4.64155e-25	PDAO-3
BRINP1	156.972	6.65582	0	0	MOL-B
STK33	74.4074	6.65518	0	0	PDAO-1
TRIB2	63.4671	6.65369	0	0	PDAO-2
SCN1A-AS1	114.433	6.6518	0	0	MOL-F
C8orf86	23.0032	6.64817	4.33031e-117	3.72508e-116	PDAO-1
MMD2	143.246	6.64381	0	0	MOL-B
ACSM5	10.6229	6.64047	2.33275e-26	1.09534e-25	MOL-F
ST8SIA1	149.399	6.63926	0	0	PDAO-3
SHISA6	119.538	6.63842	0	0	MOL-F
TCF7L1	69.1173	6.63298	0	0	MOL-B
DLL3	11.3627	6.62726	6.41575e-30	7.67341e-29	immOL-B
SLC19A3	14.613	6.6238	2.32189e-48	1.36574e-47	PDAO-1
ADGRG1	75.7295	6.62297	0	0	MOL-G
CSMD3	183.512	6.60798	0	0	PDAO-3
LOXL3	9.57665	6.60311	1.00242e-21	9.73644e-21	immOL-C
ZNF423	89.5011	6.5989	0	0	MOL-F
AL122014.1	27.8917	6.59705	3.36508e-171	2.91934e-170	MOL-B
FARP1	146.409	6.58507	0	0	MOL-B
KIF26B	134.296	6.5803	0	0	PDAO-1
AMPH	124.987	6.57962	0	0	MOL-B
LINC00173	11.5313	6.57733	9.17204e-31	4.58588e-30	PDAO-1
CACNG2	50.8043	6.57651	0	0	PDAO-1
SORCS1	181.04	6.57273	0	0	MOL-B
AP001021.1	7.50626	6.56666	6.08389e-14	3.187e-13	immOL-A
NEBL	186.45	6.56366	0	0	MOL-B
AL162411.1	20.8724	6.56023	9.54267e-97	7.49188e-96	PDAO-1
IGDCC4	8.41376	6.55462	3.97058e-17	3.58298e-16	immOL-B
AC125793.1	7.17631	6.55298	7.16199e-13	2.68896e-12	PDAO-3
POU6F2-AS2	9.08499	6.55077	1.03711e-19	4.07636e-19	MOL-B
SCN3A	169.991	6.5507	0	0	PDAO-3
FHOD3	127.783	6.55038	0	0	PDAO-3
LINC01896	20.9942	6.54194	7.40832e-98	1.18787e-96	immOL-A
MYO7A	20.6416	6.54149	1.16135e-94	8.78218e-94	MOL-F
RAB27B	55.8175	6.53714	0	0	PDAO-1
TOX2	78.0564	6.52628	0	0	MOL-B
KIF7	17.4908	6.52548	1.68426e-68	1.14034e-67	PDAO-1
AC108472.1	10.2402	6.52197	1.31021e-24	5.93221e-24	PDAO-3
PROM1	37.1256	6.51123	1.08488e-301	1.59463e-300	MOL-G
SIX4	7.92335	6.51067	2.31204e-15	9.21862e-15	MOL-F
LRRN2	31.6238	6.50519	1.73942e-219	7.01262e-218	immOL-B
LPAR4	7.29422	6.50488	3.00386e-13	1.14891e-12	MOL-F
CHAD	18.7306	6.49326	2.78991e-78	1.89656e-77	PDAO-3
RNF150	129.517	6.49259	0	0	PDAO-1
FGF14-IT1	20.2105	6.48694	7.9139e-91	6.03325e-90	PDAO-1
LINC01234	21.1108	6.47881	6.32403e-99	5.02108e-98	PDAO-1
MEG8	175.698	6.47439	0	0	PDAO-3
AC002480.2	6.83395	6.4718	8.26101e-12	3.10124e-11	PDAO-1
MMP2	11.0629	6.46715	1.89754e-28	9.17176e-28	MOL-F
LINC01322	172.167	6.46651	0	0	PDAO-3
RHOJ	28.5749	6.46642	1.37624e-179	1.49243e-178	PDAO-1
RNF165	24.2163	6.46629	1.49872e-129	4.05401e-128	immOL-B
TNFRSF11B	8.51151	6.46584	1.71684e-17	7.21409e-17	PDAO-1
AR	41.6055	6.46357	0	0	MOL-F
SOX1	18.5038	6.45764	1.92288e-76	1.3305e-75	MOL-F
AC013391.3	9.687	6.45256	3.42425e-22	1.39167e-21	MOL-B
LINC00865	7.12616	6.45125	1.03208e-12	3.90189e-12	MOL-F
GABRA3	24.0819	6.44852	3.86498e-128	1.03467e-126	immOL-B
DPP10	180.165	6.44765	0	0	PDAO-3
THRB	175.08	6.44714	0	0	MOL-B
LRCH1	100.208	6.4422	0	0	MOL-B
EMP2	29.243	6.43904	5.50537e-188	6.14007e-187	PDAO-1
DAB1	145.784	6.43897	0	0	PDAO-1
ALPL	16.7553	6.43027	5.17986e-63	2.95601e-62	MOL-B
UBASH3B	21.7224	6.42619	1.25906e-104	3.00746e-103	immOL-B
AL110292.1	90.2887	6.41829	0	0	MOL-F
PARVA	16.5242	6.41791	2.45536e-61	4.28784e-60	immOL-B
TTPA	9.83166	6.4169	8.22501e-23	8.22111e-22	immOL-C
LRP1	163.002	6.41442	0	0	PDAO-3
LINC01237	69.1628	6.41064	0	0	PDAO-1
KIAA1211	152.506	6.40947	0	0	MOL-F
PARP8	130.607	6.40849	0	0	PDAO-3
FBLN7	21.1023	6.40527	7.57695e-99	6.01161e-98	PDAO-1
SMAD3	123.761	6.40459	0	0	MOL-B
CLDN10	31.7916	6.4043	8.45433e-222	1.05535e-220	MOL-G
AFAP1	123.376	6.40372	0	0	PDAO-2
DZIP1	113.12	6.40193	0	0	PDAO-1
AL137024.1	7.49059	6.39865	6.85648e-14	2.83095e-13	PDAO-2
SLCO5A1	34.8645	6.39808	2.5693e-266	3.49457e-265	PDAO-1
LINC02740	7.13167	6.39702	9.91611e-13	3.66904e-12	MOL-A
SLITRK3	54.9337	6.39696	0	0	MOL-F
EPAS1	63.4648	6.39485	0	0	MOL-B
NCALD	134.709	6.39236	0	0	PDAO-1
AL354824.1	19.8377	6.39104	1.40833e-87	1.17288e-86	PDAO-2
GRIK3	125.926	6.38649	0	0	MOL-F
LINC01918	9.29052	6.38426	1.53529e-20	9.60563e-20	immOL-A
LINC00629	6.81155	6.38327	9.65511e-12	3.80247e-11	PDAO-2
GSTM5	12.064	6.37909	1.63649e-33	8.62221e-33	MOL-G
AC113346.2	20.6319	6.3731	1.41978e-94	9.43275e-94	MOL-B
PYGO1	98.5014	6.36943	0	0	MOL-F
DLGAP1	182.627	6.36742	0	0	PDAO-3
PLCE1	127.932	6.36607	0	0	MOL-F
WNT7B	19.7273	6.36472	1.25708e-86	9.37359e-86	PDAO-1
KIAA1549	106.633	6.34425	0	0	MOL-B
AC090578.1	65.2864	6.34345	0	0	PDAO-1
TMEM132E	8.57889	6.34248	9.57954e-18	8.79751e-17	immOL-B
AL360178.1	20.9299	6.33539	2.85903e-97	2.253e-96	PDAO-1
ABLIM3	33.5664	6.32501	5.18562e-247	2.29969e-245	immOL-B
LINC02664	24.5401	6.32471	5.5223e-133	5.1161e-132	PDAO-1
CCND1	47.4421	6.32435	0	0	MOL-B
LRFN5	131.401	6.32044	0	0	MOL-B
ATCAY	137.731	6.31446	0	0	MOL-B
AC092162.2	8.03292	6.31409	9.5178e-16	3.87238e-15	PDAO-1
HS6ST2	24.6604	6.3116	2.84595e-134	7.88167e-133	immOL-B
AC123912.4	10.9777	6.30953	4.8922e-28	2.37247e-27	PDAO-1
LINC01550	27.5909	6.30542	1.4302e-167	4.6394e-166	immOL-B
GALNT3	41.5221	6.30275	0	0	PDAO-1
TMEM132C	111.494	6.29872	0	0	MOL-G
CSPG5	108.681	6.29695	0	0	PDAO-2
AC110023.1	18.279	6.29383	1.21638e-74	7.37749e-74	MOL-B
FP325335.1	9.5292	6.29311	1.58496e-21	6.96926e-21	MOL-F
FBN2	12.9142	6.29031	3.74286e-38	5.13011e-37	immOL-B
TENT5A	39.6592	6.28865	0	0	MOL-F
LINC01748	72.271	6.28363	0	0	PDAO-1
VANGL1	8.0372	6.28311	9.19152e-16	3.74099e-15	PDAO-1
HAPLN1	16.104	6.28201	2.39228e-58	1.5119e-57	PDAO-1
KCNMA1-AS1	25.8615	6.26928	1.80804e-147	1.64609e-146	MOL-F
AC079089.1	15.6818	6.26796	2.01462e-55	1.09165e-54	MOL-B
FAM162B	19.0867	6.26542	3.25847e-81	2.24771e-80	PDAO-3
AC004946.1	7.75565	6.2652	8.78901e-15	3.19621e-14	MOL-B
AP001025.1	10.7544	6.26187	5.65081e-27	9.05204e-26	COPs
FBN3	21.9608	6.25639	6.83196e-107	6.29481e-106	PDAO-2
CLDN16	14.8933	6.25263	3.64066e-50	2.176e-49	PDAO-1
FXYD6	135.32	6.25245	0	0	PDAO-3
AC009975.1	10.5163	6.25084	7.26626e-26	7.8696e-25	immOL-C
HES1	11.1609	6.24364	6.33134e-29	3.15715e-28	MOL-G
OAS3	11.166	6.23858	5.98043e-29	2.93398e-28	PDAO-1
CRTAC1	30.6118	6.23822	8.51812e-206	3.25874e-204	immOL-B
TRIM67	35.2598	6.23807	2.42962e-272	2.80439e-271	PDAO-3
PDE7B	128.939	6.23427	0	0	PDAO-1
RIT2	91.9034	6.23056	0	0	PDAO-1
AC114316.1	23.1072	6.22961	3.91844e-118	3.82249e-117	PDAO-2
DZIP1L	21.9351	6.22925	1.20265e-106	9.54414e-106	MOL-F
GPR161	7.95352	6.22893	1.81288e-15	1.55474e-14	immOL-B
KY	63.2159	6.22795	0	0	MOL-A
AC096576.6	19.3069	6.22512	4.70264e-83	3.2707e-82	PDAO-3
KLRC2	53.1252	6.22489	0	0	MOL-G
SHC3	132.4	6.22208	0	0	PDAO-1
KCNIP4	183.4	6.21649	0	0	PDAO-3
ANKRD29	9.45622	6.21238	3.19288e-21	3.18853e-20	immOL-B
TAFA2	121.519	6.20921	0	0	PDAO-1
LINC02251	11.1649	6.20766	6.05736e-29	3.18101e-28	PDAO-2
AC092745.4	6.92835	6.20739	4.25788e-12	1.58309e-11	MOL-F
PLAT	67.2588	6.20141	0	0	MOL-A
LRRFIP1	153.664	6.20074	0	0	MOL-B
MSI1	19.3726	6.18073	1.314e-83	9.63811e-83	PDAO-1
CACNA1A	140.57	6.17611	0	0	PDAO-1
WNT7A	9.9924	6.17525	1.64542e-23	6.78625e-23	MOL-B
FGD3	22.0599	6.1715	7.66787e-108	6.32496e-107	PDAO-1
AC103808.2	7.1187	6.17114	1.08952e-12	4.1158e-12	MOL-F
MAP2	191.984	6.15507	0	0	MOL-B
DPP10-AS1	18.8335	6.15206	4.01259e-79	2.736e-78	PDAO-3
KCNIP4-IT1	89.4271	6.14756	0	0	PDAO-3
LINC02198	8.82537	6.14667	1.09101e-18	6.53596e-18	immOL-A
ITGA9	81.6587	6.14479	0	0	PDAO-1
LNX1	37.6194	6.14299	0	0	immOL-B
CUX2	69.4121	6.13698	0	0	MOL-B
KCNN2	72.151	6.13378	0	0	PDAO-2
LINC00237	11.6391	6.13258	2.6062e-31	3.20933e-30	immOL-C
ASIC2	113.252	6.13127	0	0	PDAO-1
ANGPTL1	27.7122	6.12962	4.97061e-169	4.64972e-168	MOL-A
ATP13A5	49.1387	6.12812	0	0	PDAO-2
ZNF114	10.03	6.12168	1.12556e-23	5.49239e-23	PDAO-2
RGS22	44.8187	6.11959	0	0	MOL-B
C6orf118	21.4781	6.11251	2.49544e-102	2.01067e-101	PDAO-1
AC012409.2	13.0786	6.10761	4.36222e-39	2.37865e-38	PDAO-1
AC092691.3	13.8497	6.10591	1.27769e-43	1.94504e-42	immOL-C
TNFRSF1A	16.4965	6.10124	3.88759e-61	2.60699e-60	MOL-G
TSHZ3	77.3696	6.09924	0	0	MOL-F
RNF180	114.59	6.09879	0	0	PDAO-2
STK17B	13.8244	6.09391	1.81543e-43	2.75743e-42	immOL-C
RALGPS2	111.417	6.08789	0	0	PDAO-1
LINC02698	13.1121	6.08582	2.80741e-39	1.53357e-38	PDAO-1
PRICKLE1	89.6129	6.0851	0	0	MOL-B
GRAMD1B	129.032	6.08393	0	0	MOL-B
RARRES2	18.952	6.0756	4.25391e-80	3.19532e-79	MOL-G
SHD	15.9595	6.07513	2.44766e-57	1.52094e-56	MOL-F
LINC00937	79.176	6.07057	0	0	PDAO-2
PALLD	152.836	6.06258	0	0	MOL-F
HMX1	15.6502	6.05149	3.3129e-55	2.12844e-54	MOL-G
RGMA	15.2059	6.05134	3.22959e-52	5.15878e-51	immOL-B
OPHN1	146.03	6.0511	0	0	PDAO-1
SUSD1	75.4103	6.04063	0	0	PDAO-1
CMTM8	7.54859	6.03709	4.40004e-14	3.60386e-13	immOL-B
AC013716.1	6.87912	6.03612	6.0223e-12	2.07393e-11	MOL-B
ANO5	83.8794	6.03526	0	0	PDAO-1
AC124852.1	75.5743	6.03425	0	0	PDAO-1
SLC40A1	25.9018	6.0322	6.35158e-148	5.56035e-147	PDAO-3
TVP23A	55.2018	6.01807	0	0	PDAO-1
KIF26B-AS1	9.25839	6.01372	2.07546e-20	1.293e-19	immOL-A
EPHA5	26.6232	6.01297	3.66187e-156	1.12918e-154	immOL-B
AL445250.1	53.9354	6.01104	0	0	immOL-C
EPHB3	12.142	6.00695	6.32646e-34	2.91334e-33	MOL-B
SUSD5	42.2204	6.00214	0	0	MOL-G
CADPS2	87.126	6.0017	0	0	MOL-B
AC092691.1	179.064	5.99627	0	0	PDAO-3
MPZL1	131.424	5.9892	0	0	MOL-F
DCX	66.679	5.98833	0	0	MOL-B
RTN4RL2	6.91291	5.98299	4.74808e-12	1.77495e-11	MOL-G
LINC02774	39.9668	5.98166	0	0	PDAO-1
RBMS3-AS3	21.2228	5.97978	5.88465e-100	4.70437e-99	PDAO-1
AC023051.1	9.88068	5.97187	5.04903e-23	5.08281e-22	immOL-C
SLC43A3	11.5097	5.96827	1.17934e-30	5.99704e-30	MOL-G
SLC45A4	27.6753	5.96643	1.38462e-168	1.44525e-167	PDAO-1
C12orf42	8.31037	5.96483	9.54078e-17	3.95915e-16	PDAO-1
AC012213.1	11.6144	5.9638	3.48029e-31	1.74943e-30	PDAO-1
STAMBPL1	75.5279	5.96344	0	0	MOL-B
MRO	7.99742	5.96133	1.27054e-15	1.09576e-14	immOL-B
ARHGEF26	82.6004	5.95709	0	0	MOL-B
TSPAN12	18.6405	5.95469	1.50752e-77	9.25828e-77	MOL-B
AC079117.1	16.9781	5.95421	1.19239e-64	1.44667e-63	immOL-A
ARHGEF6	86.6243	5.95363	0	0	PDAO-1
COL19A1	42.3173	5.9523	0	0	PDAO-1
RAB31	53.4765	5.95125	0	0	immOL-C
AC025809.1	31.7102	5.95064	1.12277e-220	1.36762e-219	PDAO-1
ARHGAP28	26.4459	5.95055	4.06859e-154	4.05703e-153	PDAO-1
LRRC4C	149.272	5.94767	0	0	PDAO-1
AC005537.1	30.496	5.94341	2.94547e-204	2.77535e-203	MOL-B
ALK	116.77	5.94158	0	0	PDAO-1
SLC24A4	42.483	5.93982	0	0	PDAO-1
ADCY2	126.244	5.93925	0	0	PDAO-3
LRRN1	169.325	5.93612	0	0	MOL-F
AC119868.2	12.943	5.93499	2.5745e-38	1.39368e-37	PDAO-1
FCGRT	8.48678	5.9305	2.12447e-17	1.80315e-16	immOL-C
COL27A1	36.4227	5.92816	1.8614e-290	2.67306e-289	MOL-G
ELFN2	35.0257	5.92793	9.1527e-269	9.82428e-268	MOL-B
ATP1A2	140.454	5.92552	0	0	MOL-B
ROCR	10.9525	5.9247	6.46437e-28	2.80117e-27	MOL-B
ICA1	73.7232	5.92314	0	0	PDAO-1
AC091906.1	10.4135	5.91998	2.1512e-25	1.49864e-24	immOL-A
AC117453.1	9.57538	5.9153	1.01488e-21	4.55041e-21	PDAO-1
AL445433.2	32.5861	5.91377	6.46412e-233	8.13239e-232	PDAO-1
MED12L	147.152	5.90564	0	0	MOL-B
LINC02406	11.1149	5.90556	1.06186e-28	5.5547e-28	PDAO-2
TRERF1	86.0305	5.90191	0	0	PDAO-1
SUSD4	136.12	5.90145	0	0	MOL-B
AC090630.1	45.0532	5.89862	0	0	MOL-F
PTPN14	54.797	5.89756	0	0	MOL-B
EIF4EBP1	6.76573	5.88983	1.32638e-11	4.89213e-11	MOL-G
CTNNA2	175.463	5.88054	0	0	MOL-F
FAM242A	17.1412	5.87764	7.3104e-66	4.85976e-65	PDAO-1
THRB-IT1	8.28816	5.87546	1.15017e-16	4.31347e-16	MOL-B
C22orf34	51.1068	5.87285	0	0	PDAO-3
ADGRA1	21.112	5.87226	6.16706e-99	1.41206e-97	immOL-B
ZNF385D	100.989	5.86987	0	0	PDAO-1
FAM160A1	29.4463	5.86586	1.40547e-190	1.27854e-189	MOL-B
AC002460.2	70.1233	5.86585	0	0	PDAO-1
FXYD2	7.22287	5.86286	5.09002e-13	1.91681e-12	PDAO-3
AC012613.1	6.91363	5.8627	4.72401e-12	1.72146e-11	MOL-A
GAD1	133.474	5.86144	0	0	MOL-B
AC079117.2	7.52461	5.86019	5.28775e-14	1.89938e-13	MOL-B
MAP3K5	127.449	5.86002	0	0	PDAO-1
AC068774.1	11.1791	5.8567	5.16064e-29	2.53474e-28	PDAO-1
ADCYAP1R1	11.5152	5.85518	1.10557e-30	1.33604e-29	immOL-B
RHCG	6.90779	5.85447	4.92269e-12	1.95193e-11	PDAO-2
TTC39C	63.2015	5.85272	0	0	PDAO-1
ZBTB7C	58.9488	5.85127	0	0	PDAO-3
MALRD1	72.5455	5.85089	0	0	PDAO-3
FHL3	6.76087	5.85064	1.37165e-11	4.69199e-11	MOL-B
RAI2	24.5418	5.84968	5.2964e-133	4.60315e-132	MOL-F
COL4A2	39.1567	5.84751	0	0	MOL-F
SFRP4	14.1381	5.84289	2.21235e-45	2.14823e-44	immOL-A
ZNF516	105.321	5.84222	0	0	MOL-F
TLR10	14.8586	5.83845	6.11677e-50	3.53922e-49	PDAO-3
GPR153	9.34539	5.83535	9.1554e-21	3.65133e-20	MOL-B
TMEM132B	165.548	5.83118	0	0	PDAO-3
RAB39A	24.0974	5.8297	2.66077e-128	2.27495e-127	MOL-F
FZD9	7.06208	5.82956	1.64026e-12	1.26826e-11	immOL-B
ADAMTS10	33.3954	5.82748	1.60031e-244	1.63445e-243	MOL-B
SAMD4A	129.92	5.82489	0	0	PDAO-1
C2orf80	52.793	5.82411	0	0	PDAO-3
PITPNC1	163.963	5.82284	0	0	MOL-F
BEND4	8.41362	5.81371	3.9754e-17	1.63279e-16	MOL-F
CELF2-AS2	9.75191	5.80673	1.81037e-22	7.95731e-22	PDAO-3
AC006230.1	8.66443	5.806	4.53762e-18	1.7387e-17	MOL-B
OSBPL3	67.4792	5.79684	0	0	PDAO-3
AC009152.3	9.67031	5.79672	4.03139e-22	1.76162e-21	MOL-A
LINC02591	11.9993	5.79485	3.58349e-33	1.78877e-32	PDAO-3
AFF3	144.054	5.79269	0	0	MOL-B
PAWR	41.8218	5.78504	0	0	PDAO-1
PTPRE	133.653	5.78494	0	0	PDAO-2
BLM	39.7225	5.78175	0	0	immOL-B
MIR497HG	10.2781	5.7765	8.84142e-25	4.01552e-24	PDAO-3
ZFP36L1	100.401	5.77574	0	0	MOL-B
NLGN4X	141.961	5.7756	0	0	PDAO-1
PCDH19	63.1089	5.77234	0	0	MOL-B
TNFRSF10B	8.83837	5.75965	9.71234e-19	8.67368e-18	immOL-C
AC090772.2	6.9566	5.75431	3.48594e-12	1.28475e-11	PDAO-3
CGNL1	15.5219	5.75284	2.46824e-54	1.52083e-53	PDAO-1
BEND7	27.541	5.75158	5.66678e-167	2.24698e-165	immOL-C
ASB5	22.8581	5.75136	1.21403e-115	9.94593e-115	MOL-F
HAP1	17.0507	5.74851	3.45571e-65	6.20848e-64	immOL-B
SMO	16.1996	5.74587	5.0729e-59	3.18334e-58	MOL-F
SOX11	30.4597	5.74308	8.92361e-204	8.39412e-203	MOL-B
PPP1R18	10.8186	5.7379	2.81153e-27	1.37194e-26	MOL-G
BASP1	136.221	5.73354	0	0	MOL-B
OAS1	8.96577	5.73083	3.0813e-19	1.20297e-18	MOL-B
SGCZ	105.925	5.72076	0	0	PDAO-1
SDC3	107.822	5.71998	0	0	PDAO-1
AC074286.1	23.2036	5.71741	4.18898e-119	3.62758e-118	PDAO-1
AL024508.1	8.74623	5.71622	2.20602e-18	9.27542e-18	MOL-F
AC012404.1	35.5582	5.71311	6.2145e-277	2.0697e-275	immOL-A
PLEKHH2	94.073	5.71159	0	0	MOL-G
AC019197.1	55.0204	5.70665	0	0	MOL-F
AL157700.1	7.41038	5.70392	1.25935e-13	4.91378e-13	PDAO-1
BMP7	108.593	5.70317	0	0	PDAO-2
CCND2	80.6508	5.70104	0	0	MOL-B
ANKRD55	45.7256	5.69381	0	0	MOL-B
FGFR1	148.048	5.6909	0	0	MOL-F
ASTN1	168.239	5.68858	0	0	MOL-F
PCTP	33.2559	5.68335	1.67958e-242	2.15733e-241	PDAO-1
ADGRB1	107.936	5.67935	0	0	MOL-B
PRSS51	13.9387	5.67832	3.68511e-44	2.28988e-43	PDAO-2
BTC	6.94429	5.6755	3.80381e-12	1.31545e-11	MOL-B
TMEM272	61.8398	5.67401	0	0	PDAO-3
TNFRSF19	15.2218	5.67261	2.53583e-52	4.05445e-51	immOL-B
SOX21	33.9665	5.67065	6.9607e-253	7.74014e-252	PDAO-3
SYT6	7.48774	5.66793	7.00687e-14	5.68922e-13	immOL-B
SERPINE2	54.0034	5.664	0	0	immOL-B
NKAIN3-IT1	17.4002	5.65996	8.21726e-68	4.81074e-67	MOL-B
ZBTB8B	29.0637	5.6514	1.03165e-185	2.59095e-184	immOL-A
GRIK1-AS1	17.5063	5.64805	1.28272e-68	9.53732e-68	PDAO-2
CCND2-AS1	36.8902	5.64565	6.64292e-298	7.48055e-297	MOL-B
C4orf19	46.5483	5.63976	0	0	MOL-F
AL021408.1	21.1828	5.6294	1.37726e-99	1.09868e-98	PDAO-1
P2RY14	36.9558	5.62544	5.88625e-299	7.44708e-298	MOL-F
ARHGAP6	66.4217	5.62173	0	0	PDAO-1
TMEM108	162.049	5.61809	0	0	MOL-B
CCDC50	140.236	5.61408	0	0	PDAO-1
PARP14	76.9338	5.61194	0	0	MOL-F
PKNOX2	115.242	5.61093	0	0	MOL-F
SYT16	132.756	5.61061	0	0	PDAO-3
C2orf27A	124.032	5.60504	0	0	PDAO-1
ANTXR2	11.3068	5.60347	1.214e-29	1.43718e-28	immOL-C
TLL1	42.2509	5.59996	0	0	MOL-B
KLHL14	11.4981	5.58727	1.34867e-30	6.53287e-30	MOL-A
LMO1	7.1283	5.58525	1.01613e-12	3.55412e-12	MOL-B
ANO6	84.1142	5.58111	0	0	PDAO-2
SPRY4-AS1	37.3764	5.58109	9.44991e-306	1.26892e-303	COPs
PCED1B	25.4842	5.58091	2.95262e-143	2.84085e-142	PDAO-1
CPNE8	60.0883	5.57847	0	0	MOL-B
RLBP1	8.76525	5.57426	1.86366e-18	7.84572e-18	MOL-F
GCNT2	56.9966	5.5693	0	0	PDAO-3
SELENOV	6.87461	5.56827	6.21601e-12	2.25613e-11	MOL-A
AXL	13.9134	5.56048	5.25076e-44	5.01762e-43	immOL-A
DCLK2	122.604	5.55752	0	0	PDAO-1
SPRY1	18.1548	5.55722	1.17654e-73	8.01905e-73	MOL-F
EPSTI1	10.6604	5.55488	1.56007e-26	7.43502e-26	PDAO-1
MOXD1	27.2934	5.55427	5.08317e-164	4.32525e-163	MOL-B
CADPS	155.822	5.55376	0	0	MOL-B
AC004540.2	12.4467	5.55158	1.45806e-35	7.59192e-35	MOL-F
ANKRD20A1	19.3756	5.54996	1.24091e-83	9.10395e-83	PDAO-1
SPON1	89.6373	5.54913	0	0	MOL-B
AC011474.1	81.2549	5.54641	0	0	PDAO-1
LINC02355	9.39682	5.54601	5.62396e-21	2.49375e-20	PDAO-1
DIAPH3	21.3099	5.54377	9.1838e-101	6.2747e-100	MOL-B
B3GAT2	89.856	5.53649	0	0	MOL-A
LINC02731	25.344	5.53522	1.04755e-141	9.0068e-141	PDAO-3
LINC01948	14.2635	5.53226	3.69611e-46	2.0745e-45	PDAO-3
CAPN5	28.667	5.5315	9.839e-181	9.34123e-180	PDAO-3
AKAP13	134.062	5.52887	0	0	MOL-B
DCC	178.917	5.52752	0	0	PDAO-3
GINS3	24.4285	5.52736	8.50953e-132	2.33365e-130	immOL-B
PVT1	42.3266	5.52645	0	0	PDAO-1
LYPD6	32.5012	5.52136	1.02395e-231	1.14276e-230	MOL-F
SLC8A3	78.7909	5.51999	0	0	PDAO-2
HRK	16.9995	5.5171	8.28627e-65	5.2388e-64	MOL-A
FOXG1-AS1	24.32	5.51567	1.20414e-130	1.10554e-129	PDAO-1
PCDH11Y	69.127	5.51481	0	0	MOL-F
GRM5-AS1	17.029	5.51462	5.00809e-65	3.43773e-64	MOL-G
FBLN2	36.8186	5.51284	9.31281e-297	1.3506e-295	PDAO-1
PTPRU	7.73911	5.51161	1.00117e-14	8.38141e-14	immOL-B
CMTM3	8.80473	5.5096	1.31167e-18	1.23315e-17	immOL-B
LINC00839	25.461	5.50277	5.33498e-143	4.60579e-142	PDAO-3
TSPAN11	22.8676	5.50126	9.77285e-116	2.87421e-114	immOL-C
KSR2	134.23	5.49321	0	0	MOL-B
PPARGC1A	64.74	5.49224	0	0	PDAO-1
OSMR-AS1	44.6192	5.48969	0	0	MOL-F
ZNF804A	114.564	5.4894	0	0	MOL-B
INHBB	6.95849	5.48794	3.43929e-12	1.28143e-11	MOL-F
DPY19L2	115.622	5.48762	0	0	PDAO-3
PLCB1	188.419	5.4848	0	0	MOL-B
MYT1L	157.907	5.48388	0	0	MOL-B
LRRC3B	43.243	5.48264	0	0	MOL-B
RALYL	145.345	5.47989	0	0	PDAO-3
AC004160.1	54.5961	5.47969	0	0	PDAO-2
NETO1	121.149	5.47172	0	0	MOL-B
AC091078.1	23.2274	5.47131	2.40806e-119	2.08909e-118	PDAO-1
RORA	147.574	5.46822	0	0	PDAO-1
SRPX	11.7615	5.46653	6.1645e-32	3.03444e-31	MOL-A
LINC02552	9.85247	5.46508	6.6877e-23	2.73746e-22	MOL-B
MARCKS	148.566	5.46459	0	0	MOL-F
PHKA1	38.6988	5.46458	0	0	MOL-B
KCTD16	153.206	5.46421	0	0	MOL-B
AC025263.1	28.0801	5.46416	1.71627e-173	1.67716e-172	MOL-F
NR2F1	48.9246	5.46303	0	0	MOL-F
AC092666.1	6.87782	5.45803	6.07755e-12	4.18806e-11	immOL-C
PDE8B	134.15	5.45516	0	0	PDAO-2
GAB3	24.632	5.44902	5.74495e-134	5.00977e-133	MOL-F
LINC01117	36.0045	5.44872	7.10713e-284	1.00647e-282	PDAO-1
PCSK5	75.3279	5.44679	0	0	MOL-G
PLIN5	7.83509	5.44504	4.6852e-15	3.96261e-14	immOL-B
AMZ1	115.356	5.44496	0	0	PDAO-2
DPP6	63.9183	5.44447	0	0	immOL-B
IFITM10	21.0278	5.44005	3.64899e-98	8.30423e-97	immOL-B
KAZN-AS1	18.5409	5.43763	9.65653e-77	6.51318e-76	PDAO-3
C2CD4C	8.91273	5.4354	4.97899e-19	2.14401e-18	PDAO-1
RBMS3-AS2	6.8768	5.42913	6.1214e-12	2.30392e-11	PDAO-1
RUNX1T1	97.5811	5.42747	0	0	MOL-G
RNF175	41.5196	5.42343	0	0	PDAO-1
SRC	29.9956	5.42308	1.11939e-197	1.03421e-196	MOL-B
ARSF	7.63349	5.41538	2.28474e-14	8.25437e-14	MOL-B
PIP5K1B	81.2608	5.41407	0	0	MOL-F
AC005208.1	12.8698	5.40772	6.65556e-38	3.59083e-37	PDAO-1
XAF1	16.6305	5.40724	4.19266e-62	2.37375e-61	MOL-B
LBH	13.1981	5.40707	8.99757e-40	4.34399e-39	MOL-B
IFI44	66.464	5.40286	0	0	PDAO-1
ZNF804B	40.2553	5.40052	0	0	MOL-B
AC044781.1	6.77534	5.40016	1.24114e-11	4.64328e-11	PDAO-1
DOK6	95.3522	5.39819	0	0	PDAO-1
NSUN7	12.5932	5.39433	2.30144e-36	3.12269e-35	immOL-C
DTX1	32.3146	5.39419	4.36316e-229	4.63023e-228	PDAO-3
AC016642.1	7.75213	5.39025	9.03605e-15	3.79078e-14	PDAO-2
NOTCH2NLA	7.12739	5.38587	1.02287e-12	7.28855e-12	immOL-C
UNC80	121.705	5.38425	0	0	PDAO-1
SLC25A43	39.2362	5.38294	0	0	PDAO-1
AC005162.3	9.85171	5.38212	6.73863e-23	7.00768e-22	immOL-B
PLCXD2	15.0245	5.38098	5.07088e-51	3.13998e-50	MOL-G
SEMA3E	68.448	5.38022	0	0	MOL-B
AC016716.2	15.284	5.37942	9.77627e-53	5.8955e-52	MOL-F
AL138828.1	43.8376	5.3787	0	0	PDAO-1
ATP13A4	54.2176	5.37648	0	0	immOL-C
RBMS3	158.627	5.37352	0	0	MOL-B
ADCY1	87.9719	5.36689	0	0	MOL-B
CACNA2D3-AS1	8.20309	5.36246	2.34283e-16	9.30287e-16	MOL-A
LINC00903	9.42541	5.36125	4.28443e-21	2.71893e-20	immOL-A
AKAP12	106.983	5.3595	0	0	MOL-B
SLC2A13	158.285	5.35915	0	0	PDAO-3
DLGAP1-AS4	20.4523	5.35234	5.72854e-93	4.15036e-92	PDAO-3
RFX4	69.5447	5.35142	0	0	PDAO-1
CRMP1	78.8699	5.34735	0	0	MOL-B
NAV2-IT1	7.42761	5.34678	1.10577e-13	4.54667e-13	PDAO-2
PDE3B	71.0678	5.34508	0	0	PDAO-1
GRIN2D	32.0483	5.34376	2.32161e-225	3.24544e-224	PDAO-2
CDK14	167.823	5.34231	0	0	MOL-F
STXBP5L	177.167	5.33807	0	0	MOL-B
PTP4A3	8.5088	5.33594	1.75746e-17	7.38294e-17	PDAO-1
DIRC3	88.6424	5.33591	0	0	PDAO-1
AL590705.1	65.0387	5.33197	0	0	MOL-B
ARHGAP31-AS1	10.8731	5.33075	1.54784e-27	7.39663e-27	MOL-F
PLEKHA2	122.708	5.32833	0	0	MOL-B
ZC3HAV1	66.5125	5.32628	0	0	MOL-F
AL050403.2	15.9205	5.3226	4.56418e-57	2.86251e-56	PDAO-1
TMEM154	13.0219	5.32101	9.18286e-39	4.99192e-38	PDAO-1
RAPGEF4	136.803	5.31713	0	0	PDAO-1
RIMS2	166.948	5.3161	0	0	PDAO-3
LINC02391	13.1354	5.31435	2.0628e-39	1.11328e-38	MOL-F
RARG	8.40984	5.31197	4.10565e-17	3.70289e-16	immOL-B
CDH22	29.073	5.31127	7.88386e-186	7.08203e-185	MOL-B
LHCGR	9.42965	5.31104	4.1145e-21	1.80004e-20	MOL-F
LINC02253	8.79172	5.30868	1.47289e-18	5.68835e-18	MOL-B
RAVER2	88.1352	5.30119	0	0	MOL-B
TEAD3	8.09562	5.30024	5.69754e-16	2.31083e-15	MOL-G
ITPRIPL2	16.5453	5.29735	1.73086e-61	1.10299e-60	MOL-F
TUSC7	14.6045	5.2943	2.62718e-48	1.50308e-47	PDAO-3
ACRV1	6.71555	5.29342	1.8736e-11	6.87436e-11	MOL-F
VSX1	34.2329	5.29123	7.84953e-257	1.05529e-255	MOL-G
LHX2	16.3863	5.29019	2.39486e-60	1.51637e-59	MOL-F
MEG9	8.67806	5.28994	4.02589e-18	1.66571e-17	PDAO-3
CDH24	10.23	5.28891	1.45448e-24	6.5819e-24	PDAO-3
PDGFRB	21.5971	5.28844	1.91202e-103	1.32163e-102	MOL-B
AC007563.2	73.5345	5.28781	0	0	PDAO-1
SYTL4	36.9822	5.28483	2.21211e-299	2.49772e-298	MOL-B
NEXMIF	59.3316	5.28437	0	0	PDAO-1
AC004594.1	11.0525	5.28288	2.13183e-28	1.11001e-27	PDAO-2
ARHGAP20	104.703	5.2712	0	0	PDAO-3
ATP6V0A4	11.7295	5.27035	9.00187e-32	4.5576e-31	PDAO-1
PLXNA2	78.7551	5.26943	0	0	MOL-B
KIRREL1	14.4733	5.26632	1.78659e-47	1.04287e-46	PDAO-1
AC067773.1	15.7331	5.26474	8.97263e-56	5.78671e-55	MOL-G
HAS2-AS1	11.5812	5.2635	5.13055e-31	6.27659e-30	immOL-C
RHBDF1	19.5941	5.2615	1.73659e-85	1.21937e-84	PDAO-3
INHBA	17.6337	5.25941	1.3581e-69	8.03184e-69	MOL-B
AC109441.1	6.95339	5.25918	3.56608e-12	1.30402e-11	MOL-A
OSBPL6	117.662	5.25258	0	0	PDAO-3
ABHD2	176.079	5.24472	0	0	PDAO-3
NOS1	104.303	5.2433	0	0	PDAO-3
ZPBP	20.2071	5.23785	8.47369e-91	6.2893e-90	MOL-F
BTBD11	34.4838	5.23671	1.40471e-260	1.48322e-259	MOL-B
EXTL1	24.7184	5.23604	6.77841e-135	5.2303e-134	MOL-B
AL360015.1	33.403	5.23445	1.23823e-244	1.60205e-243	PDAO-1
NAV3	141.976	5.23206	0	0	PDAO-2
ATF7IP2	56.2095	5.22809	0	0	PDAO-1
AC008050.1	71.4343	5.22514	0	0	PDAO-1
AMOTL1	33.3388	5.22359	1.05774e-243	1.38986e-242	MOL-G
MSRA	126.752	5.22331	0	0	PDAO-2
AC104964.1	17.2551	5.22322	1.02476e-66	6.84473e-66	PDAO-1
RGS7	137.77	5.22304	0	0	PDAO-1
GNG4	41.5036	5.22063	0	0	PDAO-1
RAB3C	111.73	5.21468	0	0	MOL-B
DIAPH2-AS1	22.2277	5.21455	1.85322e-109	1.7307e-108	PDAO-2
ECHDC2	78.6694	5.21235	0	0	PDAO-1
CACNA1D	118.696	5.2059	0	0	PDAO-1
UBE2QL1	23.761	5.20459	8.45265e-125	6.31541e-124	MOL-B
SEMA5A	187.72	5.20386	0	0	MOL-B
LINC00299	30.6528	5.20042	2.42783e-206	2.29853e-205	MOL-B
GBGT1	6.66946	5.19937	2.56739e-11	8.7326e-11	MOL-B
AC002069.2	19.7546	5.19557	7.32631e-87	5.47508e-86	PDAO-1
SLC16A9	23.5761	5.19544	6.78068e-123	5.97949e-122	PDAO-1
TMC2	64.6383	5.18677	0	0	PDAO-3
ROR2	19.8897	5.18307	4.99295e-88	3.75966e-87	PDAO-1
KCNQ2	90.0519	5.18185	0	0	MOL-B
MAMLD1	38.8397	5.17869	0	0	immOL-B
ANOS1	55.4683	5.17507	0	0	MOL-B
AP000857.2	6.75878	5.1731	1.39156e-11	9.43817e-11	immOL-C
CACNA2D3	165.097	5.17277	0	0	MOL-B
LINC01567	9.64867	5.17262	4.97959e-22	2.23955e-21	PDAO-1
COL4A1	13.3335	5.17189	1.4782e-40	8.15405e-40	PDAO-1
MTSS2	55.0146	5.17156	0	0	immOL-B
GPR176	64.7144	5.16938	0	0	PDAO-3
CYS1	9.41236	5.16677	4.85102e-21	2.15385e-20	PDAO-1
KLRC3	61.1497	5.16521	0	0	MOL-G
SORBS2	122.609	5.16476	0	0	PDAO-1
SEPTIN6	40.7185	5.16281	0	0	MOL-B
PRDM5	43.4743	5.16175	0	0	PDAO-1
FGFR3	47.3818	5.15461	0	0	MOL-B
GPR162	37.2472	5.15154	1.17828e-303	1.34029e-302	MOL-B
NID1	12.2285	5.14867	2.18901e-34	1.14137e-33	PDAO-1
DAB2	19.8081	5.14408	2.53711e-87	1.63282e-86	MOL-B
NR2E1	10.5833	5.14399	3.56358e-26	1.51554e-25	MOL-B
AL356056.2	7.95012	5.14281	1.86334e-15	7.43659e-15	MOL-F
TLE6	7.80097	5.14275	6.14339e-15	2.24015e-14	MOL-B
EDNRB	24.523	5.13652	8.40229e-133	8.00652e-132	MOL-G
AC068989.1	7.91361	5.13458	2.50022e-15	1.0081e-14	PDAO-1
PLXNA4	85.7473	5.13285	0	0	MOL-B
AC009495.1	34.1621	5.1247	8.85296e-256	1.17797e-254	PDAO-1
AC004540.1	42.5002	5.12249	0	0	PDAO-1
TUB	58.5731	5.11908	0	0	MOL-B
GYPE	10.3471	5.11308	4.31259e-25	2.15304e-24	PDAO-2
SLITRK4	45.4244	5.11036	0	0	MOL-F
C12orf40	27.6154	5.1084	7.26431e-168	7.81725e-167	MOL-G
AC090825.1	26.3463	5.10765	5.66043e-153	2.09878e-151	immOL-C
MAP3K20	33.5674	5.1042	5.02655e-247	6.54364e-246	PDAO-1
IGF2BP2	26.7862	5.09514	4.67906e-158	4.37821e-157	MOL-F
AC112493.1	7.60532	5.09502	2.84199e-14	1.02435e-13	MOL-B
MAGI3	93.35	5.09371	0	0	PDAO-1
GLT1D1	47.8267	5.09312	0	0	PDAO-1
CNTFR	29.7637	5.09109	1.15202e-194	1.13465e-193	PDAO-3
PAPPA	8.08066	5.0901	6.44152e-16	5.19017e-15	immOL-C
SLC17A8	7.7112	5.08829	1.24641e-14	4.90416e-14	MOL-F
COL5A3	43.2622	5.08772	0	0	MOL-B
AC093912.1	7.05722	5.08036	1.69867e-12	5.91631e-12	MOL-B
SCN2A	158.399	5.07783	0	0	MOL-B
SLC12A7	7.4042	5.06501	1.31942e-13	4.70081e-13	MOL-B
AP000317.1	30.0241	5.06498	4.76234e-198	4.72784e-197	PDAO-3
PLPPR4	102.79	5.06286	0	0	PDAO-3
ST5	93.7447	5.06214	0	0	PDAO-1
AP006261.1	10.5391	5.06119	5.70306e-26	2.69777e-25	PDAO-1
FRY	160.638	5.05747	0	0	PDAO-3
TLE3	40.2323	5.05454	0	0	PDAO-3
AP001825.1	23.5747	5.05416	7.00075e-123	2.15286e-121	immOL-C
RTN4RL1	26.6608	5.05403	1.34271e-156	1.11906e-155	MOL-B
AP000842.3	7.47298	5.05186	7.83968e-14	2.80557e-13	MOL-B
AC011043.1	13.1261	5.05156	2.3332e-39	3.32228e-38	immOL-C
GNG12-AS1	39.0667	5.04712	0	0	PDAO-3
DNAH11	33.6575	5.04621	2.42597e-248	7.32661e-247	immOL-A
GRID2	113.446	5.04574	0	0	MOL-G
TOGARAM2	37.3446	5.04257	3.09783e-305	3.95639e-304	MOL-F
LIMD1	90.7606	5.04222	0	0	PDAO-2
DDX60	51.3058	5.04079	0	0	PDAO-1
AC079630.1	6.81634	5.0404	9.33886e-12	3.50197e-11	PDAO-1
AC092821.3	88.1421	5.03519	0	0	MOL-B
KLRC4	8.97608	5.03462	2.80577e-19	2.54345e-18	immOL-C
CDC14A	84.796	5.03234	0	0	PDAO-3
TRIB1	7.22894	5.02877	4.86776e-13	1.83413e-12	PDAO-3
AFF2	24.7289	5.02849	5.23356e-135	5.02255e-134	MOL-G
AC005165.1	20.1751	5.02831	1.62166e-90	1.16513e-89	PDAO-3
LRP4-AS1	44.801	5.02468	0	0	MOL-G
AC025265.1	7.63319	5.02309	2.29015e-14	8.99724e-14	MOL-G
NPAS2	89.7139	5.02268	0	0	MOL-B
BOC	15.8628	5.02033	1.14612e-56	7.17211e-56	PDAO-1
C5orf63	17.0372	5.01856	4.3512e-65	2.87611e-64	PDAO-1
B4GALT6	88.2092	5.01703	0	0	MOL-F
CNTN6	20.2896	5.01623	1.58737e-91	1.21593e-90	PDAO-1
PAK3	35.418	5.00886	9.02634e-275	4.42186e-273	immOL-B
NLGN1	113.996	5.0046	0	0	MOL-G
LRP8	44.5275	5.00414	0	0	MOL-B
FRMD6	25.7638	5.0041	2.25935e-146	8.09235e-145	immOL-C
LMO3	123.704	5.00347	0	0	PDAO-3
KCNJ6	29.2236	5.00332	9.72371e-188	8.79335e-187	MOL-B
AC008067.1	10.1307	5.00083	4.038e-24	1.83641e-23	MOL-F
CABP1	47.6428	4.99547	0	0	MOL-B
C1orf185	7.14132	4.9902	9.24366e-13	3.23653e-12	MOL-B
DSCAS	7.72952	4.98639	1.07952e-14	4.30074e-14	PDAO-1
VAV2	22.8717	4.98601	8.88051e-116	2.23699e-114	immOL-B
BCHE	123.516	4.98519	0	0	PDAO-3
CERS6	142.955	4.98356	0	0	MOL-B
PTH2R	12.411	4.97532	2.27728e-35	1.28911e-34	PDAO-2
FSTL1	26.9049	4.97382	1.92582e-159	1.75712e-158	MOL-A
SETBP1	131.448	4.97225	0	0	MOL-B
TRIL	21.3825	4.9697	1.94573e-101	1.46676e-100	PDAO-3
BEGAIN	30.1955	4.96801	2.71355e-200	2.52366e-199	MOL-B
C1RL	14.6663	4.96747	1.05944e-48	6.25129e-48	PDAO-1
LINC01111	8.59466	4.96611	8.35115e-18	3.70839e-17	PDAO-2
AC005753.2	10.7899	4.96131	3.84041e-27	1.84357e-26	PDAO-1
AL157396.1	21.0605	4.95989	1.83303e-98	1.23784e-97	MOL-B
AP005203.1	6.97838	4.9526	2.98602e-12	1.18904e-11	PDAO-2
NRN1	8.25079	4.95032	1.57357e-16	6.46696e-16	MOL-G
KLRB1	8.00107	4.95026	1.23344e-15	4.93961e-15	MOL-F
VAX2	12.9243	4.95004	3.28397e-38	1.77547e-37	PDAO-1
ME3	107.649	4.94867	0	0	MOL-B
RGS7BP	84.7447	4.94672	0	0	MOL-B
MAOA	12.918	4.94458	3.56259e-38	1.97036e-37	MOL-G
CD276	23.2558	4.94212	1.24161e-119	9.07945e-119	MOL-B
GPRC5C	9.24675	4.94166	2.31422e-20	9.1709e-20	MOL-B
TMSB15B-AS1	65.5649	4.94031	0	0	MOL-B
TSPAN33	8.53819	4.93986	1.36339e-17	5.1876e-17	MOL-B
ARHGEF4	50.3811	4.93792	0	0	immOL-B
AC104964.3	19.4192	4.93502	5.30701e-84	3.90541e-83	PDAO-1
AC091138.1	30.0599	4.93339	1.62273e-198	1.6143e-197	PDAO-3
PAMR1	20.0862	4.93279	9.73977e-90	6.34705e-89	MOL-B
TNFRSF21	65.5866	4.93083	0	0	PDAO-2
GPR156	23.777	4.92939	5.78338e-125	5.16079e-124	PDAO-1
SLC18B1	83.667	4.9253	0	0	MOL-B
MROH7	19.7558	4.92422	7.15336e-87	1.50497e-85	immOL-B
KCNIP3	64.0853	4.92332	0	0	MOL-G
C2orf50	7.52482	4.9179	5.27944e-14	1.89659e-13	MOL-B
NUDT10	8.67573	4.91686	4.109e-18	1.57536e-17	MOL-B
CDH18	87.4215	4.9166	0	0	PDAO-1
ASAH2B	12.5607	4.91657	3.47047e-36	1.84261e-35	PDAO-1
AC020892.2	7.80753	4.91293	5.83196e-15	2.12774e-14	MOL-B
TRIM14	48.8217	4.91272	0	0	MOL-F
NOSTRIN	7.02658	4.90878	2.11654e-12	7.84341e-12	PDAO-3
ETNK2	10.3357	4.90876	4.86061e-25	2.2374e-24	MOL-F
AC113386.1	8.88932	4.90386	6.14865e-19	2.6443e-18	PDAO-1
LGI2	11.3312	4.90284	9.1921e-30	4.54801e-29	PDAO-1
ECE2	32.0132	4.89897	7.15355e-225	8.83809e-224	PDAO-1
CNTN3	148.311	4.89394	0	0	MOL-F
AC073569.2	15.2564	4.89346	1.49181e-52	8.81175e-52	PDAO-3
SYN2	105.581	4.89058	0	0	MOL-B
GOLGA6L10	16.2815	4.88714	1.33509e-59	7.44257e-59	MOL-B
LRATD1	52.6914	4.88697	0	0	MOL-B
SH3RF3	56.3555	4.88656	0	0	PDAO-3
ACOT11	24.6496	4.88524	3.72079e-134	1.02876e-132	immOL-B
AL109933.5	16.0712	4.88068	4.06391e-58	2.24578e-57	MOL-B
EMX2OS	12.4094	4.87978	2.32428e-35	1.22154e-34	PDAO-1
PLD5	46.0515	4.87953	0	0	COPs
SCN5A	6.69778	4.87881	2.1161e-11	7.74641e-11	MOL-F
SLIT1	72.9835	4.87727	0	0	MOL-B
LINC02613	12.5636	4.87725	3.34665e-36	1.77715e-35	PDAO-1
KCNF1	33.6417	4.87307	4.1185e-248	4.75376e-247	MOL-F
ARMC4	10.0325	4.87222	1.09758e-23	4.96413e-23	MOL-F
MEIS3	26.2576	4.87186	5.84956e-152	4.80159e-151	MOL-B
LINC01917	11.8606	4.86616	1.89655e-32	9.38638e-32	PDAO-3
NAV2	60.3062	4.86556	0	0	immOL-B
ONECUT1	13.883	4.86372	8.02763e-44	4.40728e-43	PDAO-3
DISC1	170.994	4.85985	0	0	PDAO-3
ARPP21	173.496	4.85826	0	0	PDAO-3
HEY1	27.7353	4.85602	2.61774e-169	2.5237e-168	MOL-F
PRELP	10.2412	4.85545	1.29594e-24	5.93537e-24	MOL-F
NREP	41.184	4.85283	0	0	PDAO-1
SNAP25-AS1	84.8969	4.85268	0	0	PDAO-3
GABRB1	138.99	4.84974	0	0	PDAO-3
SPRY3	14.8213	4.84754	1.06665e-49	6.35163e-49	PDAO-1
LINC01301	75.1573	4.84519	0	0	PDAO-1
ITPR2	169.818	4.84474	0	0	MOL-F
AL117190.2	9.14741	4.84327	5.83152e-20	2.47757e-19	PDAO-3
LINC00310	7.60367	4.84075	2.87854e-14	2.18559e-13	immOL-C
INHBA-AS1	15.1719	4.83256	5.42784e-52	3.29384e-51	PDAO-1
C1orf61	75.5042	4.83223	0	0	immOL-A
OXTR	7.76727	4.83128	8.01979e-15	6.73726e-14	immOL-B
MCTP1	143.903	4.82783	0	0	PDAO-3
ESR1	24.0348	4.82758	1.20271e-127	1.21657e-126	PDAO-2
NMNAT2	111.509	4.8224	0	0	MOL-B
COTL1	52.9512	4.81976	0	0	MOL-B
AC007319.1	54.3226	4.81939	0	0	PDAO-2
ARC	6.96411	4.81879	3.30488e-12	1.23148e-11	MOL-F
MIR34AHG	45.4949	4.81629	0	0	PDAO-3
ANKRD20A3	7.5487	4.81623	4.39613e-14	3.60222e-13	immOL-B
FAM189A1	58.8888	4.81538	0	0	PDAO-1
LAMC1	38.2536	4.81502	0	0	PDAO-1
GRIN2B	135.682	4.81294	0	0	MOL-B
VAV3	47.4761	4.81038	0	0	MOL-B
KCNK2	35.0563	4.81025	3.12577e-269	4.28605e-268	PDAO-1
ABCG2	18.5716	4.80944	5.46028e-77	3.68657e-76	PDAO-3
EEF2K	38.0439	4.80838	0	0	immOL-B
PLA2G7	13.6907	4.80671	1.15402e-42	6.2512e-42	MOL-A
LRP4	90.037	4.80645	0	0	MOL-G
UTRN	101.458	4.80644	0	0	MOL-B
C9orf129	14.7268	4.80575	4.33786e-49	2.25101e-48	MOL-B
GOLGA6L4	14.464	4.80228	2.04503e-47	1.04544e-46	MOL-B
CTSC	16.4239	4.80115	1.28955e-60	8.17741e-60	MOL-F
CHST15	23.198	4.79851	4.7724e-119	1.21671e-117	immOL-B
TLE2	37.1359	4.79815	7.40745e-302	1.24457e-300	PDAO-2
SNX7	29.9224	4.79511	1.00721e-196	4.63126e-195	immOL-C
TMEM178B	124.025	4.79242	0	0	PDAO-1
IGLON5	13.0924	4.78539	3.63909e-39	1.74992e-38	MOL-B
PPARG	15.3643	4.78462	2.84025e-53	1.74019e-52	PDAO-1
ATP1B2	27.2804	4.77851	7.2399e-164	2.30855e-162	immOL-B
G0S2	10.947	4.77754	6.86729e-28	3.30084e-27	MOL-F
MSRB3	23.7834	4.77627	4.95552e-125	4.58219e-124	MOL-G
LINC02470	8.27963	4.77445	1.23562e-16	1.02297e-15	immOL-C
IGSF10	14.3915	4.77348	5.85537e-47	2.98201e-46	MOL-B
TTC9B	8.02972	4.77133	9.76939e-16	8.46011e-15	immOL-B
FLG-AS1	62.5268	4.77101	0	0	MOL-B
TOX3	63.7301	4.76952	0	0	PDAO-2
NBPF14	17.7872	4.767	8.88582e-71	6.33032e-70	MOL-G
WLS	85.0738	4.76336	0	0	PDAO-3
SCG3	89.8894	4.76281	0	0	MOL-F
AC078923.1	14.4966	4.75984	1.27246e-47	7.43917e-47	PDAO-1
STEAP2-AS1	12.0898	4.7591	1.19576e-33	6.18316e-33	PDAO-1
PDZD2	177.597	4.75838	0	0	PDAO-3
AL158832.2	14.5996	4.75754	2.82695e-48	1.81727e-47	PDAO-2
LRTM1	15.0698	4.75549	2.56076e-51	1.49606e-50	PDAO-3
RTP5	9.82774	4.75525	8.55187e-23	3.92473e-22	MOL-G
CASKIN1	51.4871	4.75472	0	0	MOL-B
PLCL2	114.112	4.75399	0	0	PDAO-3
AC090692.1	12.4995	4.75358	7.51667e-36	3.97586e-35	PDAO-1
AC062022.2	7.92505	4.75091	2.28059e-15	9.20429e-15	PDAO-1
AC016745.2	29.5379	4.75054	9.37992e-192	1.05874e-190	PDAO-1
AC005821.1	8.68135	4.74464	3.91108e-18	4.81091e-17	COPs
MAP3K1	140.327	4.74395	0	0	PDAO-3
ADD3-AS1	50.5359	4.74349	0	0	PDAO-1
DOC2B	6.88769	4.74286	5.67066e-12	2.11491e-11	MOL-G
PCDH20	14.3859	4.7416	6.34517e-47	9.62456e-46	immOL-B
AC233976.1	16.6122	4.741	5.68319e-62	3.67439e-61	PDAO-1
AC026894.1	7.59861	4.73507	2.99337e-14	1.58331e-13	immOL-A
MEIKIN	25.1004	4.73232	4.92848e-139	4.81059e-138	MOL-G
TRPM4	7.92896	4.73226	2.20984e-15	8.92089e-15	PDAO-1
RANBP17	45.1235	4.72879	0	0	PDAO-2
LINC01807	10.7522	4.72553	5.78672e-27	2.48326e-26	MOL-B
NRSN1	62.312	4.7218	0	0	MOL-B
NT5DC3	67.9916	4.71891	0	0	MOL-F
CPNE5	102.096	4.71863	0	0	MOL-B
AL031293.1	6.94954	4.71831	3.66477e-12	2.55148e-11	immOL-C
OSMR	10.978	4.71674	4.87384e-28	5.55146e-27	immOL-C
SNAP91	115.583	4.71669	0	0	PDAO-2
USP18	13.061	4.71625	5.50012e-39	2.89786e-38	MOL-A
DIAPH2	114.337	4.71377	0	0	PDAO-1
AL133538.1	18.4586	4.71275	4.44344e-76	2.98568e-75	PDAO-3
CCSER1	90.3029	4.71255	0	0	PDAO-1
QPRT	29.6975	4.70753	8.2745e-194	8.11888e-193	PDAO-3
GLI2	7.14194	4.7022	9.20249e-13	3.52656e-12	PDAO-1
PDE3A	27.0504	4.70077	3.77935e-161	3.85064e-160	PDAO-1
HFM1	32.277	4.69386	1.47282e-228	7.89189e-227	immOL-C
KHDRBS3	54.0557	4.6924	0	0	immOL-C
RBMS1	115.569	4.69149	0	0	MOL-F
PAK5	82.8547	4.69111	0	0	PDAO-3
FAM89A	35.4636	4.68787	1.79175e-275	2.18091e-274	MOL-F
AC009315.1	11.2815	4.68755	1.61942e-29	8.5644e-29	PDAO-2
LIPH	7.74905	4.68656	9.25839e-15	3.69502e-14	PDAO-1
PALD1	25.2842	4.68221	4.7683e-141	3.75844e-140	MOL-B
AC007106.1	7.06686	4.6783	1.5848e-12	6.04302e-12	PDAO-1
LINC02082	21.4034	4.67745	1.24283e-101	9.37729e-101	PDAO-3
BAALC	124.988	4.67453	0	0	PDAO-3
XKR6	115.47	4.67452	0	0	PDAO-1
MDFI	9.23797	4.66784	2.51227e-20	1.10989e-19	MOL-G
ADGRA3	89.8668	4.66653	0	0	MOL-F
PITPNM2	18.8128	4.66548	5.93579e-79	1.188e-77	immOL-B
LHFPL6	49.8518	4.66365	0	0	immOL-B
AL158840.1	11.7989	4.66115	3.95221e-32	2.04742e-31	MOL-G
AL136317.2	14.4409	4.65398	2.85917e-47	1.66549e-46	PDAO-1
MAST1	50.618	4.65341	0	0	MOL-B
NR2F2	12.154	4.6523	5.46017e-34	2.51475e-33	MOL-B
CD101	6.70563	4.65069	2.0054e-11	7.1973e-11	MOL-A
IRS1	27.7832	4.6506	6.93168e-170	7.50724e-169	MOL-G
PSD4	9.69365	4.64162	3.20844e-22	1.30474e-21	MOL-B
MMP15	8.94755	4.64008	3.63463e-19	1.65789e-18	PDAO-2
KIF21B	28.7595	4.63649	6.8909e-182	6.56633e-181	PDAO-3
DUSP6	32.1442	4.63561	1.06583e-226	1.05531e-225	MOL-B
IGSF5	17.23	4.63551	1.58248e-66	9.19901e-66	MOL-B
ADAMTS20	8.58829	4.63529	8.8277e-18	3.59247e-17	MOL-A
CACNG8	53.4931	4.63418	0	0	MOL-B
MMP17	63.0193	4.63411	0	0	PDAO-3
ZFR2	31.7453	4.63223	3.68774e-221	4.50331e-220	PDAO-1
PON1	9.54049	4.631	1.42157e-21	6.16003e-21	MOL-A
NCAN	45.4967	4.62802	0	0	MOL-B
PTPRN2	159.085	4.62741	0	0	MOL-B
XACT	11.5559	4.6206	6.88819e-31	3.44911e-30	PDAO-1
PLSCR1	22.5302	4.61581	2.10009e-112	1.5012e-111	MOL-B
AC069272.1	8.64455	4.61521	5.40164e-18	3.17559e-17	immOL-A
KLRK1	10.9318	4.6133	8.1203e-28	9.20264e-27	immOL-C
SLC4A10	111.999	4.60732	0	0	MOL-B
HUNK	50.4205	4.60409	0	0	MOL-B
AC104781.2	6.98536	4.60228	2.84133e-12	1.40705e-11	immOL-A
AC007402.1	22.934	4.59979	2.12997e-116	1.54285e-115	MOL-B
NANOS3	7.64182	4.59579	2.14179e-14	8.39578e-14	MOL-F
ELMOD1	109.08	4.59443	0	0	PDAO-3
TMEM35A	17.6835	4.59184	5.61904e-70	3.98117e-69	MOL-G
AC132153.1	106.717	4.59103	0	0	PDAO-1
AF064860.1	20.126	4.58553	4.36879e-90	2.85028e-89	MOL-B
RNF43	8.86274	4.58483	7.80686e-19	3.35145e-18	PDAO-1
LRRC61	8.08375	4.58174	6.28073e-16	2.52729e-15	MOL-F
GRIK5	49.2411	4.58104	0	0	PDAO-1
BRINP2	85.379	4.58083	0	0	PDAO-1
AC010280.1	22.5456	4.57853	1.4847e-112	1.25352e-111	PDAO-1
LNCTAM34A	6.79318	4.57556	1.09686e-11	3.99877e-11	PDAO-3
FMN2	113.497	4.57512	0	0	PDAO-1
NRIR	10.235	4.57467	1.38203e-24	6.42657e-24	PDAO-1
PHLDB2	11.4816	4.57444	1.63243e-30	7.26425e-30	MOL-B
AC068587.4	60.7544	4.57367	0	0	immOL-A
RGS17	74.2572	4.57164	0	0	PDAO-1
APCDD1	146.89	4.57152	0	0	PDAO-3
MTHFD1L	65.8052	4.5711	0	0	PDAO-1
DENND1B	84.5474	4.57041	0	0	PDAO-3
BMPER	61.7759	4.56731	0	0	PDAO-2
AL807761.4	11.1316	4.5668	8.80387e-29	1.02178e-27	immOL-C
KCNB1	83.3773	4.5656	0	0	MOL-B
ETV5	40.944	4.56151	0	0	immOL-B
KCNA1	44.4798	4.56	0	0	MOL-F
GRAMD2A	8.57736	4.55933	9.7075e-18	4.07652e-17	MOL-G
FAM13A	149.082	4.5583	0	0	MOL-B
NETO2	90.4962	4.55745	0	0	PDAO-3
LHFPL4	42.6348	4.5571	0	0	PDAO-1
METTL24	41.2342	4.55597	0	0	PDAO-1
RIMS1	104.563	4.55588	0	0	PDAO-1
C1orf220	12.1328	4.55393	7.08091e-34	3.62587e-33	MOL-F
EMILIN2	22.0838	4.55146	4.52797e-108	3.73954e-107	PDAO-1
SOX9-AS1	73.4322	4.54813	0	0	PDAO-1
GUCY1A2	135.516	4.5439	0	0	PDAO-3
TRNP1	11.7037	4.54248	1.21997e-31	5.5e-31	MOL-B
NSG2	119.004	4.54112	0	0	PDAO-3
AC008014.1	44.9687	4.53763	0	0	PDAO-1
TMEM255A	19.8973	4.53153	4.2959e-88	1.52089e-86	COPs
FCHSD2	105.706	4.5294	0	0	MOL-G
AL354897.1	7.94341	4.52803	1.96692e-15	7.67992e-15	MOL-A
GPC2	9.92188	4.52534	3.34388e-23	2.23217e-22	immOL-A
MEF2C	84.7287	4.52426	0	0	PDAO-3
KLHDC8A	20.1741	4.52284	1.65508e-90	1.18889e-89	PDAO-3
ATP2B2	112.372	4.52215	0	0	MOL-B
RHPN2	26.0807	4.52166	6.039e-150	4.91283e-149	MOL-B
AC008115.2	14.6064	4.51848	2.55667e-48	1.44629e-47	MOL-A
GPLD1	40.2425	4.51847	0	0	PDAO-1
PTPRO	97.7957	4.51362	0	0	MOL-B
CACHD1	90.272	4.51315	0	0	MOL-B
AP000779.1	7.75312	4.51013	8.96625e-15	6.93116e-14	immOL-C
LINC00327	8.24197	4.50262	1.69405e-16	1.50174e-15	immOL-B
CELF2	159.901	4.50124	0	0	MOL-B
VAT1L	62.6857	4.49672	0	0	PDAO-1
UPP2	95.2204	4.49617	0	0	PDAO-1
PYGL	21.9259	4.49274	1.4703e-106	4.12614e-105	immOL-C
MAP3K9	23.8547	4.49195	9.04145e-126	6.77486e-125	MOL-B
TMEM63C	65.4211	4.48941	0	0	PDAO-1
ATP2B4	54.1286	4.48214	0	0	immOL-B
AL392172.1	17.2503	4.48188	1.11393e-66	2.25353e-65	immOL-C
STON1-GTF2A1L	20.8212	4.48158	2.78054e-96	2.04574e-95	PDAO-3
PCDHA4	9.40831	4.47664	5.04191e-21	3.19242e-20	immOL-A
VSTM5	7.41806	4.47659	1.18847e-13	4.23741e-13	MOL-B
AF121898.1	10.1764	4.47596	2.52669e-24	1.05161e-23	MOL-B
ACSF2	7.40227	4.47536	1.33878e-13	5.16984e-13	MOL-G
FGF11	14.8016	4.47477	1.43101e-49	8.42756e-49	MOL-F
ACTR3C	32.3174	4.47474	3.98213e-229	3.96378e-228	MOL-B
TSPAN7	148.186	4.47432	0	0	MOL-F
AC073365.1	11.1012	4.47395	1.23783e-28	6.04635e-28	PDAO-1
SERPING1	12.1606	4.47132	5.03589e-34	2.53215e-33	MOL-A
PCDH11X	95.3258	4.46942	0	0	PDAO-3
SNPH	31.4678	4.46551	2.40018e-217	2.33263e-216	MOL-B
NMI	9.59973	4.46533	8.01508e-22	3.62507e-21	MOL-G
GLIS2	8.63362	4.46508	5.94402e-18	2.42745e-17	MOL-A
DDX60L	18.0774	4.46313	4.80549e-73	1.02379e-71	immOL-C
LMOD1	8.69371	4.4626	3.50803e-18	3.05516e-17	immOL-C
RHBDL3	122.401	4.4624	0	0	PDAO-3
LINC00884	18.252	4.4623	1.99337e-74	3.86118e-73	immOL-B
AC093523.1	53.9025	4.45861	0	0	MOL-B
LMO2	16.5329	4.45853	2.12666e-61	1.20001e-60	MOL-B
GOLGA8B	80.051	4.45809	0	0	PDAO-1
AL136366.1	39.5037	4.45783	0	0	PDAO-3
E2F3	42.855	4.45674	0	0	MOL-B
PLPP4	67.3015	4.45202	0	0	immOL-A
RBFOX1	177.407	4.45166	0	0	MOL-B
AC007106.2	12.3843	4.45059	3.17751e-35	5.97627e-34	COPs
ADGRA2	9.88647	4.44866	4.76535e-23	2.13977e-22	MOL-F
SIMC1	47.8258	4.44858	0	0	PDAO-1
TRAK1	116.874	4.44762	0	0	PDAO-2
GABRB3	122.322	4.44634	0	0	MOL-B
GSTM2	33.8567	4.44507	2.89086e-251	3.20189e-250	PDAO-3
DAPL1	8.16976	4.44455	3.08998e-16	1.73026e-15	immOL-A
AC023282.1	59.5338	4.44408	0	0	immOL-A
SEMA6B	10.7748	4.44341	4.52837e-27	5.16494e-26	immOL-B
TTC6	30.1507	4.4374	1.04952e-199	2.77871e-198	immOL-A
AC105053.1	6.67328	4.43736	2.50151e-11	9.04429e-11	PDAO-3
JAG1	23.9316	4.43662	1.43825e-126	1.33503e-125	MOL-G
AL807742.1	9.17041	4.43656	4.71244e-20	2.0619e-19	PDAO-1
ITGA9-AS1	69.4093	4.43612	0	0	PDAO-1
TSPAN6	13.509	4.43425	1.38345e-41	7.45928e-41	PDAO-3
AC016745.1	8.99128	4.43372	2.44365e-19	1.05753e-18	PDAO-1
AC090403.1	16.5175	4.43288	2.74439e-61	1.71513e-60	PDAO-3
AC079142.1	17.3514	4.43151	1.92647e-67	1.29523e-66	PDAO-1
LINC00599	87.2472	4.43135	0	0	MOL-B
AC090204.1	18.7339	4.43086	2.61925e-78	1.86834e-77	PDAO-1
LINC01954	6.87649	4.42937	6.13441e-12	2.27302e-11	MOL-F
TRIM71	14.4305	4.42821	3.32808e-47	1.69774e-46	MOL-B
LINC02024	11.5721	4.42778	5.70901e-31	2.91672e-30	MOL-G
CTDSPL	38.72	4.42626	0	0	immOL-B
AC099661.1	6.99003	4.42282	2.74837e-12	1.04209e-11	PDAO-1
AC023480.1	89.3296	4.42106	0	0	PDAO-1
SLC37A1	19.4026	4.41401	7.33403e-84	5.39002e-83	PDAO-1
MARC1	20.1119	4.41079	5.80877e-90	4.29622e-89	MOL-F
DRAM1	13.2857	4.40968	2.80121e-40	2.53387e-39	immOL-A
TBC1D9	34.2161	4.4075	1.39524e-256	1.86091e-255	PDAO-1
TTC39B	64.1869	4.40513	0	0	MOL-F
CDC42EP3	9.20936	4.40214	3.28067e-20	1.44011e-19	PDAO-1
AL512380.2	7.87992	4.39965	3.27591e-15	1.31882e-14	PDAO-1
MARC2	15.4702	4.39591	5.51249e-54	2.95801e-53	MOL-B
TSPOAP1	68.3156	4.3958	0	0	MOL-B
WSCD1	42.2121	4.39424	0	0	immOL-B
GLCCI1	129.68	4.38803	0	0	PDAO-1
SLC16A10	44.0908	4.38284	0	0	PDAO-1
AC107223.1	66.7582	4.37814	0	0	PDAO-2
CAMK1D	118.902	4.37676	0	0	MOL-B
EPHB1	83.4125	4.3767	0	0	PDAO-1
SPARCL1	46.9817	4.37334	0	0	immOL-B
ILDR2	131.388	4.37057	0	0	PDAO-3
GLYATL2	34.6546	4.36815	3.80405e-263	5.13669e-262	PDAO-1
TMEM176B	10.796	4.36791	3.59578e-27	1.68416e-26	PDAO-3
JAM2	63.2836	4.36692	0	0	MOL-F
IL15	7.26222	4.36512	3.80775e-13	1.3444e-12	MOL-B
NCR3LG1	18.3908	4.36436	1.55681e-75	9.48493e-75	MOL-B
GPR85	19.9328	4.36254	2.11389e-88	1.36934e-87	MOL-B
CDH4	95.3221	4.36174	0	0	PDAO-2
ST3GAL6	124.409	4.35713	0	0	PDAO-3
FGD1	25.6904	4.35579	1.49567e-145	1.45107e-144	PDAO-1
CPE	134.182	4.35564	0	0	MOL-F
PPARGC1B	27.3307	4.35411	1.83399e-164	1.89146e-163	PDAO-1
AC009152.6	9.01067	4.35089	2.04796e-19	8.57871e-19	MOL-A
AC246817.2	11.8806	4.34972	1.49211e-32	1.18609e-31	immOL-A
S1PR2	13.053	4.3492	6.11197e-39	3.21771e-38	MOL-A
CLEC2D	16.5579	4.34916	1.40435e-61	2.69238e-60	immOL-C
MCC	30.315	4.34874	7.2665e-202	8.46561e-201	PDAO-1
PLEKHG2	9.78977	4.34612	1.24581e-22	5.08709e-22	MOL-B
GAREM2	7.06552	4.34529	1.60011e-12	7.9944e-12	immOL-A
DISP1	111.037	4.34225	0	0	MOL-F
B3GALNT1	29.7534	4.34127	1.56706e-194	1.78433e-193	PDAO-1
AF279873.3	19.2825	4.34059	7.54045e-83	6.08873e-82	PDAO-2
DRP2	37.3898	4.33725	5.71819e-306	6.53308e-305	MOL-B
PRKCA-AS1	18.7175	4.33634	3.56634e-78	8.01868e-77	immOL-C
MIAT	105.415	4.33271	0	0	MOL-B
LRRK1	18.7108	4.33081	4.04058e-78	2.87976e-77	PDAO-1
CHST7	10.0564	4.32811	8.60456e-24	9.14564e-23	immOL-B
EHD4	39.8715	4.32726	0	0	PDAO-1
FJX1	7.88364	4.3263	3.17992e-15	1.26283e-14	MOL-F
LSAMP-AS1	12.4673	4.32542	1.12585e-35	9.4345e-35	immOL-A
ABR	83.3547	4.32489	0	0	MOL-B
SHANK1	7.05825	4.32443	1.6861e-12	8.42027e-12	immOL-A
LAMA5	14.2668	4.32405	3.523e-46	1.78475e-45	MOL-B
DIPK1B	14.4598	4.32099	2.17325e-47	1.26703e-46	PDAO-1
STUM	22.1553	4.32041	9.28292e-109	7.44932e-108	MOL-F
AC007405.1	26.666	4.31511	1.1665e-156	1.1743e-155	PDAO-1
AC007389.1	72.3645	4.31203	0	0	MOL-B
ARHGEF28	25.8802	4.31083	1.11203e-147	3.2906e-146	immOL-B
AC012501.2	8.00872	4.31039	1.15909e-15	4.9551e-15	PDAO-2
SNX33	12.3749	4.30764	3.57378e-35	1.85337e-34	MOL-F
PRSS23	29.1583	4.30706	6.55065e-187	6.63212e-186	MOL-F
TSHZ2	23.6646	4.3066	8.35502e-124	7.40657e-123	PDAO-1
LINC00517	6.70734	4.30381	1.98205e-11	7.74347e-11	PDAO-2
SPRED2	41.4617	4.30164	0	0	COPs
AC015712.2	7.69764	4.30061	1.38604e-14	5.3188e-14	MOL-A
RAMP1	119.015	4.29955	0	0	MOL-F
CHRNA4	21.2094	4.29854	7.81424e-100	5.31419e-99	MOL-B
AGMO	13.7357	4.29815	6.20243e-43	1.32057e-41	COPs
MGST1	43.0154	4.29331	0	0	PDAO-3
ENHO	11.4271	4.29073	3.06161e-30	3.67612e-29	immOL-C
TNC	8.53397	4.28706	1.41415e-17	5.95039e-17	PDAO-1
CDYL2	36.832	4.28441	5.68772e-297	8.25222e-296	PDAO-1
AL136171.2	42.6509	4.28404	0	0	PDAO-3
CNTN4	98.7919	4.27977	0	0	MOL-B
RAB9B	65.2163	4.27779	0	0	MOL-F
CA1	9.64873	4.27667	4.97706e-22	3.23212e-21	immOL-A
CD96	8.89211	4.27477	5.99579e-19	3.61377e-18	immOL-A
AL137017.1	10.038	4.27162	1.03736e-23	4.76728e-23	PDAO-1
LRRN3	78.8668	4.27143	0	0	MOL-A
LINC01876	12.4571	4.26623	1.27991e-35	6.66637e-35	MOL-F
AF131215.2	10.3612	4.26532	3.72191e-25	1.6938e-24	MOL-A
AL590807.1	9.10256	4.26499	8.82229e-20	1.1485e-18	COPs
AL512625.2	7.01956	4.26267	2.22572e-12	8.88811e-12	PDAO-2
MGLL	90.6495	4.26232	0	0	PDAO-1
ARNTL2	16.141	4.25911	1.3145e-58	7.29285e-58	MOL-B
AC024145.1	11.3217	4.25652	1.0249e-29	1.21503e-28	immOL-C
AC079148.3	7.00044	4.25564	2.55156e-12	9.68333e-12	PDAO-1
AC104964.4	10.8743	4.25222	1.52813e-27	7.36297e-27	PDAO-1
SLC38A1	69.7468	4.24609	0	0	MOL-G
PRKAR1B	79.1117	4.24588	0	0	MOL-B
GAL3ST3	8.76362	4.24093	1.89086e-18	7.28921e-18	MOL-B
HAUS7	7.48519	4.24047	7.14448e-14	3.73561e-13	immOL-A
CEBPD	10.2239	4.24046	1.54907e-24	1.62042e-23	immOL-C
SLC9A7	112.298	4.23993	0	0	MOL-B
AL078602.1	8.51696	4.23691	1.63802e-17	6.88636e-17	PDAO-1
KIAA1549L	68.0671	4.23289	0	0	MOL-B
MOGAT1	6.75907	4.23207	1.38879e-11	5.10724e-11	MOL-F
AC011246.1	43.6741	4.2315	0	0	PDAO-1
AP002762.2	11.8689	4.22876	1.71789e-32	8.51341e-32	MOL-A
PIEZO1	11.983	4.22793	4.36336e-33	7.85172e-32	COPs
FAM226B	9.34723	4.22557	8.99743e-21	3.91643e-20	MOL-F
GOLGA6L9	7.62499	4.22309	2.44045e-14	1.29593e-13	immOL-A
PDE4D	129.621	4.21414	0	0	PDAO-2
GLB1L3	22.4675	4.20936	8.63387e-112	7.26037e-111	PDAO-1
ARRDC4	41.5407	4.20613	0	0	PDAO-1
GABBR2	38.9359	4.19682	0	0	MOL-B
FNDC4	13.5209	4.19618	1.17657e-41	6.49126e-41	MOL-F
LINC01114	7.52889	4.19558	5.11735e-14	2.68737e-13	immOL-A
CD302	15.3245	4.19479	5.24726e-53	9.07408e-52	immOL-C
UNC5A	18.4861	4.19328	2.67404e-76	1.6342e-75	MOL-B
VEGFA	38.4009	4.19161	0	0	PDAO-2
LINC01284	10.219	4.18511	1.63046e-24	7.57554e-24	PDAO-1
JPH4	69.4934	4.18199	0	0	MOL-B
ENTPD1	29.0384	4.18151	2.15413e-185	2.66433e-184	PDAO-2
NBPF19	9.54777	4.18146	1.3252e-21	5.75498e-21	PDAO-3
CSMD2	167.546	4.17616	0	0	PDAO-3
FOXG1	54.7655	4.17601	0	0	PDAO-3
STIM1	88.0229	4.17364	0	0	PDAO-3
RUBCNL	14.8543	4.1658	6.52741e-50	3.41085e-49	MOL-B
ZC2HC1B	6.96699	4.16567	3.2379e-12	1.28798e-11	PDAO-2
PSD2	72.334	4.16511	0	0	PDAO-2
CDH6	55.6075	4.16474	0	0	MOL-B
LINC00906	12.5489	4.162	4.0304e-36	5.35648e-35	immOL-B
SDK1	91.3565	4.1598	0	0	MOL-F
GPR19	27.7591	4.15963	1.35364e-169	1.41555e-168	PDAO-1
RASD1	32.0082	4.15762	8.38387e-225	9.21624e-224	MOL-F
IL17RB	19.6639	4.15093	4.39475e-86	1.06256e-84	immOL-C
LRP1B	148.289	4.1505	0	0	PDAO-1
DNAAF4	28.2203	4.14906	3.29938e-175	3.51461e-174	PDAO-1
BTBD17	10.1029	4.14847	5.36247e-24	2.50085e-23	MOL-G
PCGF2	20.4081	4.14772	1.41605e-92	1.06059e-91	MOL-F
BX664727.3	38.0917	4.14614	0	0	MOL-B
AC062028.1	7.37431	4.14445	1.65194e-13	5.87618e-13	MOL-B
PCDHA1	18.6269	4.14399	1.94475e-77	1.37875e-76	PDAO-1
FAM149A	16.575	4.1435	1.05711e-61	6.82544e-61	PDAO-1
MIR3659HG	18.2732	4.13784	1.35223e-74	9.02309e-74	PDAO-3
TTC9	10.4016	4.13745	2.43927e-25	1.02741e-24	MOL-B
BTN2A2	7.90328	4.13237	2.71653e-15	1.08058e-14	MOL-F
TMOD1	94.5128	4.13186	0	0	PDAO-3
ALDH1A3	37.056	4.13185	1.43774e-300	2.40603e-299	PDAO-2
LINC01410	14.7254	4.1315	4.43089e-49	2.6232e-48	PDAO-1
FAM78B	53.9827	4.12834	0	0	PDAO-3
OLFM1	49.9486	4.12749	0	0	MOL-B
P3H2	20.6643	4.12545	7.26212e-95	2.74705e-93	COPs
AC090579.1	12.7042	4.1224	5.60716e-37	4.79654e-36	immOL-A
AL390783.1	11.0464	4.12095	2.28241e-28	1.08271e-27	PDAO-3
TBKBP1	13.9541	4.11983	2.971e-44	1.69346e-43	PDAO-1
BX470102.2	15.4246	4.11948	1.11808e-53	6.64499e-53	PDAO-3
AL133346.1	87.4633	4.11857	0	0	PDAO-1
NXN	15.5142	4.11608	2.78243e-54	4.88432e-53	immOL-C
GPR39	21.9809	4.11596	4.38924e-107	3.60817e-106	PDAO-1
AL139220.2	25.3994	4.11568	2.56174e-142	1.35543e-140	COPs
BHLHE40-AS1	9.13065	4.11525	6.80872e-20	2.68336e-19	MOL-B
CBLN2	13.7487	4.11444	5.18772e-43	2.56901e-42	MOL-B
AP005131.1	8.58633	4.11434	8.97939e-18	3.69345e-17	PDAO-3
MAML2	166.15	4.11388	0	0	PDAO-3
NTRK2	107.859	4.11358	0	0	MOL-G
SGCD	165.685	4.11278	0	0	MOL-B
P2RY12	19.4631	4.11224	2.25667e-84	1.83939e-83	PDAO-2
DTNA	125.278	4.11137	0	0	PDAO-2
GADD45A	8.85402	4.11132	8.44214e-19	3.62187e-18	MOL-G
AP005131.6	11.1572	4.11068	6.60173e-29	3.14984e-28	PDAO-3
CSRNP3	120.402	4.1083	0	0	PDAO-2
NRXN2	88.391	4.10591	0	0	PDAO-2
ADD2	60.2915	4.10582	0	0	MOL-B
SLC41A2	78.8776	4.10459	0	0	MOL-F
SLC16A14	24.6119	4.10312	9.42485e-134	8.75807e-133	PDAO-1
AC124290.1	7.91092	4.10252	2.55498e-15	9.37031e-15	MOL-B
DSC2	7.5257	4.10241	5.24388e-14	1.88422e-13	MOL-B
CST3	54.047	4.09922	0	0	MOL-G
SH3BP1	8.43098	4.09909	3.42775e-17	1.29473e-16	MOL-B
AC007376.2	76.7592	4.09862	0	0	PDAO-1
PRICKLE2	86.7332	4.09792	0	0	PDAO-1
GPRIN3	60.7458	4.09789	0	0	MOL-B
FGF9	13.4958	4.09552	1.65512e-41	8.09757e-41	MOL-B
AQP4-AS1	75.1962	4.09322	0	0	PDAO-3
PDLIM2	9.83595	4.09317	7.8817e-23	3.47976e-22	MOL-A
LINC01503	8.46775	4.09296	2.50179e-17	1.03119e-16	MOL-F
STEAP2	47.4567	4.0907	0	0	MOL-B
IL17RD	13.3183	4.09051	1.81202e-40	9.98728e-40	PDAO-1
OTULINL	6.86682	4.08957	6.56512e-12	2.25879e-11	MOL-B
IPO9-AS1	37.3353	4.08866	4.39007e-305	3.17517e-303	immOL-C
PAM	115.712	4.08706	0	0	MOL-B
METRNL	6.71553	4.08428	1.87383e-11	6.87443e-11	MOL-F
FAXC	63.4876	4.07967	0	0	MOL-F
TENM4	58.2642	4.0777	0	0	PDAO-1
AC111006.1	8.28182	4.07727	1.21306e-16	4.54834e-16	MOL-B
LRRC7	105.603	4.07711	0	0	MOL-G
SLC35G1	27.525	4.07356	8.81803e-167	1.03088e-165	PDAO-2
ABLIM1	75.357	4.06906	0	0	MOL-B
AF131215.4	11.7767	4.06864	5.14648e-32	2.53518e-31	MOL-A
SPRY2	14.2634	4.06823	3.69738e-46	8.41436e-45	COPs
IGFBPL1	7.58736	4.06764	3.26499e-14	1.27483e-13	MOL-F
MT1M	11.9627	4.06212	5.57034e-33	2.91617e-32	MOL-G
TRMT9B	49.1744	4.06192	0	0	MOL-B
RNF128	27.228	4.05834	3.0322e-163	3.11102e-162	PDAO-1
AC007611.1	6.74623	4.05689	1.51732e-11	5.18552e-11	MOL-B
KANK4	9.77268	4.05389	1.47495e-22	7.08247e-22	PDAO-2
SCRG1	30.7904	4.05019	3.52149e-208	1.70285e-206	immOL-C
CIT	82.6412	4.04926	0	0	PDAO-1
MAOB	47.7842	4.04294	0	0	MOL-B
AL357873.1	7.49503	4.04242	6.62818e-14	4.95335e-13	immOL-C
KCND3	118.828	4.04157	0	0	MOL-F
ABCC4	37.3377	4.04031	4.02191e-305	4.91673e-304	PDAO-3
AC013391.2	7.70522	4.03772	1.30617e-14	5.19816e-14	PDAO-1
PLEKHA6	78.5695	4.03764	0	0	PDAO-1
GRIA1	76.8583	4.0331	0	0	MOL-B
FBXO17	40.5211	4.03015	0	0	PDAO-3
MAP1LC3B2	7.60649	4.02994	2.81647e-14	1.10149e-13	MOL-F
AL512427.2	10.5887	4.02964	3.36081e-26	1.55809e-25	PDAO-3
GRID2IP	11.1781	4.02814	5.21677e-29	2.56194e-28	PDAO-1
MERTK	39.5782	4.02759	0	0	MOL-B
LYN	18.4744	4.0275	3.32089e-76	2.29218e-75	MOL-F
PPM1E	86.7717	4.02707	0	0	MOL-B
RADIL	19.2762	4.02557	8.51478e-83	6.87218e-82	PDAO-2
AGBL4	89.5655	4.02443	0	0	MOL-B
NEK6	30.0222	4.02415	5.03115e-198	5.79727e-197	PDAO-1
RIMKLB	77.3704	4.0233	0	0	PDAO-1
SVIL	59.3358	4.02262	0	0	MOL-A
ID2	6.79199	4.02211	1.10597e-11	8.26696e-11	immOL-B
LINGO3	8.31897	4.02191	8.8729e-17	3.59049e-16	PDAO-3
ANKRD20A4	23.2133	4.02181	3.34179e-119	2.77008e-118	MOL-F
PEBP4	8.93869	4.02036	3.93812e-19	1.69906e-18	PDAO-1
AC087854.1	93.2573	4.01849	0	0	PDAO-1
LY6H	35.303	4.01244	5.28504e-273	7.28535e-272	PDAO-1
OBSL1	34.2395	4.0119	6.25046e-257	7.35564e-256	MOL-F
AC011509.2	16.9421	4.01076	2.20296e-64	1.38834e-63	MOL-A
TNK2	118.336	4.00734	0	0	PDAO-1
AL391839.1	7.55525	4.00726	4.18068e-14	2.20234e-13	immOL-A
GNPTAB	109.867	4.00494	0	0	PDAO-1
SLC12A8	50.7998	4.00447	0	0	MOL-B
SOX13	37.2694	4.00166	5.1485e-304	2.77197e-302	immOL-B
FHL1	59.4367	4.0009	0	0	MOL-F
RHOC	15.0823	3.99862	2.11769e-51	1.31736e-50	MOL-G
SYCE1	8.08426	3.9956	6.25411e-16	2.55254e-15	PDAO-1
ACSM6	7.98773	3.99422	1.37446e-15	5.38221e-15	MOL-A
NEDD4	81.0243	3.99249	0	0	PDAO-1
CADM3	52.2496	3.99061	0	0	MOL-F
MEST	46.1877	3.98878	0	0	PDAO-3
NEDD9	22.4433	3.98851	1.48873e-111	2.63531e-110	immOL-A
YBX3	8.45061	3.98842	2.89786e-17	1.20624e-16	MOL-G
LYPD1	19.2624	3.98712	1.11011e-82	2.2731e-81	immOL-B
CXCL16	10.0044	3.98697	1.45723e-23	6.68315e-23	PDAO-1
RXRA	69.7466	3.98474	0	0	PDAO-2
FAM171A2	14.5494	3.98458	5.8924e-48	3.02648e-47	MOL-B
PXDC1	14.1523	3.98353	1.80664e-45	2.81121e-44	immOL-C
PRKAG2	87.9265	3.98287	0	0	MOL-B
TNFSF13B	82.0258	3.98272	0	0	MOL-F
MT1E	23.7884	3.98266	4.39871e-125	4.06844e-124	MOL-G
ST3GAL6-AS1	30.1375	3.98186	1.56589e-199	1.56283e-198	PDAO-3
SLITRK5	92.2432	3.98087	0	0	PDAO-3
HSD17B14	16.6736	3.97796	2.03959e-62	1.15806e-61	MOL-B
ANXA6	56.5598	3.97618	0	0	MOL-F
RAB34	6.75005	3.97413	1.47799e-11	5.32315e-11	MOL-A
LINC02250	7.3758	3.97054	1.63362e-13	1.2027e-12	immOL-C
CACNA1C	101.934	3.97	0	0	PDAO-1
DLGAP4	96.334	3.96482	0	0	PDAO-1
CDH13	47.0134	3.96478	0	0	immOL-C
AC008147.2	14.7539	3.96409	2.9023e-49	1.72096e-48	PDAO-1
AP000662.1	11.1059	3.96248	1.17461e-28	5.58694e-28	PDAO-3
RSAD2	21.3816	3.95841	1.98121e-101	1.49318e-100	PDAO-3
LUZP1	50.0787	3.9558	0	0	PDAO-1
ARHGAP15	27.1915	3.95528	8.17808e-163	6.94118e-162	MOL-B
N4BP2	73.6209	3.95442	0	0	MOL-F
SP140L	9.18081	3.9507	4.27859e-20	1.87353e-19	PDAO-1
TIMP1	9.45614	3.94597	3.19531e-21	1.40009e-20	MOL-F
WWC1	24.1796	3.94315	3.65003e-129	3.32758e-128	PDAO-1
CU638689.5	9.01274	3.9398	2.00968e-19	8.71402e-19	PDAO-1
ERC2	113.256	3.93974	0	0	PDAO-1
KIAA1522	9.52626	3.93902	1.63055e-21	7.16881e-21	MOL-F
LINC02328	101.83	3.93817	0	0	PDAO-1
PRKD1	149.716	3.93482	0	0	PDAO-3
ZNF98	29.916	3.93274	1.2198e-196	1.55787e-195	PDAO-2
GRIA3	123.092	3.93274	0	0	PDAO-1
CTNND2	107.826	3.93102	0	0	MOL-G
PTK7	13.3903	3.92582	6.89412e-41	3.3578e-40	MOL-B
ATP8A2	33.3912	3.92287	1.84168e-244	8.10337e-243	immOL-B
AC092902.4	29.768	3.91865	1.01319e-194	1.15484e-193	PDAO-1
PRKAA2	76.3781	3.9171	0	0	PDAO-1
SAT1	104.388	3.91677	0	0	MOL-F
TPCN2	63.7189	3.91123	0	0	PDAO-1
AC010201.3	25.4694	3.91103	4.30992e-143	1.51314e-141	immOL-C
AL589740.1	125.254	3.90401	0	0	PDAO-1
TBC1D4	44.0553	3.89979	0	0	PDAO-3
SNCAIP	31.0464	3.8981	1.27441e-211	1.52153e-210	PDAO-1
SLC29A4	11.5311	3.89805	9.1914e-31	4.47604e-30	PDAO-3
CGREF1	17.7867	3.89598	8.95251e-71	6.13533e-70	PDAO-1
TUSC3	74.7499	3.89402	0	0	PDAO-3
NAMA	7.23453	3.89358	4.67158e-13	1.64594e-12	MOL-B
TRIM25	35.7148	3.89133	2.33341e-279	2.86191e-278	MOL-F
ZMAT3	124.598	3.88979	0	0	MOL-F
ST8SIA5	44.9463	3.88739	0	0	PDAO-2
SQOR	14.0294	3.88616	1.03082e-44	5.83616e-44	MOL-F
TRIO	134.897	3.88388	0	0	PDAO-1
ACTA2	6.96141	3.88173	3.36878e-12	1.24211e-11	PDAO-3
SLC25A48	23.3825	3.8813	6.43507e-121	6.3436e-120	PDAO-2
LINC02636	11.5118	3.8797	1.15001e-30	5.74049e-30	PDAO-1
SAPCD2	11.7805	3.87479	4.9221e-32	6.0901e-31	immOL-B
KCNN1	9.91094	3.87351	3.73122e-23	1.53194e-22	MOL-B
FBXO41	15.9975	3.87164	1.33002e-57	7.32709e-57	MOL-B
LHFPL2	97.1495	3.86867	0	0	MOL-F
B3GALT5	31.4929	3.86714	1.0878e-217	1.05871e-216	MOL-B
LINC02367	9.07168	3.86562	1.17201e-19	5.38092e-19	PDAO-2
MYO5C	23.4561	3.86525	1.14468e-121	1.00234e-120	PDAO-1
MCF2	25.9834	3.86425	7.62924e-149	6.18115e-148	MOL-B
NLGN1-AS1	8.52216	3.86041	1.56606e-17	6.55196e-17	MOL-G
COL6A1	43.8622	3.8601	0	0	PDAO-3
SYN3	64.9944	3.85785	0	0	PDAO-1
LINC00623	10.5355	3.85721	5.92414e-26	6.43258e-25	immOL-C
RBM43	11.3318	3.84742	9.13391e-30	4.5982e-29	MOL-G
CNTN5	57.2083	3.84732	0	0	MOL-B
DNAH14	20.3709	3.84721	3.02999e-92	1.99187e-91	MOL-B
MIR124-2HG	9.92838	3.84546	3.13308e-23	3.28964e-22	immOL-B
MIR4300HG	45.9129	3.84493	0	0	PDAO-1
LGI1	43.9858	3.84489	0	0	MOL-B
CACNB4	132.956	3.84467	0	0	MOL-B
ADAMTS7	7.42778	3.84263	1.10438e-13	8.89841e-13	immOL-B
MT1X	19.9973	3.84255	5.81532e-89	4.56769e-88	MOL-G
RYR1	28.6808	3.83787	6.61906e-181	5.87385e-180	MOL-B
JPH3	26.9081	3.83708	1.76462e-159	1.48131e-158	MOL-B
AP003071.2	9.79028	3.83533	1.23952e-22	5.46175e-22	PDAO-3
AC027601.6	9.95326	3.83305	2.44056e-23	1.635e-22	immOL-A
BTN3A1	10.8501	3.83266	1.99278e-27	2.28219e-26	immOL-B
AL512625.3	17.0397	3.82955	4.16717e-65	2.75555e-64	PDAO-1
RPS6KA6	37.7121	3.82837	0	0	PDAO-1
C3orf67	9.82714	3.82726	8.60311e-23	3.90728e-22	PDAO-1
SPRN	6.83347	3.82707	8.28872e-12	2.846e-11	MOL-B
KCNQ3	104.267	3.82372	0	0	PDAO-3
EFEMP2	10.3152	3.82291	6.01713e-25	2.73834e-24	PDAO-3
APOL6	26.9597	3.82095	4.39402e-160	4.46746e-159	PDAO-1
SYDE2	7.07126	3.81991	1.53532e-12	5.70901e-12	PDAO-3
TSBP1	10.4699	3.81953	1.18739e-25	1.27859e-24	immOL-C
GRIA2	139.117	3.81939	0	0	PDAO-2
GOLM1	48.9429	3.81925	0	0	immOL-A
AC007938.3	6.83401	3.81588	8.25714e-12	3.06546e-11	MOL-G
AL845472.1	7.83953	3.81552	4.52234e-15	1.65334e-14	MOL-B
AL392023.2	101.366	3.8118	0	0	PDAO-2
A2ML1-AS1	23.6033	3.80801	3.56147e-123	2.99267e-122	MOL-F
AC046168.2	7.52463	3.80799	5.28697e-14	2.07804e-13	PDAO-1
KHDRBS2-OT	16.9768	3.80707	1.22048e-64	8.04677e-64	PDAO-1
SIM2	23.509	3.80571	3.29868e-122	2.6668e-121	PDAO-3
MDK	8.18429	3.80551	2.73913e-16	1.02214e-15	MOL-B
HNMT	49.0441	3.80504	0	0	PDAO-2
NPR2	16.4087	3.80343	1.65813e-60	1.05088e-59	MOL-F
ZDHHC14	122.946	3.80222	0	0	PDAO-2
GOLGA8A	91.4496	3.79854	0	0	PDAO-2
TMEM51-AS1	6.77939	3.7984	1.20684e-11	5.83661e-11	immOL-A
LINC00407	24.489	3.79714	1.93609e-132	1.78925e-131	PDAO-1
KHDRBS2	77.2734	3.79655	0	0	PDAO-2
MRC2	10.8931	3.79648	1.24313e-27	6.00094e-27	PDAO-1
SLC29A2	13.2379	3.78948	5.30032e-40	2.87576e-39	MOL-F
SLC5A4-AS1	23.1337	3.78689	2.12085e-118	1.5452e-117	MOL-B
MEX3A	13.5923	3.78257	4.44774e-42	2.18586e-41	MOL-B
JDP2	15.3296	3.77927	4.8508e-53	7.80761e-52	immOL-B
NBPF26	19.8262	3.77918	1.76903e-87	1.47218e-86	PDAO-2
LINC01357	7.15005	3.77705	8.67473e-13	3.03954e-12	MOL-B
HLA-B	10.0845	3.77674	6.46784e-24	6.65422e-23	immOL-C
TUBB2B	48.2438	3.7737	0	0	MOL-A
BCAS4	19.0474	3.77243	6.90006e-81	4.9852e-80	PDAO-1
EHD3	60.8581	3.77233	0	0	PDAO-2
ARID3A	24.3702	3.77191	3.5415e-131	3.63025e-130	PDAO-2
NUDT11	8.54584	3.77046	1.27603e-17	4.85737e-17	MOL-B
PDE4A	27.2823	3.77016	6.88882e-164	5.85871e-163	MOL-B
SULT1A1	53.1541	3.77013	0	0	MOL-B
LRP5	12.7693	3.76942	2.43464e-37	3.29944e-36	immOL-B
RND1	9.77699	3.7683	1.41348e-22	6.21527e-22	MOL-A
CCDC85A	20.6416	3.7648	1.16223e-94	9.03621e-94	PDAO-1
KALRN	93.2979	3.76397	0	0	PDAO-1
PGM2	8.08032	3.76367	6.45948e-16	3.58548e-15	immOL-A
BCR	79.7735	3.76158	0	0	PDAO-2
GSAP	79.9519	3.76153	0	0	PDAO-1
PRKCA	137.357	3.76084	0	0	PDAO-1
GPR158	99.2743	3.75681	0	0	MOL-F
IGFBP5	24.0054	3.75607	2.44137e-127	2.00888e-126	PDAO-3
EML5	107.493	3.75538	0	0	PDAO-3
TPM2	11.4145	3.74984	3.53833e-30	1.74632e-29	MOL-F
CHRDL1	7.80454	3.7487	5.97165e-15	2.178e-14	MOL-B
LINC00654	10.8853	3.74764	1.35404e-27	6.52977e-27	PDAO-1
GOLIM4	39.8793	3.74442	0	0	immOL-C
MGST2	25.1934	3.74399	4.73045e-140	4.09648e-139	MOL-A
NBAT1	10.7349	3.73773	6.98225e-27	3.30566e-26	MOL-F
MARCH3	38.6633	3.73411	0	0	PDAO-3
PIK3R3	18.7215	3.72965	3.30436e-78	2.35604e-77	PDAO-1
CPT1A	18.1826	3.72875	7.09152e-74	9.48086e-73	immOL-A
GPR37L1	32.7042	3.72763	1.35984e-234	7.4042e-233	immOL-C
KLHL13	48.4559	3.72383	0	0	MOL-G
AL591686.2	8.73086	3.72378	2.52736e-18	3.13747e-17	COPs
AL078459.1	21.141	3.723	3.34186e-99	5.40212e-98	immOL-A
EML6	69.3776	3.72271	0	0	PDAO-1
PYCR1	6.90274	3.71559	5.1008e-12	1.85596e-11	MOL-A
AL158151.1	7.76598	3.71517	8.1014e-15	3.16837e-14	PDAO-3
TRANK1	43.9766	3.71415	0	0	PDAO-1
STAB2	7.97853	3.71251	1.48084e-15	5.44989e-15	MOL-B
LINC02649	43.3783	3.70682	0	0	PDAO-1
AC007608.3	12.2218	3.70493	2.3788e-34	1.23976e-33	PDAO-1
MEG3	159.204	3.7048	0	0	PDAO-3
ISG15	13.6281	3.70262	2.72727e-42	1.47853e-41	PDAO-3
MACROD2	110.468	3.69581	0	0	PDAO-1
TMEM229B	55.3626	3.69475	0	0	PDAO-1
WEE1	6.73716	3.69472	1.61515e-11	5.93125e-11	MOL-F
AL133410.1	34.7647	3.69267	8.31415e-265	8.84812e-264	MOL-B
ACSS1	18.023	3.69146	1.28645e-72	3.98516e-71	COPs
KITLG	7.77441	3.69061	7.57997e-15	2.7604e-14	MOL-B
GLRB	83.2883	3.68928	0	0	PDAO-2
MARK1	106.147	3.68767	0	0	PDAO-1
TMEM178A	43.1924	3.67937	0	0	PDAO-1
LINC00923	8.05158	3.67876	8.17305e-16	3.02276e-15	MOL-B
NOVA1	56.3577	3.67295	0	0	immOL-C
AC010201.2	7.27083	3.67286	3.57295e-13	1.33477e-12	MOL-A
HERC6	43.8624	3.67277	0	0	PDAO-1
CNKSR2	98.1852	3.67131	0	0	PDAO-3
ASAP1	132.525	3.66925	0	0	PDAO-1
KAZN	176.629	3.66803	0	0	PDAO-3
CNTD2	8.93823	3.6675	3.95444e-19	1.54153e-18	MOL-B
LFNG	6.96125	3.6641	3.37275e-12	1.1677e-11	MOL-B
GRM7-AS1	11.6448	3.66103	2.4393e-31	1.22781e-30	PDAO-1
RTL9	7.61109	3.66103	2.71804e-14	9.80296e-14	MOL-B
TLR4	7.77684	3.66033	7.43556e-15	8.10242e-14	COPs
ETS1	23.7511	3.65687	1.07005e-124	5.02296e-123	COPs
TMSB15B	11.9181	3.65663	9.52865e-33	4.82357e-32	MOL-F
AC026991.2	9.48468	3.65623	2.43117e-21	1.05038e-20	MOL-A
AP001831.1	15.2527	3.65577	1.58036e-52	2.53038e-51	immOL-B
FAM27C	29.1218	3.65113	1.90209e-186	2.10466e-185	PDAO-1
SEC24D	49.3013	3.65089	0	0	MOL-F
ABCC1	25.4657	3.65028	4.72958e-143	4.54795e-142	PDAO-1
CGAS	10.001	3.65013	1.50842e-23	7.34253e-23	PDAO-2
RND2	25.677	3.64983	2.11359e-145	1.86385e-144	MOL-A
RIMBP2	29.6779	3.64968	1.48157e-193	1.35914e-192	MOL-B
UNC5D	31.7286	3.64321	6.27186e-221	7.65062e-220	PDAO-1
TSHZ1	51.1525	3.64188	0	0	immOL-A
STARD4-AS1	12.489	3.64151	8.57568e-36	4.52962e-35	PDAO-1
ADA2	30.3129	3.64002	7.7508e-202	7.23837e-201	MOL-B
FGF2	63.9123	3.63949	0	0	MOL-F
ANKRD35	7.28244	3.63724	3.27832e-13	1.25674e-12	MOL-G
KCNJ3	17.8649	3.63632	2.21318e-71	1.3207e-70	MOL-B
AL356108.1	7.71792	3.63568	1.18247e-14	4.61111e-14	PDAO-3
UNC13A	41.8225	3.63212	0	0	MOL-B
DACH2	15.9824	3.63188	1.6956e-57	1.03417e-56	PDAO-3
AL157834.1	7.52951	3.63145	5.09296e-14	1.83058e-13	MOL-B
AC073336.1	8.06016	3.62998	7.61955e-16	2.99521e-15	MOL-A
AC068631.1	14.8484	3.62952	7.12595e-50	4.2516e-49	PDAO-1
PAPPA-AS1	6.67718	3.62878	2.4359e-11	8.81181e-11	PDAO-3
KCNK10	33.4293	3.62796	5.13955e-245	6.77447e-244	MOL-G
MRPS6	24.1174	3.62663	1.64035e-128	5.25035e-127	immOL-C
TTC8	74.5176	3.62594	0	0	PDAO-3
PCDHA5	13.2027	3.62524	8.46881e-40	4.08988e-39	MOL-B
ACSL6	26.7415	3.62519	1.55136e-157	4.81909e-156	immOL-B
TMEM121B	8.99482	3.62477	2.36613e-19	1.0087e-18	MOL-F
F11-AS1	7.75384	3.6198	8.91522e-15	3.51725e-14	MOL-F
TRAF3IP2	21.9447	3.61967	9.73343e-107	2.74065e-105	immOL-C
ZBTB46	25.8029	3.61139	8.23743e-147	7.48542e-146	MOL-F
LRRTM1	12.0706	3.60973	1.50984e-33	7.70323e-33	MOL-F
AC107021.1	7.5233	3.60536	5.34116e-14	2.80228e-13	immOL-A
GSE1	30.6548	3.60482	2.27987e-206	2.68674e-205	PDAO-1
ITM2C	54.0765	3.6048	0	0	MOL-G
REV3L	125.688	3.60401	0	0	PDAO-2
ME1	88.7572	3.60331	0	0	PDAO-2
FZD6	9.40549	3.59934	5.17882e-21	4.93768e-20	immOL-C
ANKRD30BL	67.7541	3.59743	0	0	MOL-B
MIR4422HG	7.13395	3.59729	9.75314e-13	3.41208e-12	MOL-B
AFAP1L1	11.0201	3.59379	3.05757e-28	1.44818e-27	PDAO-3
AL355835.1	25.1004	3.58582	4.92841e-139	1.6898e-137	immOL-C
MYRFL	38.8629	3.5844	0	0	MOL-F
MOV10	43.2158	3.5803	0	0	PDAO-3
MX1	15.2935	3.58017	8.44207e-53	4.49852e-52	MOL-B
AC076968.2	7.83205	3.57959	4.79991e-15	1.75348e-14	MOL-B
SNAP25	131.205	3.57667	0	0	MOL-B
PIANP	26.6145	3.57611	4.6171e-156	3.83855e-155	MOL-B
IL17RC	15.9927	3.57099	1.4362e-57	8.76439e-57	PDAO-3
ETV6	96.3246	3.56535	0	0	PDAO-1
AP001172.1	9.69455	3.56523	3.18049e-22	3.13712e-21	immOL-C
LZTS1	11.4811	3.56449	1.64243e-30	7.30778e-30	MOL-B
WNK2	35.5111	3.56058	3.31816e-276	3.60411e-275	MOL-B
L3MBTL4	45.3549	3.56022	0	0	COPs
BAMBI	26.265	3.55845	4.81627e-152	1.05271e-150	immOL-A
RCN1	29.912	3.55768	1.37286e-196	1.35731e-195	PDAO-3
AKNA	59.9894	3.5566	0	0	PDAO-3
BX890604.2	23.621	3.55528	2.34366e-123	1.93178e-122	MOL-A
RIC3	76.7908	3.55419	0	0	PDAO-2
TCEA3	12.2299	3.55374	2.15332e-34	1.08923e-33	PDAO-3
LINC02316	8.16811	3.5519	3.13255e-16	1.75207e-15	immOL-A
AC079296.1	9.77913	3.54865	1.38394e-22	6.26773e-22	PDAO-1
AC104827.1	20.0678	3.54732	1.41075e-89	2.16718e-88	immOL-A
TMEM241	60.9128	3.54664	0	0	PDAO-1
CIB2	6.83479	3.54616	8.21274e-12	3.03478e-11	MOL-F
AL136456.1	11.2235	3.54478	3.12804e-29	1.53909e-28	PDAO-1
GCNT4	8.62424	3.5444	6.45184e-18	2.6603e-17	PDAO-3
CELF5	58.7305	3.54352	0	0	MOL-B
ALDH5A1	39.1506	3.54324	0	0	MOL-B
FAM49A	87.632	3.54321	0	0	PDAO-3
AF131215.6	10.8108	3.54126	3.0602e-27	1.31709e-26	MOL-B
ARL4C	13.3061	3.54026	2.13405e-40	1.16253e-39	MOL-F
PFKP	37.8002	3.53965	0	0	MOL-B
AC007098.1	10.4687	3.53887	1.20321e-25	1.29521e-24	immOL-C
FAM92A	51.8226	3.53852	0	0	PDAO-3
S100A16	18.7343	3.53825	2.6016e-78	1.81805e-77	MOL-F
KCNA2	39.7425	3.53412	0	0	MOL-G
AC114971.1	17.4552	3.53152	3.14297e-68	9.27589e-67	COPs
BMP2	10.3222	3.53087	5.59447e-25	2.64269e-24	MOL-G
DIRC3-AS1	20.9205	3.52945	3.48696e-97	2.74334e-96	PDAO-1
RMDN2	41.3119	3.52801	0	0	PDAO-1
AL359546.1	13.434	3.52768	3.82133e-41	2.11728e-40	PDAO-1
CAPN1	15.2315	3.52626	2.18529e-52	1.31383e-51	MOL-F
AL356737.2	10.7211	3.52597	8.10123e-27	3.76197e-26	MOL-A
CDC7	31.6309	3.5249	1.38655e-219	1.68465e-218	PDAO-1
NECTIN2	18.4284	3.52437	7.77987e-76	5.23901e-75	MOL-A
MYH10	101.031	3.5243	0	0	PDAO-3
PDLIM5	42.4854	3.52229	0	0	immOL-C
RMDN2-AS1	11.8308	3.52114	2.70441e-32	1.3367e-31	MOL-A
ATOH8	39.3759	3.519	0	0	PDAO-3
CHPT1	100.834	3.51614	0	0	PDAO-3
MAP3K7CL	25.6042	3.51475	1.36987e-144	1.32406e-143	PDAO-1
ENPP1	18.881	3.51359	1.63333e-79	1.11618e-78	PDAO-3
STK17A	28.2697	3.51226	8.14927e-176	1.97457e-174	immOL-A
ARVCF	7.52968	3.51183	5.08643e-14	4.15092e-13	immOL-B
PIGZ	23.601	3.5105	3.76115e-123	3.32195e-122	PDAO-1
KIT	16.4843	3.51044	4.76058e-61	3.18924e-60	MOL-G
SUCLG2-AS1	60.7724	3.50966	0	0	PDAO-1
SLC2A9	13.4101	3.50802	5.27331e-41	7.50556e-40	immOL-B
AC107398.3	27.8742	3.50756	5.47616e-171	5.07335e-170	PDAO-3
AL031428.1	8.81928	3.50642	1.15199e-18	1.02472e-17	immOL-C
SHOC1	18.938	3.50147	5.55018e-80	1.26995e-78	immOL-C
MACROD2-AS1	7.3118	3.50044	2.63594e-13	9.86693e-13	MOL-A
ZNF697	16.0968	3.49967	2.68589e-58	1.67826e-57	MOL-F
GLIS3	23.4777	3.49874	6.88737e-122	5.08392e-121	MOL-B
AL079343.1	13.2751	3.49302	3.23019e-40	4.67054e-39	immOL-C
PRR36	11.0661	3.49112	1.83297e-28	8.86091e-28	MOL-F
DCHS1	18.9407	3.4902	5.268e-80	3.60879e-79	PDAO-3
PTN	108.527	3.48921	0	0	PDAO-2
AC130650.1	7.55968	3.48753	4.04076e-14	1.53678e-13	MOL-A
ESRRG	46.3586	3.48735	0	0	COPs
ZNF462	127.286	3.48673	0	0	PDAO-1
SYCP3	20.7587	3.48253	1.02194e-95	7.75753e-95	MOL-F
ARHGAP22	99.4754	3.48023	0	0	PDAO-2
NRG2	39.7904	3.47972	0	0	immOL-B
LDLRAD3	49.4694	3.47393	0	0	immOL-B
EFNA2	15.2958	3.47374	8.16104e-53	4.34946e-52	MOL-B
CLVS1	66.0818	3.47347	0	0	PDAO-1
SMOC2	8.37101	3.47333	5.71283e-17	2.37828e-16	PDAO-1
LSAMP	146.855	3.47194	0	0	PDAO-1
ASIC1	87.7803	3.47177	0	0	PDAO-3
AC103974.1	9.1168	3.47122	7.73742e-20	3.28358e-19	PDAO-3
CA3	33.6601	3.47122	2.21734e-248	2.89327e-247	PDAO-1
AC096570.1	10.7687	3.46974	4.83625e-27	2.31931e-26	PDAO-1
SLC7A5	28.6696	3.46932	9.1266e-181	9.92587e-180	PDAO-1
AC036214.1	13.5595	3.46794	6.96097e-42	3.41552e-41	MOL-B
TAGLN3	49.8636	3.46454	0	0	MOL-B
GSDME	39.0024	3.46432	0	0	MOL-B
C5orf64	38.0119	3.46373	0	0	COPs
HHIPL1	15.8291	3.46248	1.96132e-56	1.22506e-55	PDAO-1
REEP2	37.8933	3.46112	0	0	MOL-B
TPM1	89.467	3.45706	0	0	MOL-F
AC017101.1	14.2231	3.45673	6.58574e-46	6.43379e-45	immOL-A
LINGO1	87.5066	3.45149	0	0	MOL-B
VPS13A	82.2269	3.45128	0	0	PDAO-1
FBXO16	33.8555	3.45124	3.01563e-251	3.97182e-250	PDAO-1
KLHL23	88.4464	3.44637	0	0	PDAO-1
PIK3CD	9.99521	3.44258	1.59954e-23	7.33281e-23	PDAO-1
CMBL	17.1813	3.44142	3.66585e-66	2.4019e-65	MOL-F
TMEM182	9.75692	3.4402	1.72306e-22	8.25971e-22	PDAO-2
NUP42	36.5352	3.43765	3.06205e-292	2.08914e-290	immOL-C
INSYN1	7.77212	3.43755	7.71835e-15	2.80928e-14	MOL-B
CREM	37.3354	3.43257	4.37553e-305	5.82896e-303	COPs
NIPAL2	12.5252	3.427	5.43468e-36	2.88004e-35	PDAO-1
FAM184A	68.5146	3.42377	0	0	PDAO-1
RPS6KA2	120.925	3.42214	0	0	PDAO-1
AL157829.1	8.51482	3.42058	1.66843e-17	1.42218e-16	immOL-C
TSPAN13	22.9944	3.41821	5.30273e-117	4.21616e-116	PDAO-3
RELL1	16.6412	3.41789	3.50669e-62	6.16855e-61	immOL-B
CAMSAP3	10.2822	3.41294	8.47469e-25	3.54513e-24	MOL-B
PRSS48	7.71496	3.41289	1.21023e-14	9.29993e-14	immOL-C
SAMD14	11.2718	3.40702	1.80797e-29	7.9499e-29	MOL-B
DMD	122.776	3.40699	0	0	PDAO-2
CASK	119.655	3.40684	0	0	PDAO-1
ERVMER61-1	11.8715	3.40665	1.66526e-32	9.10987e-32	PDAO-2
AGBL1	18.4726	3.40552	3.43309e-76	2.42018e-75	PDAO-1
ATP10B	47.8071	3.40476	0	0	COPs
PCNX2	103.29	3.40299	0	0	PDAO-1
LINC00535	18.6669	3.40006	9.20538e-78	6.53588e-77	PDAO-1
CTSO	16.4892	3.39697	4.38811e-61	8.36521e-60	immOL-C
ZFHX3	96.5361	3.39601	0	0	PDAO-1
KCNC4	11.1246	3.39564	9.52113e-29	4.65478e-28	PDAO-1
GRHL1	8.2347	3.39511	1.80014e-16	7.43256e-16	PDAO-1
OXR1	87.4735	3.39359	0	0	PDAO-2
CASC15	71.0871	3.39352	0	0	PDAO-1
AC004039.1	10.8154	3.39261	2.91051e-27	3.26225e-26	immOL-C
TMEM220-AS1	14.4214	3.3922	3.79721e-47	2.14733e-46	PDAO-3
ADGRL3	177.936	3.39015	0	0	PDAO-3
LINC01138	73.3546	3.38973	0	0	PDAO-2
PARD6G	40.5695	3.38291	0	0	PDAO-3
TLCD3B	6.76224	3.38174	1.35876e-11	4.64884e-11	MOL-B
PALM	34.8411	3.38036	5.80094e-266	6.19502e-265	MOL-B
PFKM	29.2768	3.37857	2.04869e-188	2.0823e-187	MOL-F
LINC01561	10.1715	3.36928	2.65886e-24	1.21264e-23	MOL-F
PGM1	39.7307	3.36869	0	0	PDAO-1
REEP1	57.7727	3.36443	0	0	MOL-F
SLC5A3	67.459	3.364	0	0	MOL-F
ABCD2	10.0116	3.36159	1.35579e-23	5.59996e-23	MOL-B
IGDCC3	28.3355	3.36123	1.26375e-176	1.35389e-175	PDAO-1
AL359232.1	35.024	3.35795	9.71059e-269	1.32935e-267	PDAO-1
ZNF350-AS1	16.5284	3.35715	2.29029e-61	4.38093e-60	immOL-C
AEBP1	7.32392	3.35622	2.40827e-13	9.23101e-13	MOL-F
TRHDE-AS1	8.25095	3.35463	1.57147e-16	6.32643e-16	PDAO-3
MPP6	50.9796	3.35393	0	0	MOL-B
BCL11B	44.9893	3.35343	0	0	PDAO-3
IQSEC2	31.2524	3.35291	2.0686e-214	1.99542e-213	MOL-B
PLXNC1	43.1334	3.34388	0	0	PDAO-2
CACNA2D2	16.2221	3.34115	3.51712e-59	1.95644e-58	MOL-B
PANK1	19.6817	3.34068	3.09184e-86	2.3014e-85	PDAO-1
KNDC1	18.0816	3.34016	4.44876e-73	2.67991e-72	MOL-B
CAV3	8.07607	3.34012	6.68892e-16	3.71161e-15	immOL-A
UNC119	10.3405	3.33992	4.62332e-25	2.12875e-24	MOL-F
NBPF10	10.2613	3.33735	1.05261e-24	4.77484e-24	PDAO-3
FREM1	11.2876	3.33608	1.51127e-29	7.46094e-29	PDAO-1
DIRAS3	6.74496	3.33499	1.53072e-11	5.62549e-11	MOL-F
KCNQ1	10.7022	3.33398	9.93773e-27	4.60907e-26	MOL-A
GPC5-AS2	8.92038	3.33325	4.6468e-19	1.93568e-18	MOL-A
IGFBP7	8.73711	3.33209	2.39145e-18	1.01603e-17	MOL-G
RAB3IP	48.2266	3.33054	0	0	COPs
MKNK1	45.306	3.32756	0	0	PDAO-1
ITGAV	99.2331	3.32718	0	0	PDAO-2
SGSM1	52.4455	3.32465	0	0	PDAO-2
DLGAP3	15.1375	3.32385	9.16479e-52	4.85447e-51	MOL-B
AC006019.1	9.54168	3.31622	1.40543e-21	6.09242e-21	MOL-A
LRRC4	25.9229	3.31396	3.67915e-148	3.22334e-147	PDAO-3
CARMIL3	9.10502	3.31058	8.625e-20	3.39361e-19	MOL-B
CACNB2	81.7363	3.30785	0	0	PDAO-1
EPB41L4A	89.191	3.30506	0	0	PDAO-1
LINC00461	125.108	3.30311	0	0	PDAO-3
ANGPT2	14.0223	3.30296	1.13793e-44	1.75527e-43	immOL-C
AC027288.3	7.65516	3.30229	1.93068e-14	7.65909e-14	PDAO-1
TMEM132A	19.5046	3.29821	1.0025e-84	7.22741e-84	MOL-F
FIGNL2	6.87468	3.29799	6.2127e-12	2.27948e-11	PDAO-3
KLHL7	93.4764	3.2973	0	0	PDAO-1
TDRP	30.531	3.29596	1.01044e-204	9.53146e-204	MOL-B
ZDBF2	51.042	3.29582	0	0	PDAO-3
AC006058.1	32.9301	3.29287	8.16489e-238	9.21908e-237	MOL-F
CAMK4	88.546	3.29221	0	0	PDAO-3
GPR22	9.89324	3.29202	4.45357e-23	1.97348e-22	MOL-A
AP004147.1	6.93573	3.286	4.04123e-12	1.98782e-11	immOL-A
KCNH2	15.5776	3.28491	1.03362e-54	6.18885e-54	PDAO-3
NIPSNAP3B	8.29772	3.28215	1.06127e-16	4.40017e-16	PDAO-1
ABHD17C	18.0326	3.28137	1.08052e-72	7.49798e-72	PDAO-1
AC114689.3	15.9302	3.28043	3.90933e-57	2.45409e-56	PDAO-1
ERICH2	7.47736	3.27957	7.58314e-14	2.7152e-13	MOL-B
C11orf96	7.8751	3.27901	3.40467e-15	2.66987e-14	immOL-C
FBXL2	48.0752	3.27891	0	0	PDAO-1
SNX10	22.5524	3.27795	1.27161e-112	9.09749e-112	MOL-B
AC104365.1	7.2813	3.27665	3.30618e-13	1.68861e-12	immOL-A
SORL1	64.5191	3.27385	0	0	PDAO-2
CCDC120	6.82576	3.27362	8.74599e-12	3.28184e-11	PDAO-1
PPM1F	7.27132	3.27158	3.55981e-13	2.82838e-12	immOL-B
AC069243.1	10.5019	3.27132	8.46169e-26	3.94294e-25	MOL-F
AL109930.1	8.13483	3.27076	4.12505e-16	1.53337e-15	MOL-B
ZFHX4-AS1	18.5861	3.27011	4.1619e-77	9.24671e-76	immOL-C
F3	7.65405	3.27005	1.9474e-14	1.61583e-13	immOL-B
SEC14L6	7.64393	3.26667	2.10682e-14	8.34862e-14	PDAO-1
AC015923.1	21.0184	3.26653	4.4563e-98	1.17708e-96	immOL-C
LMNB1	21.7276	3.26333	1.12596e-104	9.15322e-104	PDAO-1
USP6NL	51.5853	3.26296	0	0	PDAO-1
FRY-AS1	6.82908	3.26187	8.54599e-12	3.12266e-11	PDAO-3
LRFN1	7.97415	3.2616	1.53434e-15	6.13446e-15	MOL-F
ESYT3	6.9429	3.26097	3.84134e-12	1.45258e-11	PDAO-1
PNP	6.83904	3.26065	7.97249e-12	2.73798e-11	MOL-B
POGLUT3	11.0589	3.25891	1.98467e-28	9.82826e-28	MOL-G
SLC35F2	7.20342	3.25458	5.87206e-13	2.25695e-12	PDAO-1
RNASET2	40.8025	3.25368	0	0	MOL-B
[truncated: 5,585 more rows]

## Sheet: ST2. PDAOPCs_markers
names	scores	logfoldchanges	pvals	pvals_adj	PDAOPCs vs:
VCAN-AS1	30.5558	30.4015	4.73162e-205	3.18313e-203	immOL-C
MROH9	23.1462	29.1428	1.58878e-118	4.24313e-117	immOL-A
CACNG5	17.155	28.9464	5.77013e-66	1.31581e-64	immOL-B
TMEM100	14.6707	28.6268	9.92716e-49	2.20122e-47	immOL-C
AC027698.1	12.3108	28.372	7.92075e-35	1.42379e-33	immOL-C
CREB3L1	11.652	28.0589	2.24052e-31	3.44187e-30	immOL-B
CHL1-AS1	10.1083	28.012	5.07828e-24	7.29265e-23	immOL-C
AL160262.1	9.17904	27.8939	4.34955e-20	5.58466e-19	immOL-C
CXCL12	10.3173	27.8407	5.88277e-25	7.99165e-24	immOL-B
AC007193.2	12.9055	27.8043	4.19143e-38	5.484e-37	immOL-A
LINC00402	12.4102	27.7138	2.30083e-35	2.88066e-34	immOL-A
AL390755.1	9.09388	27.6671	9.55653e-20	1.16489e-18	immOL-B
LINC01546	8.63839	27.5898	5.70094e-18	6.61655e-17	immOL-B
AC006019.3	11.308	27.5525	1.1979e-29	1.34985e-28	immOL-A
ALDH1L1-AS2	7.87618	27.5334	3.37553e-15	3.68661e-14	immOL-C
LINC02294	7.82209	27.5245	5.19514e-15	5.64465e-14	immOL-C
AC027312.1	9.94769	27.3578	2.58102e-23	2.55931e-22	immOL-A
AC068643.1	6.84822	27.3446	7.47762e-12	6.99488e-11	immOL-B
GYPC	6.9273	27.3011	4.28953e-12	4.14491e-11	immOL-C
LINC02588	7.52086	27.2559	5.44184e-14	5.52279e-13	immOL-B
AF064866.1	8.67109	27.1495	4.27989e-18	3.66487e-17	immOL-A
AC109446.3	7.54099	26.9398	4.66411e-14	3.4633e-13	immOL-A
AC027251.1	9.90529	26.8542	3.94815e-23	1.74128e-22	MOL-G
AL080273.1	9.66437	26.6083	4.27231e-22	2.93625e-21	PDAO-2
AC103794.1	7.53019	26.0916	5.06683e-14	2.76913e-13	PDAO-1
AL132718.1	7.66946	25.8995	1.72725e-14	8.26568e-14	MOL-F
AL355314.2	6.83783	25.7602	8.04018e-12	3.57549e-11	MOL-F
Z97200.1	12.007	12.2048	3.26299e-33	2.1133e-32	MOL-F
GDF6	7.21497	11.5884	5.39447e-13	2.21699e-12	PDAO-3
AC004852.2	141.41	11.5404	0	0	MOL-B
MACORIS	18.3547	11.2752	3.029e-75	2.15788e-74	MOL-G
AC091885.2	44.0778	10.9348	0	0	MOL-G
TNR	166.272	10.8144	0	0	MOL-B
CA10	161.399	10.6358	0	0	MOL-B
AC062021.1	14.4521	10.6306	2.43261e-47	2.31738e-46	PDAO-2
AC037450.1	7.86889	10.5365	3.57809e-15	1.38808e-14	MOL-G
PCDH15	165.971	10.5234	0	0	MOL-B
AL353784.1	36.1445	10.4988	4.54078e-286	4.42319e-284	immOL-C
AC090138.1	50.9043	10.4652	0	0	MOL-A
KCNG4	12.9558	10.3363	2.17893e-38	1.78249e-37	PDAO-1
AC013265.1	68.7472	10.3206	0	0	MOL-B
AL450345.2	30.7602	10.3132	8.94558e-208	6.12809e-206	immOL-C
AL354771.1	73.4438	10.1325	0	0	MOL-F
DSCAM	166.203	10.1103	0	0	MOL-B
AC124254.2	73.5019	10.1061	0	0	PDAO-1
LINC01965	41.3911	10.1028	0	0	MOL-G
PDGFRA	151.353	10.0271	0	0	MOL-B
VCAN	163.647	9.99385	0	0	MOL-B
PTPRZ1	109.143	9.96164	0	0	MOL-G
NR0B1	9.43157	9.9427	4.0398e-21	1.73074e-20	MOL-G
AC131097.2	11.5336	9.80009	8.93164e-31	5.60372e-30	MOL-F
KCNJ16	20.6495	9.78492	9.86271e-95	2.81706e-93	immOL-B
GALR1	62.539	9.78031	0	0	PDAO-1
FMO3	7.72509	9.75221	1.11777e-14	6.5394e-14	PDAO-2
BEST3	55.3055	9.73322	0	0	PDAO-1
EMILIN3	11.6381	9.69289	2.63788e-31	1.96349e-30	PDAO-1
KCNMB2	130.654	9.6274	0	0	PDAO-1
KIAA0040	14.3971	9.62441	5.39594e-47	4.81124e-46	PDAO-1
AFAP1L2	102.31	9.56758	0	0	MOL-F
Z94057.1	12.271	9.56551	1.29646e-34	7.46046e-34	PDAO-3
AL118505.1	9.74165	9.51996	2.00272e-22	8.74576e-22	MOL-G
MMP16	162.71	9.465	0	0	MOL-B
VIPR2	58.4715	9.45442	0	0	PDAO-1
BRINP3	159.154	9.44109	0	0	MOL-B
IGSF21	44.2379	9.43943	0	0	immOL-B
AC068725.1	14.9339	9.4338	1.98417e-50	1.94402e-49	PDAO-2
STK32A	128.286	9.43268	0	0	MOL-B
CSPG4	29.6352	9.39305	5.26295e-193	3.32177e-191	immOL-C
AC090541.1	7.86789	9.37168	3.60684e-15	2.02406e-14	PDAO-1
SPSB4	56.775	9.36907	0	0	MOL-B
NXPH1	126.441	9.30487	0	0	PDAO-1
POU6F2	133.687	9.25897	0	0	MOL-B
AC097716.1	10.4771	9.25138	1.1011e-25	5.03687e-25	MOL-G
PXDN	63.3901	9.24049	0	0	PDAO-1
C1QL2	11.3048	9.22669	1.24283e-29	2.02164e-28	immOL-C
COL9A1	47.0276	9.1724	0	0	immOL-C
AC231759.2	6.8473	9.16534	7.52548e-12	7.17304e-11	immOL-C
HAS2	21.6297	9.15946	9.43201e-104	7.94146e-103	MOL-G
AC064875.1	27.6294	9.12372	4.94005e-168	1.65836e-166	immOL-A
SEZ6L	141.518	9.09995	0	0	MOL-B
MIR3681HG	64.4065	9.08438	0	0	immOL-A
SLC22A3	65.3512	9.07968	0	0	MOL-B
DBX2	13.9141	9.03652	5.20352e-44	3.78544e-43	MOL-F
GPNMB	87.1818	9.02592	0	0	MOL-F
TIMP4	16.7126	9.00095	1.06082e-62	9.34988e-62	MOL-B
CALCRL	96.6229	8.90783	0	0	PDAO-1
MPPED2-AS1	12.4186	8.90684	2.07225e-35	1.62919e-34	PDAO-1
MYT1	126.499	8.89439	0	0	MOL-B
MEGF11	61.7284	8.84671	0	0	immOL-B
LINC00689	9.03922	8.84434	1.57801e-19	9.69649e-19	PDAO-1
AC124854.1	42.1517	8.83399	0	0	PDAO-1
AC097537.1	16.9493	8.83361	1.94816e-64	2.14788e-63	PDAO-2
AL356113.1	7.30854	8.8322	2.70054e-13	1.30699e-12	MOL-B
FERMT1	73.1344	8.83161	0	0	MOL-G
HS3ST1	11.3875	8.78412	4.8281e-30	7.22586e-29	immOL-B
ASCL1	41.9688	8.76807	0	0	MOL-G
LNX1-AS1	11.2439	8.76754	2.4819e-29	2.78092e-28	immOL-A
CHST11	129.331	8.7363	0	0	PDAO-1
BX284613.2	84.9006	8.70398	0	0	PDAO-1
PRRX1	117.456	8.68976	0	0	MOL-A
PID1	147.14	8.67515	0	0	MOL-B
CSGALNACT1	141.595	8.67413	0	0	MOL-B
SPRY4	48.3238	8.66501	0	0	MOL-F
PRKG2	70.8371	8.65352	0	0	PDAO-1
NTNG1	112.388	8.64606	0	0	PDAO-1
AC022679.2	8.12818	8.63636	4.35787e-16	1.92198e-15	PDAO-3
C1QL1	33.7526	8.63533	9.79258e-250	7.9722e-248	immOL-C
ADAMTS9-AS1	8.81165	8.6242	1.23313e-18	6.70673e-18	MOL-B
LHFPL3-AS2	8.082	8.61875	6.37121e-16	7.15069e-15	immOL-C
SMOC1	126.105	8.613	0	0	PDAO-2
LINC01351	16.1968	8.60404	5.3132e-59	3.83051e-58	PDAO-3
CDH10	134.168	8.59404	0	0	MOL-B
SLC35F1	154.973	8.4724	0	0	PDAO-3
LHFPL3	157.897	8.47205	0	0	PDAO-3
LHFPL3-AS1	57.9579	8.44731	0	0	MOL-G
PODN	10.7808	8.41255	4.24075e-27	2.6405e-26	MOL-B
AC010941.1	8.28135	8.38627	1.21789e-16	6.16309e-16	MOL-A
CHST9	98.7825	8.37843	0	0	PDAO-3
MYO16	42.7362	8.37574	0	0	immOL-B
DGKG	159.773	8.34859	0	0	MOL-B
ADAMTS9	16.6596	8.34709	2.5792e-62	6.75966e-61	immOL-C
LUZP2	154.866	8.34232	0	0	PDAO-3
LINC02223	66.8948	8.34231	0	0	PDAO-1
MASP1	10.0392	8.30172	1.02474e-23	1.35656e-22	immOL-B
SH2D4A	12.3566	8.2917	4.49006e-35	5.60285e-34	immOL-A
TOX	127.257	8.26057	0	0	MOL-F
SULF2	114.84	8.25632	0	0	MOL-F
ARHGAP42	118.378	8.24827	0	0	PDAO-3
LINC02293	7.62343	8.24355	2.4702e-14	1.43445e-13	PDAO-2
ACAN	21.324	8.23824	6.80371e-101	9.41733e-100	PDAO-2
ATXN8OS	12.384	8.2354	3.19034e-35	2.10631e-34	MOL-F
ZFPM2-AS1	39.6975	8.23539	0	0	immOL-C
ZEB1	156.768	8.23036	0	0	MOL-B
AC016042.1	83.1441	8.22336	0	0	PDAO-3
RUFY4	16.3227	8.21662	6.80177e-60	7.26384e-59	PDAO-2
NRCAM	163.776	8.19468	0	0	MOL-B
TIMP3	27.0291	8.18108	6.73221e-161	2.85412e-159	immOL-B
FGF14-AS1	11.1013	8.16483	1.23701e-28	1.3692e-27	immOL-A
LINC02058	16.2399	8.14905	2.6343e-59	6.65067e-58	immOL-C
AC112254.1	8.41896	8.13817	3.7983e-17	1.94055e-16	MOL-A
SOX5	154.689	8.10324	0	0	MOL-F
NRXN1	166.055	8.09814	0	0	MOL-B
AC079584.1	12.8549	8.08745	8.0693e-38	5.5674e-37	MOL-A
OPCML	134.568	8.06936	0	0	PDAO-1
STK32A-AS1	10.8399	8.06552	2.22793e-27	3.17237e-26	immOL-B
OTOGL	17.8087	8.06249	6.04799e-71	1.15951e-69	immOL-A
AC096576.3	24.1227	8.05634	1.44541e-128	1.49161e-127	PDAO-3
CHST8	44.3109	8.05494	0	0	MOL-B
AC007682.1	12.7748	8.04932	2.26724e-37	1.55473e-36	MOL-A
KCNMB2-AS1	118.739	8.04614	0	0	PDAO-1
AC024996.1	8.02365	8.04605	1.02653e-15	4.01929e-15	MOL-G
AC099792.1	60.7193	8.04585	0	0	MOL-B
CLDN1	8.88476	8.04292	6.40579e-19	2.65528e-18	MOL-G
NAT16	6.7826	8.04065	1.1803e-11	5.23847e-11	MOL-A
SOX6	132.116	8.03655	0	0	PDAO-1
COL11A1	118.207	8.03477	0	0	PDAO-1
AC139722.1	8.1291	8.02437	4.32491e-16	2.48367e-15	PDAO-1
EMID1	78.7136	8.023	0	0	MOL-F
STK32B	77.1266	7.99729	0	0	PDAO-1
VWC2	79.7179	7.98805	0	0	MOL-B
FGF12-AS1	24.7782	7.97755	1.54086e-135	1.63312e-134	PDAO-3
SSTR1	11.8932	7.96859	1.28369e-32	1.53316e-31	immOL-A
INSC	13.3724	7.9349	8.76749e-41	7.35989e-40	PDAO-1
ADCY8	87.9783	7.93361	0	0	MOL-B
AC008496.2	9.70726	7.92904	2.80787e-22	1.56372e-21	MOL-F
LRFN2	45.8531	7.91137	0	0	PDAO-1
AC090531.1	8.83944	7.89942	9.61984e-19	1.18288e-17	immOL-C
GPR17	44.78	7.89612	0	0	MOL-G
KCNIP1	123.428	7.89209	0	0	PDAO-3
BGN	12.4346	7.86694	1.69482e-35	2.76354e-34	immOL-B
ASIC4	54.609	7.86491	0	0	MOL-B
SLC24A3	132.521	7.85612	0	0	MOL-B
CTXND1	59.5122	7.84966	0	0	MOL-B
CRISPLD2	62.5497	7.84098	0	0	PDAO-1
TNS3	92.9326	7.83322	0	0	PDAO-1
AC140912.1	15.7252	7.83304	1.01597e-55	2.11111e-54	immOL-B
BCAN	91.8031	7.81901	0	0	MOL-G
AC087286.2	8.78606	7.80822	1.54903e-18	1.34836e-17	immOL-A
KCNT2	91.1097	7.80616	0	0	PDAO-1
ITGA8	86.6542	7.80292	0	0	MOL-A
ST6GAL2	66.1281	7.79787	0	0	PDAO-1
IL1RAP	115.225	7.78995	0	0	MOL-B
MIR503HG	9.20012	7.78837	3.5756e-20	1.94092e-19	MOL-A
NT5E	19.9247	7.76784	2.48708e-88	8.26671e-87	immOL-C
EPHA5-AS1	16.8523	7.7642	1.00862e-63	1.01902e-62	PDAO-1
SEL1L3	72.1185	7.75927	0	0	MOL-B
B3GNT7	29.4975	7.73934	3.09817e-191	3.72134e-190	MOL-G
FAM155A	161.735	7.72083	0	0	MOL-B
MYO16-AS1	15.3401	7.71531	4.12271e-53	3.39404e-52	MOL-B
NKAIN3	136.226	7.70381	0	0	MOL-B
GRIK1	120.51	7.68034	0	0	PDAO-1
PDZRN4	89.4975	7.65191	0	0	MOL-G
HECW1-IT1	7.42061	7.65156	1.16579e-13	5.68375e-13	MOL-B
ZNF469	8.55815	7.62018	1.14694e-17	1.36115e-16	immOL-C
LINC01579	6.95791	7.61988	3.45357e-12	1.78773e-11	PDAO-1
ADRA1A	69.3844	7.60678	0	0	MOL-B
TMEM163	115.268	7.59165	0	0	MOL-B
SYT17	90.682	7.5842	0	0	MOL-B
EYA2	73.7589	7.57796	0	0	MOL-B
AL353660.1	13.1587	7.57482	1.51764e-39	8.15149e-39	MOL-G
CHL1	158.226	7.57255	0	0	MOL-B
ZEB1-AS1	68.0503	7.56102	0	0	PDAO-3
USP43	47.3487	7.55796	0	0	PDAO-1
LINC00511	126.101	7.54977	0	0	PDAO-1
KCTD15	7.16824	7.54935	7.59671e-13	5.37559e-12	immOL-A
PLAAT1	65.813	7.54394	0	0	PDAO-1
CHL1-AS2	42.2901	7.53255	0	0	MOL-B
MPPED2	135.948	7.52782	0	0	MOL-B
KLF12	128.695	7.51228	0	0	MOL-F
TM4SF1	7.00333	7.51099	2.49949e-12	9.15881e-12	MOL-G
HIF3A	118.969	7.51017	0	0	MOL-B
AC022034.3	11.7547	7.49927	6.68335e-32	3.29321e-31	MOL-G
FAM110B	131.313	7.47113	0	0	MOL-B
FIBIN	8.57701	7.46983	9.73693e-18	1.12119e-16	immOL-B
TMEM200C	10.9684	7.46797	5.4201e-28	7.82016e-27	immOL-B
ATRNL1	155.452	7.45983	0	0	PDAO-3
UST	121.578	7.44387	0	0	PDAO-3
CACNA1G	31.6909	7.43739	2.07379e-220	3.16696e-219	MOL-A
SORCS3	116.474	7.42132	0	0	PDAO-1
ST6GAL1	97.3481	7.41525	0	0	MOL-B
CA8	67.2074	7.40876	0	0	MOL-B
SMIM3	11.3138	7.40737	1.12137e-29	7.22097e-29	MOL-B
AC069120.1	8.92752	7.40498	4.35663e-19	2.65191e-18	PDAO-1
LINC00903	8.04143	7.40341	8.8795e-16	9.92619e-15	immOL-C
INAVA	18.71	7.39607	4.10631e-78	4.61023e-77	PDAO-1
CNTNAP5	146.299	7.37676	0	0	MOL-B
PAPSS2	8.11033	7.37625	5.04819e-16	5.67716e-15	immOL-C
SATB1-AS1	68.2088	7.36043	0	0	PDAO-1
PCOLCE2	8.63524	7.36021	5.86025e-18	7.00404e-17	immOL-C
ZFPM2	150.614	7.35951	0	0	PDAO-3
NTN1	46.3258	7.35586	0	0	immOL-A
KLHL1	76.7714	7.34815	0	0	MOL-B
TAFA1	89.4394	7.34308	0	0	PDAO-1
DPYSL3	92.7477	7.32319	0	0	MOL-B
AC100863.1	6.76783	7.31843	1.30732e-11	5.78087e-11	MOL-F
FABP7	28.5599	7.31756	2.11461e-179	2.43411e-178	MOL-G
NKAIN4	27.4774	7.30757	3.27032e-166	1.78354e-164	immOL-C
ANTXR1	35.6323	7.25732	4.43103e-278	3.03544e-276	immOL-B
C3orf70	40.6445	7.25585	0	0	immOL-B
U91319.1	63.9576	7.25249	0	0	PDAO-1
AL512308.1	59.7999	7.2516	0	0	MOL-G
AC096576.2	33.3734	7.23861	3.33093e-244	4.79768e-243	PDAO-3
RPRM	7.45899	7.23334	8.71914e-14	4.10777e-13	MOL-F
LRRK2	131.464	7.23314	0	0	MOL-B
SOX4	79.4918	7.22809	0	0	MOL-F
WFDC1	43.4081	7.2155	0	0	PDAO-3
DLGAP1-AS5	12.9184	7.21157	3.5446e-38	1.87429e-37	MOL-G
PCDHGC3	16.5478	7.20761	1.65989e-61	3.62573e-60	immOL-B
PTPRG	126.575	7.20455	0	0	PDAO-1
HECW1	134.882	7.18862	0	0	MOL-B
SULT1C4	11.4085	7.18436	3.7908e-30	4.31202e-29	immOL-A
PAH	11.7453	7.18395	7.46354e-32	4.94109e-31	MOL-B
AC117464.1	14.1096	7.17554	3.31349e-45	2.43572e-44	MOL-F
ETV1	96.5078	7.17407	0	0	MOL-B
PCDH7	147.469	7.16946	0	0	PDAO-3
PDPN	29.7507	7.16842	1.70076e-194	3.09517e-193	PDAO-1
HES5	9.48567	7.16435	2.40837e-21	1.32072e-20	MOL-F
CACNG4	95.9014	7.15796	0	0	MOL-B
SOX5-AS1	10.2074	7.15047	1.83713e-24	1.06922e-23	MOL-A
TMEM132D	140.197	7.1383	0	0	PDAO-3
TTC16	10.413	7.1377	2.16206e-25	1.31274e-24	MOL-B
WNT5A	18.4062	7.11909	1.17235e-75	1.29296e-74	PDAO-1
ALDH1L1	23.3634	7.11382	1.00678e-120	3.42062e-119	immOL-B
AKR1C3	28.2272	7.11298	2.71408e-175	3.80514e-174	MOL-B
AC069437.1	50.692	7.11285	0	0	PDAO-1
SCN1A-AS1	100.446	7.10573	0	0	MOL-F
KIF18B	9.29408	7.10438	1.48482e-20	9.86488e-20	PDAO-2
AKR1E2	17.2888	7.10145	5.71371e-67	6.41062e-66	PDAO-2
ARHGAP31	41.2424	7.10134	0	0	immOL-B
PHLDA1	38.2378	7.09351	0	0	immOL-B
NOL4	126.877	7.08397	0	0	PDAO-3
COL5A1	9.98486	7.07561	1.77553e-23	2.34126e-22	immOL-B
AP003059.1	11.4977	7.07272	1.35449e-30	8.47129e-30	MOL-F
AC053503.1	9.45358	7.07144	3.27451e-21	1.79279e-20	MOL-F
HS6ST3	149.1	7.06633	0	0	MOL-B
AC100779.1	7.89492	7.06216	2.90504e-15	1.25883e-14	PDAO-3
AC092652.2	15.076	7.02239	2.32887e-51	2.30724e-50	PDAO-2
AC079848.2	7.79508	7.01755	6.43664e-15	4.94733e-14	immOL-A
KCND2	162.916	7.01603	0	0	MOL-B
NEU4	32.1444	7.00763	1.05857e-226	2.09625e-225	PDAO-1
SNTG1	163.586	7.00579	0	0	MOL-B
COL4A4	18.2838	7.00394	1.11429e-74	2.20528e-73	immOL-A
FGL1	7.18303	6.99916	6.81824e-13	3.61722e-12	PDAO-1
AC110296.1	52.5456	6.99621	0	0	PDAO-3
FKBP10	20.0138	6.98987	4.17302e-89	5.00168e-88	PDAO-1
GPM6A	162.279	6.97669	0	0	MOL-B
AC025280.3	9.94508	6.95398	2.64953e-23	1.74447e-22	PDAO-1
POU6F2-AS2	8.05369	6.95191	8.03343e-16	4.13562e-15	MOL-B
CRISPLD1	43.7335	6.94804	0	0	MOL-B
GFRA1	83.1074	6.94702	0	0	PDAO-3
TMEM196	22.5322	6.93389	2.00577e-112	6.41391e-111	immOL-B
EGFR	102.993	6.92158	0	0	MOL-F
AL391645.1	9.04521	6.9175	1.49384e-19	7.00351e-19	PDAO-3
ELAVL4	65.6362	6.91277	0	0	MOL-B
FGF12	147.405	6.91179	0	0	PDAO-3
AC090152.1	8.41737	6.90178	3.85031e-17	1.73213e-16	PDAO-3
SLC8A1-AS1	52.6831	6.89002	0	0	PDAO-2
GNG2	60.7681	6.88718	0	0	MOL-B
NGF	14.8379	6.8804	8.32918e-50	5.57108e-49	PDAO-3
HNF4G	15.8475	6.8801	1.46255e-56	1.40759e-55	PDAO-1
C1orf21	127.321	6.87875	0	0	MOL-F
PTGFRN	47.2259	6.87573	0	0	PDAO-3
DLL3	10.1572	6.86785	3.078e-24	4.11506e-23	immOL-B
CSMD1	134.6	6.86398	0	0	PDAO-1
GRAMD1C	75.5005	6.85583	0	0	PDAO-1
ARHGAP10	98.301	6.85443	0	0	MOL-F
GLDC	54.6495	6.85051	0	0	MOL-F
ANGPTL1	29.6139	6.84878	9.8887e-193	1.40925e-191	MOL-A
GPC6	126.692	6.83632	0	0	MOL-B
SCN9A	84.2684	6.83382	0	0	MOL-F
NFIA-AS2	10.0099	6.83145	1.37889e-23	1.95433e-22	immOL-C
CABLES1	77.1091	6.82653	0	0	MOL-B
FGF14	133.249	6.82314	0	0	PDAO-1
SOX1-OT	39.8656	6.82131	0	0	PDAO-1
AC008127.1	9.93666	6.80311	2.88324e-23	1.69474e-22	MOL-B
ZDHHC22	24.5364	6.79403	6.03888e-133	5.7954e-132	MOL-G
AC092691.3	16.173	6.79066	7.82228e-59	1.96455e-57	immOL-C
OLFM2	75.2138	6.78265	0	0	PDAO-1
TNFRSF1A	18.7056	6.77549	4.46012e-78	3.24674e-77	MOL-G
MIR9-3HG	67.067	6.77176	0	0	MOL-B
SLC7A10	9.74855	6.76404	1.87131e-22	1.21219e-21	PDAO-1
AL360178.1	20.0221	6.76159	3.53291e-89	4.23597e-88	PDAO-1
PTPRT	130.808	6.76093	0	0	MOL-B
AC010273.3	9.79773	6.75936	1.15144e-22	5.67368e-22	PDAO-3
PLCB4	82.1032	6.75526	0	0	MOL-B
ADGRG1	63.6377	6.75316	0	0	MOL-G
SEMA5B	49.6544	6.74534	0	0	MOL-B
LINC01896	18.0795	6.74369	4.62174e-73	8.99372e-72	immOL-A
GRM7	128.312	6.73874	0	0	PDAO-1
SCN1A	145.419	6.73723	0	0	MOL-B
NR2F1-AS1	79.8279	6.73108	0	0	MOL-B
AC022034.1	17.6152	6.73062	1.88271e-69	1.65852e-68	MOL-A
PARD3	145.306	6.71215	0	0	MOL-F
LRMDA	130.779	6.70674	0	0	MOL-F
NTN4	53.5099	6.7061	0	0	MOL-G
PLSCR4	54.3092	6.70488	0	0	MOL-B
IGSF9B	108.633	6.70079	0	0	MOL-B
LINC01844	7.0047	6.69156	2.47522e-12	1.16401e-11	MOL-B
ATP2C2	27.282	6.69094	6.93318e-164	2.99201e-162	immOL-B
AL365214.2	9.28176	6.68799	1.66709e-20	1.10606e-19	PDAO-2
KCNMA1-AS1	23.12	6.68609	2.9118e-118	3.23892e-117	MOL-F
XYLT1	60.4249	6.68036	0	0	immOL-B
KCNMA1	126.449	6.67952	0	0	PDAO-1
AKR1C1	7.14735	6.6698	8.84705e-13	3.26344e-12	MOL-G
LINC01152	7.87654	6.66408	3.36566e-15	1.63878e-14	MOL-A
SLC1A1	89.2616	6.65683	0	0	PDAO-1
AC092652.1	9.88532	6.64212	4.82054e-23	3.15969e-22	PDAO-1
NTRK3	153.189	6.64066	0	0	MOL-B
TENM1	87.3897	6.63273	0	0	PDAO-1
RAB20	13.2094	6.61852	7.74286e-40	5.59411e-39	MOL-B
PLPPR5	87.577	6.61809	0	0	PDAO-3
LINC02283	27.2144	6.6148	4.39281e-163	4.77136e-162	MOL-G
SHISA9	126.787	6.6109	0	0	MOL-B
AC114316.1	21.9012	6.60752	2.52922e-106	3.58323e-105	PDAO-2
ADAMTS9-AS2	71.2758	6.59434	0	0	PDAO-3
EMP2	23.6227	6.58461	2.25109e-123	3.17717e-122	PDAO-1
AC108472.1	7.29223	6.57808	3.04876e-13	1.26049e-12	PDAO-3
SLC1A2	150.601	6.57581	0	0	MOL-B
CNTN1	147.96	6.56898	0	0	PDAO-3
ABCC8	68.565	6.56788	0	0	MOL-B
XKR4	97.9764	6.54978	0	0	PDAO-1
PON3	7.81765	6.54643	5.38187e-15	4.15366e-14	immOL-A
AC023051.1	11.133	6.54558	8.66472e-29	1.37753e-27	immOL-C
COL8A1	7.67209	6.53737	1.69213e-14	1.80708e-13	immOL-C
GSG1L	86.7917	6.51775	0	0	PDAO-1
BASP1-AS1	64.6199	6.51553	0	0	MOL-B
CHAD	12.874	6.5096	6.309e-38	3.77823e-37	PDAO-3
LRRTM4	132.252	6.5024	0	0	PDAO-1
HAP1	18.603	6.49999	3.03563e-77	7.74511e-76	immOL-B
NOTCH2	76.134	6.49949	0	0	PDAO-3
DDAH1	89.0989	6.49772	0	0	MOL-B
AL162411.1	14.7646	6.49728	2.47943e-49	2.2604e-48	PDAO-1
GNG12	66.0576	6.4926	0	0	MOL-F
FHL3	6.88901	6.49152	5.61817e-12	2.61395e-11	MOL-B
LINC01776	8.55687	6.49037	1.15977e-17	5.26379e-17	PDAO-3
HES1	9.96315	6.48256	2.20951e-23	9.78829e-23	MOL-G
LINC02664	19.9034	6.47776	3.80434e-88	4.5324e-87	PDAO-1
FLRT2	116.144	6.47653	0	0	MOL-B
TEK	64.2692	6.46957	0	0	PDAO-2
AC091906.1	11.3313	6.46602	9.17842e-30	1.03669e-28	immOL-A
RARRES2	18.0737	6.45864	5.13383e-73	3.60556e-72	MOL-G
TACC2	33.5274	6.44438	1.92317e-246	1.17852e-244	immOL-B
AC079117.1	17.6415	6.44311	1.18289e-69	2.23852e-68	immOL-A
AP003059.2	18.5942	6.426	3.58251e-77	3.42636e-76	MOL-B
PPP1R14C	41.792	6.42476	0	0	MOL-F
PDGFC	92.6656	6.42473	0	0	PDAO-3
AL139393.1	13.7264	6.41016	7.0532e-43	6.05042e-42	PDAO-1
LINC01918	7.13244	6.39962	9.86045e-13	6.94393e-12	immOL-A
SLC6A11	22.7167	6.39469	3.06388e-114	4.18246e-113	PDAO-1
MYO7A	13.3436	6.38894	1.29091e-40	9.03983e-40	MOL-F
PRRX2	10.8926	6.38556	1.2508e-27	6.58499e-27	PDAO-3
SHD	13.1618	6.37807	1.45515e-39	1.01018e-38	MOL-F
TNFRSF11B	7.9114	6.3744	2.54504e-15	1.24406e-14	MOL-A
MDGA2	153.482	6.37247	0	0	MOL-F
SLITRK3	38.5151	6.37166	0	0	MOL-F
COL20A1	31.8348	6.37065	2.13501e-222	2.94187e-221	PDAO-3
UBASH3B	17.5359	6.36832	7.62605e-69	1.79992e-67	immOL-B
DOK5	39.2686	6.35947	0	0	PDAO-1
FXYD6	105.365	6.3594	0	0	PDAO-3
LINC00173	7.16208	6.35509	7.9464e-13	4.20646e-12	PDAO-1
AL158055.1	26.4131	6.35473	9.69786e-154	1.54032e-152	PDAO-1
ARHGEF26-AS1	44.4889	6.34858	0	0	MOL-B
KIAA1217	121.071	6.34338	0	0	MOL-B
AC020584.1	7.5897	6.33942	3.20641e-14	1.52618e-13	MOL-F
SLC2A10	11.0724	6.33685	1.70775e-28	1.04027e-27	MOL-F
KIF7	11.0435	6.3339	2.35657e-28	1.67991e-27	PDAO-1
ZNF730	19.8184	6.32129	2.06732e-87	2.66552e-86	PDAO-2
PLAT	48.2484	6.31072	0	0	MOL-A
MMP2	6.68749	6.30493	2.27027e-11	9.9502e-11	MOL-F
MEF2C-AS1	76.9138	6.29828	0	0	PDAO-3
PRTG	35.6665	6.29824	1.30555e-278	3.15654e-277	PDAO-2
TRPC3	20.3948	6.28421	1.85963e-92	1.461e-91	MOL-G
RIN3	10.9607	6.27582	5.90283e-28	8.5021e-27	immOL-B
COL15A1	7.5447	6.27396	4.53335e-14	2.48039e-13	PDAO-1
CELF2-AS2	9.18904	6.27257	3.9638e-20	1.87661e-19	PDAO-3
LRP1	124.179	6.25563	0	0	PDAO-3
ANKFN1	50.5619	6.25355	0	0	MOL-B
AC119868.2	11.3596	6.25249	6.64116e-30	4.84383e-29	PDAO-1
CMYA5	93.9178	6.24576	0	0	MOL-B
NELL1	62.4669	6.24235	0	0	MOL-B
HMX1	13.0252	6.23907	8.79739e-39	4.68786e-38	MOL-G
ADAMTS6	42.4421	6.23543	0	0	PDAO-1
TRIB2	38.4761	6.211	0	0	PDAO-2
SALL3	40.1248	6.209	0	0	PDAO-2
CLDN10	21.7172	6.20263	1.40981e-104	1.19417e-103	MOL-G
AL121821.2	6.99799	6.1974	2.59668e-12	1.17238e-11	MOL-F
GRIK2	128.344	6.18999	0	0	PDAO-1
CCND1	29.8103	6.18659	2.871e-195	4.24777e-194	MOL-B
NR2F2-AS1	19.5402	6.18303	4.99623e-85	4.97028e-84	MOL-B
SOX1	10.5813	6.18199	3.63914e-26	2.14843e-25	MOL-F
SLC19A3	8.00918	6.17366	1.15479e-15	6.5557e-15	PDAO-1
SORCS1	135.181	6.16147	0	0	MOL-B
RBMS3-AS3	17.4397	6.15653	4.12075e-68	4.31456e-67	PDAO-1
FCGRT	7.58679	6.15424	3.27939e-14	3.45079e-13	immOL-C
SPC25	19.79	6.15342	3.62905e-87	2.78491e-86	MOL-G
AC012404.1	35.3661	6.15317	5.67829e-274	2.73793e-272	immOL-A
KCNH5	32.7607	6.15235	2.13574e-235	3.4808e-234	MOL-B
P2RY14	35.2503	6.15217	3.39387e-272	5.70794e-271	MOL-F
SCN3A	129.279	6.14591	0	0	PDAO-3
GRM5	120.794	6.14277	0	0	PDAO-1
PROM1	23.8273	6.14049	1.74338e-125	1.62183e-124	MOL-G
ADAMTS17	100.374	6.13921	0	0	PDAO-2
COL4A3	14.9041	6.13483	3.09799e-50	7.01712e-49	immOL-C
AC005906.2	64.2753	6.13394	0	0	PDAO-3
SHISA6	79.1617	6.12537	0	0	MOL-F
THSD7A	75.0395	6.12116	0	0	PDAO-1
GHR	69.6489	6.11981	0	0	MOL-F
ATCAY	94.8136	6.11005	0	0	MOL-B
RHOJ	17.8403	6.1068	3.44156e-71	3.68704e-70	PDAO-1
NHSL1	72.4384	6.09857	0	0	MOL-B
AC110023.1	12.7338	6.09808	3.83465e-37	2.69369e-36	MOL-B
AL354824.1	12.4608	6.08872	1.22115e-35	1.02357e-34	PDAO-2
NEBL	141.817	6.08354	0	0	MOL-B
SLC8A1	147.806	6.08184	0	0	MOL-B
KIF26B-AS1	7.27022	6.07847	3.58893e-13	2.57036e-12	immOL-A
GRM5-AS1	18.4214	6.07228	8.85254e-76	6.32801e-75	MOL-G
ZNF114	7.0078	6.07127	2.42101e-12	1.33047e-11	PDAO-2
TCF7L1	38.5782	6.07123	0	0	MOL-B
MEG8	137.891	6.06457	0	0	PDAO-3
LAMA4	39.4338	6.06266	0	0	immOL-A
AC023095.1	35.1657	6.06045	6.69799e-271	1.16486e-269	MOL-B
BRINP1	103.676	6.06039	0	0	MOL-B
AR	24.4456	6.05949	5.60377e-132	6.57624e-131	MOL-F
AFAP1	93.5623	6.05235	0	0	PDAO-2
AC019197.1	48.4238	6.05057	0	0	MOL-F
TOX2	43.6868	6.04206	0	0	MOL-B
SLC44A5	97.096	6.0418	0	0	PDAO-3
GRIK3	84.4633	6.03672	0	0	MOL-F
CSMD3	154.702	6.0354	0	0	PDAO-3
AC012409.2	8.68754	6.02327	3.70385e-18	2.21928e-17	PDAO-1
PRSS51	12.7308	6.02103	3.98876e-37	3.40434e-36	PDAO-2
FARP1	92.9171	6.01875	0	0	MOL-B
NRG3	147.542	6.01466	0	0	MOL-B
LINC01234	12.1386	6.01403	6.59594e-34	5.07904e-33	PDAO-1
MSI1	12.6718	6.01128	8.47686e-37	6.78955e-36	PDAO-1
MIR497HG	8.08792	6.00437	6.06937e-16	2.66913e-15	PDAO-3
ZNF423	50.9674	6.00296	0	0	MOL-F
AC090578.1	48.1159	5.99807	0	0	PDAO-1
FHOD3	80.8348	5.98411	0	0	PDAO-3
STK33	46.6542	5.97801	0	0	PDAO-1
RGMA	11.9364	5.97764	7.64449e-33	1.20341e-31	immOL-B
WNT7B	11.0462	5.97622	2.28773e-28	1.63152e-27	PDAO-1
PYGO1	61.2307	5.96377	0	0	MOL-F
ST8SIA1	98.5129	5.96195	0	0	PDAO-3
DZIP1	79.5419	5.95936	0	0	PDAO-1
EPHB3	7.76725	5.95868	8.02103e-15	4.02712e-14	MOL-B
TENT5A	26.2149	5.95846	1.79577e-151	2.24414e-150	MOL-F
SRPX	11.6734	5.95575	1.74286e-31	1.11042e-30	MOL-A
EPAS1	35.19	5.95116	2.84238e-271	4.95345e-270	MOL-B
SLCO5A1	21.639	5.94807	7.71922e-104	1.00296e-102	PDAO-1
AL024508.1	7.14436	5.94604	9.04179e-13	4.14168e-12	MOL-F
RTN4RL2	7.69971	5.94567	1.36378e-14	6.81569e-14	MOL-B
GSTM5	6.9221	5.94517	4.4501e-12	1.62112e-11	MOL-G
LRRN2	20.4009	5.94218	1.64258e-92	4.64833e-91	immOL-B
C8orf86	10.6649	5.93994	1.48634e-26	1.0329e-25	PDAO-1
PARVA	10.4313	5.93586	1.78452e-25	2.44593e-24	immOL-B
KLRC2	36.7328	5.93176	2.19021e-295	3.52189e-294	MOL-G
KIAA1211	109.757	5.92813	0	0	MOL-F
CACNG2	28.3007	5.92744	3.38875e-176	5.82132e-175	PDAO-1
AL110292.1	59.0417	5.92702	0	0	MOL-F
AMPH	73.0449	5.92575	0	0	MOL-B
AC110995.1	7.37831	5.92235	1.60317e-13	7.47555e-13	MOL-A
LINC00237	8.09745	5.9222	5.61225e-16	6.30517e-15	immOL-C
RNF165	14.8773	5.91831	4.62818e-50	9.09022e-49	immOL-B
FBLN7	11.4525	5.91079	2.2849e-30	1.67961e-29	PDAO-1
SLC43A3	8.25812	5.91021	1.47984e-16	5.87751e-16	MOL-G
DPP10	144.996	5.90913	0	0	PDAO-3
RAB39A	18.5034	5.90911	1.93757e-76	1.75266e-75	MOL-F
AC092666.1	7.32189	5.90799	2.44505e-13	2.49721e-12	immOL-C
FBN3	12.7477	5.90281	3.20922e-37	2.74109e-36	PDAO-2
THRB	126.457	5.89901	0	0	MOL-B
CSPG5	75.6704	5.89836	0	0	PDAO-2
FAM162B	10.5114	5.89542	7.65332e-26	3.92495e-25	PDAO-3
STK17B	10.0576	5.89008	8.50785e-24	1.20991e-22	immOL-C
TUSC7	14.9337	5.88766	1.98805e-50	1.33957e-49	PDAO-3
TMEM51	6.92099	5.88687	4.48494e-12	3.06987e-11	immOL-A
LINC01322	130.652	5.88625	0	0	PDAO-3
PTP4A3	8.37627	5.88433	5.46323e-17	3.19675e-16	PDAO-1
LRCH1	57.6914	5.88399	0	0	MOL-B
RNF150	96.8332	5.87346	0	0	PDAO-1
FGF14-IT1	9.8062	5.87	1.05877e-22	6.89426e-22	PDAO-1
LINC02251	6.85074	5.8697	7.34697e-12	3.98299e-11	PDAO-2
ALPL	7.9198	5.86676	2.37892e-15	1.20842e-14	MOL-B
AL122014.1	12.9208	5.86353	3.43459e-38	2.44064e-37	MOL-B
PARP8	85.7385	5.85873	0	0	PDAO-3
SLC40A1	16.4916	5.84984	4.21682e-61	3.08428e-60	PDAO-3
SOX21	25.9952	5.84719	5.61666e-149	6.23942e-148	PDAO-3
CRTAC1	21.4779	5.84476	2.50576e-102	7.57435e-101	immOL-B
ADAMTS5	10.3672	5.84459	3.49523e-25	1.77843e-24	PDAO-3
KIAA1549	62.2384	5.84139	0	0	MOL-B
AC009975.1	7.81345	5.84066	5.56449e-15	6.04206e-14	immOL-C
SFRP4	11.1004	5.8324	1.24946e-28	1.38162e-27	immOL-A
SMAD3	75.0449	5.83236	0	0	MOL-B
GALNT3	24.2216	5.8313	1.31859e-129	1.90901e-128	PDAO-1
TIMP1	10.7132	5.82229	8.8231e-27	4.09268e-26	MOL-G
KIF26B	99.3228	5.82065	0	0	PDAO-1
DLGAP1	152.304	5.8127	0	0	PDAO-3
LINC01550	18.0431	5.80399	8.94033e-73	2.20267e-71	immOL-B
TMEM132C	96.6494	5.79866	0	0	MOL-G
DPP10-AS1	10.8433	5.79477	2.1469e-27	1.12621e-26	PDAO-3
ATP13A5	32.369	5.79098	7.49511e-230	1.63929e-228	PDAO-2
COL12A1	10.6168	5.78654	2.48953e-26	1.72259e-25	PDAO-1
C2CD4C	7.78022	5.78323	7.23993e-15	4.03998e-14	PDAO-1
GABRA3	14.3252	5.78323	1.52196e-46	2.88667e-45	immOL-B
LINC01013	9.42628	5.78268	4.24902e-21	2.68232e-20	PDAO-1
MMD2	79.4427	5.77025	0	0	MOL-B
MARCKS	122.259	5.76744	0	0	MOL-F
DZIP1L	11.1261	5.75644	9.36927e-29	5.72899e-28	MOL-F
ATP1A2	97.7092	5.74987	0	0	MOL-B
PLCE1	80.4214	5.74797	0	0	MOL-F
TRIM67	18.615	5.74385	2.4289e-77	1.96693e-76	PDAO-3
RGS22	26.4594	5.72631	2.84183e-154	3.7429e-153	MOL-B
HS6ST2	16.6861	5.72169	1.65352e-62	3.65444e-61	immOL-B
LINC02698	8.55148	5.71881	1.21524e-17	7.20341e-17	PDAO-1
FBN2	7.89675	5.71805	2.86265e-15	3.03309e-14	immOL-B
AC005208.1	10.9494	5.71512	6.69156e-28	4.73211e-27	PDAO-1
PPP1R18	8.18217	5.71438	2.78785e-16	1.10284e-15	MOL-G
TSPAN12	11.7623	5.71229	6.10577e-32	4.04857e-31	MOL-B
ITGA9	53.96	5.70631	0	0	PDAO-1
LRRFIP1	101.464	5.7028	0	0	MOL-B
PAPPA	9.05462	5.69598	1.37045e-19	1.72995e-18	immOL-C
DLGAP1-AS4	17.3045	5.6879	4.35371e-67	3.31385e-66	PDAO-3
MAP2	151.933	5.68744	0	0	MOL-B
LINC01237	36.8843	5.68658	8.24496e-298	1.89297e-296	PDAO-1
CACNA1A	112.87	5.6842	0	0	PDAO-1
AC123912.4	6.70677	5.68228	1.98984e-11	8.74845e-11	MOL-F
RNF180	83.4564	5.67893	0	0	PDAO-2
C12orf40	29.0502	5.67654	1.53162e-185	1.80559e-184	MOL-G
AP001021.1	7.46777	5.67343	8.15639e-14	4.67761e-13	PDAO-2
COL4A2	26.5639	5.67164	1.77535e-155	2.24695e-154	MOL-F
AC113346.2	9.29534	5.67059	1.46737e-20	8.2675e-20	MOL-B
ARHGEF6	61.4022	5.66935	0	0	PDAO-1
HAPLN1	7.8918	5.66393	2.97848e-15	1.67507e-14	PDAO-1
RALGPS2	79.9707	5.65892	0	0	PDAO-1
FZD9	14.2943	5.65409	2.37577e-46	1.78019e-45	MOL-A
AL138828.1	37.473	5.65216	2.53595e-307	5.91089e-306	PDAO-1
G0S2	13.4048	5.64865	5.66866e-41	3.99365e-40	MOL-F
ADGRA1	15.0116	5.645	6.15978e-51	1.2198e-49	immOL-B
AC016716.2	12.8223	5.64249	1.23008e-37	8.35183e-37	MOL-F
OAS3	6.71088	5.64225	1.93448e-11	8.86708e-11	MOL-B
DAB1	120.851	5.63932	0	0	PDAO-1
BASP1	97.9715	5.63868	0	0	MOL-B
SUSD1	48.2355	5.63605	0	0	PDAO-1
KY	31.8821	5.63298	4.72886e-223	7.24462e-222	MOL-A
IGDCC4	12.9462	5.62954	2.46826e-38	2.01869e-37	PDAO-1
SOX11	19.3395	5.62949	2.49924e-83	2.46227e-82	MOL-B
ELFN2	19.8235	5.62322	1.86759e-87	1.87896e-86	MOL-B
C6orf118	11.1933	5.61541	4.39647e-29	3.16756e-28	PDAO-1
AC016642.1	7.93406	5.61428	2.12089e-15	1.07963e-14	MOL-B
ABLIM3	20.3292	5.61285	7.08972e-92	2.00295e-90	immOL-B
ZFP36L1	66.302	5.60678	0	0	MOL-B
LINC02198	8.22993	5.60579	1.87323e-16	1.08368e-15	PDAO-1
LMO2	21.5894	5.60443	2.26057e-103	2.45458e-102	MOL-B
SPRY1	12.9359	5.60234	2.82145e-38	1.9281e-37	MOL-F
ARHGAP31-AS1	8.88858	5.60233	6.18962e-19	3.25808e-18	MOL-F
CMTM3	7.33439	5.59753	2.22736e-13	2.20732e-12	immOL-B
SLC45A4	16.2727	5.59751	1.54306e-59	1.51536e-58	PDAO-1
ASIC2	80.9785	5.59262	0	0	PDAO-1
RAB27B	28.3098	5.58555	2.62102e-176	4.50479e-175	PDAO-1
GAL3ST4	13.0344	5.58544	7.80123e-39	5.44374e-38	MOL-A
KAZN-AS1	13.9858	5.58518	1.90453e-44	1.21642e-43	PDAO-3
AC092691.1	146.742	5.58067	0	0	PDAO-3
SDC3	80.7772	5.57927	0	0	PDAO-1
COL19A1	27.5204	5.57415	1.00196e-166	1.66272e-165	PDAO-1
SUSD5	27.26	5.57152	1.26638e-163	1.37773e-162	MOL-G
GRIK1-AS1	12.0062	5.57066	3.29666e-33	2.67995e-32	PDAO-2
MPZL1	88.804	5.57019	0	0	MOL-F
NR2F1	36.6294	5.56813	9.73379e-294	1.69895e-292	MOL-F
NCALD	99.2079	5.5674	0	0	PDAO-1
LHCGR	7.82652	5.55667	5.0154e-15	2.42872e-14	MOL-F
KCNN2	45.111	5.55299	0	0	PDAO-2
ADCYAP1R1	7.52976	5.54932	5.08331e-14	5.16671e-13	immOL-B
AC004594.1	9.49036	5.5459	2.30241e-21	1.56012e-20	PDAO-2
GAD1	89.9465	5.54398	0	0	MOL-B
ARHGEF26	49.4193	5.54064	0	0	MOL-B
OPHN1	122.848	5.53729	0	0	PDAO-1
LRFN5	82.5723	5.53559	0	0	MOL-B
PITPNC1	127.813	5.53195	0	0	MOL-F
SHC3	96.7142	5.5301	0	0	PDAO-1
AC005537.1	18.5531	5.52919	7.70381e-77	7.35342e-76	MOL-B
GPR162	31.0643	5.52695	7.31693e-212	1.12865e-210	MOL-B
TVP23A	32.6786	5.52614	3.14763e-234	6.3336e-233	PDAO-1
TTPA	15.12	5.52483	1.19549e-51	9.22668e-51	MOL-F
CUX2	37.0056	5.52157	9.30056e-300	1.71199e-298	MOL-B
RAB31	45.9981	5.51618	0	0	immOL-C
DIAPH2-AS1	19.6935	5.51398	2.45356e-86	3.1419e-85	PDAO-2
KCNIP4	154.814	5.50261	0	0	PDAO-3
STAMBPL1	43.4669	5.50129	0	0	MOL-B
AXL	10.5108	5.50107	7.7023e-26	8.07711e-25	immOL-A
C2orf80	31.0268	5.50029	2.34775e-211	3.14127e-210	PDAO-3
AC067773.1	13.3362	5.49531	1.42466e-40	7.73466e-40	MOL-G
TSHZ3	43.6883	5.49324	0	0	MOL-F
LINC00937	47.6153	5.49318	0	0	PDAO-2
GNG12-AS1	37.0608	5.48982	1.201e-300	1.92115e-299	PDAO-3
LRRC4C	134.412	5.48568	0	0	PDAO-1
AC008067.1	9.68926	5.48432	3.34943e-22	1.86194e-21	MOL-F
LNX1	25.4319	5.48388	1.12066e-142	4.28239e-141	immOL-B
ICA1	46.7628	5.4826	0	0	PDAO-1
CAPN5	19.2354	5.48098	1.87142e-82	1.56241e-81	PDAO-3
EPHA5	18.4592	5.47999	4.40087e-76	1.1144e-74	immOL-B
ANKRD20A1	13.5384	5.47755	9.27818e-42	7.88481e-41	PDAO-1
FGD3	10.3886	5.46197	2.79369e-25	1.90258e-24	PDAO-1
RAI2	14.0667	5.4584	6.08175e-45	4.46286e-44	MOL-F
SERPINE2	45.906	5.45709	0	0	immOL-B
OSMR-AS1	31.6949	5.453	1.82695e-220	2.78622e-219	MOL-F
PAWR	26.519	5.44917	5.85828e-155	9.34442e-154	PDAO-1
TLR10	7.82773	5.44716	4.96772e-15	2.13944e-14	PDAO-3
LINC01748	41.1777	5.44601	0	0	PDAO-1
INHBA	13.2906	5.44555	2.62628e-40	1.90644e-39	MOL-B
CGNL1	9.58934	5.44321	8.86456e-22	5.66606e-21	PDAO-1
RBMS3-AS2	7.38692	5.43662	1.50268e-13	7.03912e-13	MOL-F
LRRN1	123.888	5.43549	0	0	MOL-F
CPNE8	40.0834	5.43456	0	0	MOL-B
PDE7B	91.0263	5.4343	0	0	PDAO-1
RIT2	58.1824	5.42918	0	0	PDAO-1
AC004540.2	7.9849	5.42594	1.40638e-15	6.90268e-15	MOL-F
LRP4-AS1	42.2215	5.42041	0	0	MOL-G
PVT1	30.8182	5.41657	1.49318e-208	2.81623e-207	PDAO-1
AC026894.1	9.01825	5.41543	1.91111e-19	1.71062e-18	immOL-A
AL445250.1	46.0201	5.41433	0	0	immOL-C
GPR161	12.6087	5.41422	1.89019e-36	1.31626e-35	MOL-B
COL27A1	21.5551	5.41202	4.73888e-103	3.97015e-102	MOL-G
PRICKLE1	49.5656	5.41099	0	0	MOL-B
KLRB1	7.42121	5.40899	1.16052e-13	5.45295e-13	MOL-F
PALLD	102.376	5.40738	0	0	MOL-F
AC124852.1	45.1415	5.40623	0	0	PDAO-1
BEND7	19.9164	5.40076	2.93128e-88	9.72401e-87	immOL-C
ZNF516	65.4501	5.39273	0	0	MOL-F
SAMD4A	102.044	5.38979	0	0	PDAO-1
TMEM132E	12.5084	5.38975	6.71778e-36	4.47198e-35	MOL-F
C22orf34	27.5852	5.38328	1.67517e-167	1.99083e-166	PDAO-3
TTC39C	39.5701	5.36906	0	0	PDAO-1
SLC24A4	23.8924	5.36847	3.67262e-126	5.2317e-125	PDAO-1
ANO5	51.253	5.36836	0	0	PDAO-1
TAFA2	86.5605	5.36594	0	0	PDAO-1
CMTM8	13.2642	5.36454	3.73293e-40	2.64372e-39	MOL-A
DCX	34.2271	5.35754	9.56443e-257	1.60778e-255	MOL-B
AL117190.2	8.81848	5.35575	1.16022e-18	5.36112e-18	PDAO-3
BLM	28.5364	5.35384	4.13858e-179	1.93463e-177	immOL-B
ADGRB1	65.8784	5.35014	0	0	MOL-B
ADAMTS10	16.8592	5.34857	8.97954e-64	7.96647e-63	MOL-B
AC025809.1	16.6387	5.34709	3.65571e-62	3.64425e-61	PDAO-1
CEBPD	15.0407	5.34475	3.97306e-51	9.11559e-50	immOL-C
PDGFRB	15.0245	5.34237	5.07382e-51	4.09502e-50	MOL-B
ALK	84.965	5.34193	0	0	PDAO-1
ASB5	12.7899	5.3402	1.86799e-37	1.26575e-36	MOL-F
CA1	8.22071	5.3399	2.02297e-16	2.305e-15	immOL-C
GRAMD1B	73.7806	5.33293	0	0	MOL-B
AL445433.2	18.8435	5.33149	3.32217e-79	3.76371e-78	PDAO-1
MT1M	18.9327	5.32461	6.13687e-80	4.51905e-79	MOL-G
ZBTB8B	19.2559	5.32329	1.2585e-82	2.66435e-81	immOL-A
ZPBP	14.7046	5.32046	6.0189e-49	4.55765e-48	MOL-F
LINC02774	21.3384	5.31569	5.00135e-101	6.39474e-100	PDAO-1
IGSF10	14.0402	5.3155	8.84849e-45	6.72749e-44	MOL-B
PTPN14	29.084	5.31266	5.71287e-186	8.23201e-185	MOL-B
RHBDF1	13.9725	5.3093	2.29426e-44	1.46478e-43	PDAO-3
LHX2	11.6592	5.30773	2.05894e-31	1.30465e-30	MOL-F
OSBPL3	39.4444	5.30652	0	0	PDAO-3
ZBTB7C	33.116	5.30417	1.74805e-240	2.49857e-239	PDAO-3
PTPRE	103.96	5.30194	0	0	PDAO-2
ITPRIPL2	11.7063	5.29927	1.18308e-31	7.5136e-31	MOL-F
B3GAT2	58.0299	5.28895	0	0	MOL-A
AC096576.6	7.10743	5.28843	1.1822e-12	4.82148e-12	PDAO-3
GADD45A	13.7164	5.28763	8.09595e-43	4.48424e-42	MOL-G
TMEM132B	120.641	5.28686	0	0	PDAO-3
CCND2-AS1	20.8355	5.28675	2.06173e-96	2.16543e-95	MOL-B
SUSD4	81.345	5.28622	0	0	MOL-B
SMO	8.41745	5.28337	3.84758e-17	1.95978e-16	MOL-F
FAM160A1	15.6617	5.28275	2.76494e-55	2.3193e-54	MOL-B
AC068774.1	7.65182	5.27772	1.98156e-14	9.45983e-14	MOL-A
NKAIN3-IT1	9.20354	5.2759	3.46336e-20	1.93966e-19	MOL-B
CADPS2	46.6188	5.27502	0	0	MOL-B
CCND2	46.8862	5.27414	0	0	MOL-B
SCN7A	17.4694	5.27244	2.45238e-68	2.2297e-67	MOL-B
PCTP	19.7124	5.27114	1.68783e-86	1.99044e-85	PDAO-1
C4orf19	28.8508	5.26729	4.94571e-183	6.80924e-182	MOL-F
MAP3K5	92.4076	5.2669	0	0	PDAO-1
ADCY2	77.2028	5.26216	0	0	PDAO-3
ANKRD29	15.8353	5.25477	1.77627e-56	1.50383e-55	MOL-B
LINC02731	14.8742	5.25259	4.84703e-50	3.24909e-49	PDAO-3
PLEKHH2	69.6178	5.24727	0	0	MOL-G
FBLN2	23.0827	5.24317	6.91645e-118	9.59703e-117	PDAO-1
AC025263.1	18.0531	5.24108	7.46055e-73	6.62409e-72	MOL-F
PDE8B	110.445	5.23976	0	0	PDAO-2
AC008937.2	9.26166	5.23624	2.01269e-20	1.85293e-19	immOL-A
ZNF385D	66.6004	5.23484	0	0	PDAO-1
KCNF1	28.7343	5.22951	1.42159e-181	1.94849e-180	MOL-F
DNAH11	30.238	5.2291	7.50835e-201	2.86593e-199	immOL-A
ARHGAP28	13.4883	5.2285	1.83269e-41	1.55276e-40	PDAO-1
ANO6	57.8874	5.22668	0	0	PDAO-2
CDH24	6.8883	5.22566	5.64641e-12	2.25803e-11	PDAO-3
IFITM10	14.7374	5.21407	3.70661e-49	7.21292e-48	immOL-B
BMP7	73.5163	5.21353	0	0	PDAO-2
LINC00839	14.7625	5.21214	2.55584e-49	1.70443e-48	PDAO-3
AKAP12	72.0875	5.20894	0	0	MOL-B
MALRD1	42.2503	5.20731	0	0	PDAO-3
SCG3	78.8061	5.20592	0	0	MOL-F
PCDH19	33.8698	5.20252	1.85789e-251	3.10145e-250	MOL-B
NLGN4X	115.65	5.2025	0	0	PDAO-1
AC007319.1	50.828	5.20174	0	0	PDAO-2
MED12L	92.2619	5.19476	0	0	MOL-B
FGFR1	101.486	5.19425	0	0	MOL-F
PHKA1	23.1592	5.19191	1.17365e-118	1.36262e-117	MOL-B
AMZ1	87.3066	5.18591	0	0	PDAO-2
HAS2-AS1	9.389	5.18411	6.05723e-21	8.00599e-20	immOL-C
CCDC50	112.896	5.18345	0	0	PDAO-1
RFX4	49.6038	5.181	0	0	PDAO-1
TNC	10.9023	5.17754	1.12324e-27	7.92665e-27	PDAO-1
LINC01917	9.90432	5.16841	3.98684e-23	1.97665e-22	PDAO-3
PARP14	44.048	5.16698	0	0	MOL-F
GAB3	14.6703	5.16049	9.98819e-49	7.54295e-48	MOL-F
FAM242A	8.10276	5.15737	5.37279e-16	3.07915e-15	PDAO-1
TRERF1	48.8486	5.15649	0	0	PDAO-1
AC090630.1	22.8604	5.15587	1.15107e-115	1.267e-114	MOL-F
AP001825.1	20.3075	5.15164	1.10489e-91	3.78062e-90	immOL-C
MT1X	30.4823	5.14907	4.47132e-204	5.59397e-203	MOL-G
PRELP	8.55816	5.14509	1.14688e-17	5.89424e-17	MOL-F
NSUN7	8.87865	5.14454	6.76743e-19	8.37026e-18	immOL-C
TNFRSF19	9.2997	5.14143	1.40848e-20	1.74527e-19	immOL-B
GPRC5C	7.02512	5.13894	2.13882e-12	1.00764e-11	MOL-B
AC074286.1	12.988	5.13851	1.43128e-38	1.17315e-37	PDAO-1
CTNNA2	139.505	5.13848	0	0	MOL-F
PKNOX2	71.1589	5.13184	0	0	MOL-F
TMEM154	8.59589	5.13034	8.26253e-18	4.9132e-17	PDAO-1
SNAP25-AS1	70.0327	5.12459	0	0	PDAO-3
AP002762.2	14.2414	5.12423	5.07145e-46	3.79166e-45	MOL-A
TSPAN11	15.3555	5.11795	3.25375e-53	7.61558e-52	immOL-C
SRC	16.8592	5.116	8.9821e-64	7.96665e-63	MOL-B
ARL4C	7.97364	5.11455	1.54069e-15	1.6464e-14	immOL-B
CRMP1	49.5625	5.10954	0	0	MOL-B
KCNIP4-IT1	38.2692	5.10934	0	0	PDAO-3
SYT16	88.3253	5.10782	0	0	PDAO-3
COL4A1	9.81964	5.10454	9.26773e-23	6.04177e-22	PDAO-1
GCNT2	31.669	5.09752	4.15093e-220	5.6848e-219	PDAO-3
AKAP13	87.8663	5.09637	0	0	MOL-B
NRN1	6.71258	5.0961	1.91218e-11	6.88329e-11	MOL-G
CTSC	13.479	5.09572	2.07863e-41	1.47243e-40	MOL-F
GNG4	29.6846	5.09349	1.21529e-193	2.20929e-192	PDAO-1
ANTXR2	7.09964	5.0908	1.25079e-12	1.23626e-11	immOL-C
FOXG1-AS1	13.9785	5.08977	2.10789e-44	1.83529e-43	PDAO-1
C2orf27A	89.5427	5.08964	0	0	PDAO-1
LBH	7.63132	5.07953	2.32362e-14	1.15288e-13	MOL-B
C1RL	11.2489	5.07936	2.34428e-29	1.69589e-28	PDAO-1
OSMR	10.6434	5.07648	1.87236e-26	2.83495e-25	immOL-C
DPY19L2	74.2486	5.0762	0	0	PDAO-3
AC002460.2	43.1934	5.07367	0	0	PDAO-1
AL031293.1	6.83783	5.07271	8.04003e-12	7.65267e-11	immOL-C
HEY1	22.0152	5.07128	2.06039e-107	2.19134e-106	MOL-F
AC091078.1	14.6308	5.07126	1.78787e-48	1.61898e-47	PDAO-1
PAMR1	14.9629	5.0694	1.28215e-50	1.03061e-49	MOL-B
DTX1	18.1582	5.06836	1.10625e-73	8.76264e-73	PDAO-3
KIRREL1	9.84221	5.06773	7.40686e-23	4.84363e-22	PDAO-1
AFF3	89.839	5.06723	0	0	MOL-B
ABHD2	142.482	5.06721	0	0	PDAO-3
CADPS	104.817	5.06716	0	0	MOL-B
ATP1B2	25.0062	5.06242	5.23402e-138	1.96008e-136	immOL-B
TNFRSF10B	17.5857	5.06152	3.17044e-69	2.44691e-68	PDAO-3
TRIL	15.2696	5.05112	1.21836e-52	8.35819e-52	PDAO-3
ASTN1	122.677	5.0505	0	0	MOL-F
RALYL	113.608	5.04311	0	0	PDAO-3
AC008115.2	13.9294	5.04069	4.19577e-44	3.08697e-43	MOL-A
KCNQ2	59.5922	5.04059	0	0	MOL-B
FGFR3	29.5892	5.03925	2.05773e-192	3.01932e-191	MOL-B
LINC01117	24.4416	5.03649	6.1854e-132	9.04044e-131	PDAO-1
TMEM272	31.0247	5.0363	2.5069e-211	3.35155e-210	PDAO-3
MRO	8.47031	5.03179	2.4473e-17	9.86058e-17	MOL-G
TTC9B	7.34013	5.02939	2.1338e-13	2.11834e-12	immOL-B
MT1E	32.5879	5.02869	6.0769e-233	8.30895e-232	MOL-G
CNTFR	19.6128	5.01779	1.20258e-85	1.0171e-84	PDAO-3
AC104781.2	6.8904	5.01776	5.56363e-12	3.79127e-11	immOL-A
HRK	8.23891	5.01258	1.73781e-16	8.76024e-16	MOL-A
PLCB1	148.149	5.01191	0	0	MOL-B
LRRC61	7.38441	5.00149	1.53126e-13	7.171e-13	MOL-F
GRIN2D	19.0267	4.99893	1.02427e-80	1.26501e-79	PDAO-2
AL158840.1	10.9365	4.99219	7.71018e-28	3.61927e-27	MOL-G
ZNF804A	76.648	4.98393	0	0	MOL-B
IGF2BP2	18.6282	4.98176	1.89741e-77	1.72512e-76	MOL-F
AC004160.1	34.8797	4.97785	1.51258e-266	3.56753e-265	PDAO-2
SLC25A43	23.2979	4.97584	4.65749e-120	6.50004e-119	PDAO-1
EXTL1	13.8224	4.96863	1.86836e-43	1.4003e-42	MOL-B
PRKCA-AS1	21.0021	4.96524	6.27838e-98	2.25113e-96	immOL-C
ZC3HAV1	39.8107	4.96034	0	0	MOL-F
ANKRD55	21.3578	4.95383	3.297e-101	3.54569e-100	MOL-B
DIAPH3	11.0124	4.95257	3.33132e-28	2.1022e-27	MOL-B
AC012213.1	7.49611	4.9486	6.5738e-14	3.22555e-13	MOL-B
LYPD6	17.213	4.94754	2.12262e-66	1.81576e-65	MOL-F
SEMA3E	44.3323	4.9457	0	0	MOL-B
SH3RF3	42.6644	4.9448	0	0	PDAO-3
LSAMP-AS1	14.4833	4.94478	1.54411e-47	2.30584e-46	immOL-A
ACADL	12.073	4.94089	1.46604e-33	9.59819e-33	MOL-A
RNF175	24.6329	4.93828	5.61939e-134	8.3032e-133	PDAO-1
SYTL4	21.2698	4.93686	2.16362e-100	2.31574e-99	MOL-B
DPP6	60.7804	4.93442	0	0	immOL-B
PLEKHA2	77.1734	4.93163	0	0	MOL-B
LINC01567	8.22685	4.92878	1.92203e-16	9.68165e-16	MOL-A
AL138756.1	12.9208	4.92659	3.4365e-38	2.44096e-37	MOL-B
DCLK2	86.2571	4.92479	0	0	PDAO-1
ENHO	12.9842	4.92421	1.5033e-38	2.87555e-37	immOL-C
LRTM1	11.279	4.92343	1.66664e-29	8.98041e-29	PDAO-3
BTBD11	20.3015	4.92211	1.24755e-91	1.27882e-90	MOL-B
RDH10-AS1	8.52768	4.91985	1.49316e-17	6.766e-17	PDAO-3
ARHGAP6	38.0501	4.91859	0	0	PDAO-1
ZNF804B	24.9763	4.91742	1.10512e-137	1.38054e-136	MOL-B
TMEM108	109.824	4.9164	0	0	MOL-B
SPON1	49.7364	4.91597	0	0	MOL-B
VSX1	20.9812	4.91475	9.73675e-98	7.88485e-97	MOL-G
SLC2A13	115.782	4.91413	0	0	PDAO-3
RORA	128.376	4.91012	0	0	PDAO-1
MOXD1	13.3248	4.90317	1.66089e-40	1.20852e-39	MOL-B
F12	7.83041	4.89888	4.86295e-15	2.35829e-14	MOL-A
RASD1	33.2635	4.896	1.30369e-242	2.08147e-241	MOL-F
COL5A3	26.5555	4.89549	2.21643e-155	2.93527e-154	MOL-B
FNDC4	14.5002	4.89533	1.20729e-47	9.04235e-47	MOL-F
AC011474.1	48.618	4.89491	0	0	PDAO-1
SYT6	11.7855	4.89145	4.63746e-32	3.07861e-31	MOL-B
DAB2	11.2189	4.89008	3.29475e-29	2.11035e-28	MOL-B
PCED1B	13.6053	4.88775	3.72333e-42	3.17217e-41	PDAO-1
MDFI	8.00545	4.88304	1.19028e-15	4.65615e-15	MOL-G
TMEM35A	15.8112	4.88236	2.60545e-56	1.62228e-55	MOL-G
LRRC3B	22.4141	4.88014	2.86966e-111	3.21968e-110	MOL-B
AP000857.2	8.55802	4.87965	1.14822e-17	9.71129e-17	immOL-A
SLITRK4	27.6334	4.87879	4.42394e-168	5.83579e-167	MOL-F
GINS3	15.3442	4.87129	3.87449e-53	7.90471e-52	immOL-B
ATP13A4	46.4498	4.86772	0	0	immOL-C
CABP1	29.721	4.86496	4.11052e-194	6.06572e-193	MOL-B
TTC6	30.0703	4.86083	1.18429e-198	4.45485e-197	immOL-A
AC011043.1	9.11579	4.85937	7.81018e-20	9.94838e-19	immOL-C
SPRY4-AS1	24.6073	4.85199	1.05494e-133	7.90125e-132	COPs
AL807761.4	10.3342	4.84783	4.93669e-25	7.22789e-24	immOL-C
AL021408.1	9.43646	4.84231	3.85576e-21	2.43772e-20	PDAO-1
PDE3B	46.5911	4.83758	0	0	PDAO-1
NEXMIF	38.8509	4.83426	0	0	PDAO-1
PPARGC1A	37.3852	4.83379	6.80265e-306	1.58231e-304	PDAO-1
PCDH11Y	40.908	4.83257	0	0	MOL-F
TLL1	20.9657	4.83132	1.34917e-97	1.42547e-96	MOL-B
DCC	143.833	4.83116	0	0	PDAO-3
AL050403.2	9.54385	4.82875	1.37625e-21	8.77672e-21	PDAO-1
ATF7IP2	35.8169	4.82786	6.0286e-281	1.35009e-279	PDAO-1
TLE3	24.8118	4.82649	6.68464e-136	7.09604e-135	PDAO-3
AP000779.1	7.63899	4.8233	2.1894e-14	2.32634e-13	immOL-C
SGCZ	79.0134	4.82317	0	0	PDAO-1
ARHGAP20	65.9391	4.82214	0	0	PDAO-3
LINC01600	6.97981	4.81653	2.95582e-12	1.33364e-11	MOL-A
ECHDC2	50.4449	4.81572	0	0	PDAO-1
EDNRB	15.7255	4.80877	1.01179e-55	6.2675e-55	MOL-G
IGLON5	8.98544	4.80531	2.57693e-19	1.42219e-18	MOL-B
STXBP5L	129.521	4.80442	0	0	MOL-B
AC002069.2	13.2413	4.80214	5.06967e-40	4.22314e-39	PDAO-1
AL590705.1	34.2668	4.80131	2.45591e-257	4.13457e-256	MOL-B
FGF11	12.6231	4.80076	1.57434e-36	1.05616e-35	MOL-F
AL360015.1	21.9112	4.80047	2.03302e-106	2.66929e-105	PDAO-1
FAM89A	26.2354	4.79924	1.0499e-151	1.3135e-150	MOL-F
RUNX1T1	72.2345	4.7947	0	0	MOL-G
EMX2OS	8.84633	4.79181	9.04473e-19	5.47689e-18	PDAO-1
GPR176	39.5969	4.78586	0	0	PDAO-3
EIF4EBP1	8.10499	4.7851	5.27505e-16	2.32406e-15	PDAO-3
SERPING1	9.93001	4.78217	3.08216e-23	1.75891e-22	MOL-A
NETO1	70.151	4.77678	0	0	MOL-B
ASAH2B	8.16351	4.77675	3.2543e-16	1.87396e-15	PDAO-1
LOXL3	16.4466	4.77611	8.87099e-61	7.31379e-60	MOL-F
MAP3K20	21.4566	4.77537	3.96635e-102	5.10626e-101	PDAO-1
UBE2QL1	12.6315	4.77353	1.41511e-36	9.87474e-36	MOL-B
COTL1	35.9944	4.76907	1.02368e-283	1.82744e-282	MOL-B
RIMS2	126.556	4.76761	0	0	PDAO-3
NPAS2	57.9684	4.7674	0	0	MOL-B
SEMA5A	147.961	4.76662	0	0	MOL-B
IFI44	36.3055	4.76652	1.32268e-288	2.99593e-287	PDAO-1
PCSK5	48.5541	4.76291	0	0	MOL-G
CD276	13.9215	4.76112	4.68922e-44	3.53648e-43	MOL-B
CST3	55.3747	4.75821	0	0	MOL-G
XAF1	7.90706	4.75617	2.6354e-15	1.3373e-14	MOL-B
LY6H	38.5075	4.74855	0	0	PDAO-1
KSR2	76.6314	4.74523	0	0	MOL-B
PLCXD2	7.50471	4.7441	6.1566e-14	2.32365e-13	MOL-G
DIRC3	59.6487	4.74015	0	0	PDAO-1
MSRA	96.2829	4.73923	0	0	PDAO-2
MYT1L	103.687	4.73705	0	0	MOL-B
SLC8A3	45.722	4.7368	0	0	PDAO-2
CDK14	123.926	4.73424	0	0	MOL-F
SEPTIN6	21.5727	4.72361	3.24091e-103	3.51453e-102	MOL-B
VAX2	8.35108	4.72188	6.76412e-17	3.95315e-16	PDAO-1
PIP5K1B	45.3657	4.71984	0	0	MOL-F
AC008050.1	45.8588	4.71871	0	0	PDAO-1
BEGAIN	17.5356	4.71563	7.66356e-69	6.98466e-68	MOL-B
NOS1	63.6204	4.71403	0	0	PDAO-3
UNC80	85.303	4.7098	0	0	PDAO-1
KLRC3	38.7668	4.70645	0	0	MOL-G
FJX1	7.10835	4.7057	1.17441e-12	5.36492e-12	MOL-F
BAALC	94.4495	4.70535	0	0	PDAO-3
SLC16A9	13.1416	4.70306	1.90174e-39	1.57446e-38	PDAO-1
SPARCL1	44.9733	4.70039	0	0	immOL-B
ST5	64.5423	4.70022	0	0	PDAO-1
BOC	9.64415	4.69744	5.20429e-22	3.34488e-21	PDAO-1
RAVER2	47.3642	4.6964	0	0	MOL-B
AQP4-AS1	71.4845	4.69639	0	0	PDAO-3
MTSS2	43.9223	4.69536	0	0	immOL-B
MAOA	8.4448	4.68491	3.04576e-17	1.22529e-16	MOL-G
CDH22	13.5434	4.68313	8.67022e-42	6.39293e-41	MOL-B
S100A16	8.50223	4.68195	1.85979e-17	2.19475e-16	immOL-C
GYPE	7.47273	4.68035	7.85493e-14	3.69288e-13	MOL-A
LINC00299	16.3374	4.67381	5.35067e-60	4.63477e-59	MOL-B
RAPGEF4	105.006	4.67347	0	0	PDAO-1
MEIS3	15.3825	4.6732	2.14507e-53	1.76982e-52	MOL-B
TLE2	25.4427	4.67246	8.49624e-143	1.42042e-141	PDAO-2
TEAD3	7.70919	4.67226	1.26623e-14	6.07848e-14	MOL-F
OSBPL6	72.1468	4.67169	0	0	PDAO-3
QPRT	19.5327	4.66875	5.78946e-85	4.88308e-84	PDAO-3
TOGARAM2	21.5152	4.6668	1.12299e-102	1.16675e-101	MOL-F
LGI2	7.30742	4.66318	2.72328e-13	1.4583e-12	PDAO-1
TUB	31.6846	4.66048	2.53618e-220	3.97394e-219	MOL-B
TMC2	35.058	4.65978	2.94445e-269	4.47832e-268	PDAO-3
C5orf63	10.0446	4.65794	9.70338e-24	6.43912e-23	PDAO-1
TUBB2B	53.5474	4.65696	0	0	MOL-A
KCNIP3	45.2667	4.65683	0	0	MOL-G
SCRG1	32.2896	4.65296	9.77557e-229	7.30545e-227	immOL-C
RAB3C	67.3145	4.65289	0	0	MOL-B
PCDH20	10.7352	4.65004	6.95548e-27	9.81278e-26	immOL-B
ADCY1	45.2527	4.64979	0	0	MOL-B
AMOTL1	19.0207	4.64864	1.14876e-80	8.50378e-80	MOL-G
AP000317.1	17.4038	4.64572	7.72732e-68	5.90035e-67	PDAO-3
LFNG	8.3673	4.64537	5.89537e-17	2.99243e-16	MOL-F
NOTCH2NLC	16.2155	4.64442	3.91811e-59	2.82775e-58	PDAO-3
AC007563.2	46.9704	4.64109	0	0	PDAO-1
AC078923.1	11.0714	4.64014	1.72632e-28	1.23219e-27	PDAO-1
MGST1	36.8237	4.63554	7.71892e-297	1.22774e-295	PDAO-3
GLT1D1	28.4969	4.63535	1.28151e-178	2.21497e-177	PDAO-1
DOK6	59.5553	4.63515	0	0	PDAO-1
PDLIM2	9.25002	4.63419	2.2446e-20	1.22256e-19	MOL-A
PLXNA2	40.001	4.632	0	0	MOL-B
WLS	57.6309	4.63069	0	0	PDAO-3
LRATD1	31.9671	4.62908	3.12756e-224	4.95121e-223	MOL-B
ME3	69.3962	4.62619	0	0	MOL-B
KCTD16	98.3323	4.62556	0	0	MOL-B
AC104964.1	8.29865	4.62513	1.05305e-16	6.13305e-16	PDAO-1
TMEM176B	8.99552	4.62506	2.35126e-19	1.09913e-18	PDAO-3
AP006261.1	7.2143	4.62214	5.42113e-13	2.60091e-12	MOL-B
CLDN16	7.97391	4.61332	1.53737e-15	7.54888e-15	MOL-A
AC024145.1	11.1791	4.61227	5.16323e-29	8.25529e-28	immOL-C
LRP8	24.0546	4.60829	7.4651e-128	8.99548e-127	MOL-B
RBMS3	107.484	4.60801	0	0	MOL-B
SLIT1	45.7622	4.60781	0	0	MOL-B
PRDM5	24.906	4.60467	6.40679e-137	9.55463e-136	PDAO-1
SCN2A	108.626	4.60207	0	0	MOL-B
ECE2	19.3871	4.59938	9.9255e-84	1.15594e-82	PDAO-1
ANOS1	29.2463	4.59342	5.0075e-188	7.2653e-187	MOL-B
AC069272.1	6.88035	4.59107	5.97059e-12	4.06449e-11	immOL-A
ANKRD20A3	13.0298	4.58944	8.28763e-39	5.00675e-38	PDAO-3
TSPAN6	10.0489	4.58908	9.29157e-24	4.65047e-23	PDAO-3
AC092821.3	51.9541	4.58592	0	0	MOL-B
B4GALT6	53.5883	4.58002	0	0	MOL-F
RGS7	109.927	4.57882	0	0	PDAO-1
TNFRSF21	43.0488	4.57838	0	0	PDAO-2
LIMD1	60.1674	4.57775	0	0	PDAO-2
AC090825.1	18.1833	4.57698	7.00104e-74	2.04474e-72	immOL-C
FSTL1	14.6613	4.57623	1.14076e-48	8.72237e-48	MOL-A
SLC18B1	50.0806	4.5745	0	0	MOL-B
LINGO3	8.2921	4.5727	1.11267e-16	4.96445e-16	PDAO-3
CACNA1D	82.4394	4.56639	0	0	PDAO-1
AC073569.2	9.24446	4.56249	2.36435e-20	1.12284e-19	PDAO-3
ATP6V0A4	7.68823	4.56091	1.49179e-14	7.44547e-14	MOL-B
AC004540.1	25.022	4.55786	3.52089e-138	5.27883e-137	PDAO-1
LINC02613	7.55172	4.55446	4.29548e-14	2.35291e-13	PDAO-1
RARG	11.3942	4.55431	4.46913e-30	2.77808e-29	MOL-F
AL136171.2	35.3395	4.55215	1.45255e-273	2.2253e-272	PDAO-3
ID2	7.42625	4.55147	1.11721e-13	1.12033e-12	immOL-B
PLPPR4	61.7918	4.55129	0	0	PDAO-3
CERS6	95.2636	4.55021	0	0	MOL-B
NLGN1	102.358	4.54865	0	0	MOL-G
ROR2	10.3396	4.54841	4.66458e-25	3.16328e-24	PDAO-1
PLSCR1	14.7143	4.53192	5.21905e-49	4.13112e-48	MOL-B
SORBS2	85.5682	4.5295	0	0	PDAO-1
CASKIN1	30.6633	4.52665	1.75722e-206	2.66781e-205	MOL-B
AC005162.3	14.5535	4.52278	5.5499e-48	4.35719e-47	MOL-B
AC005165.1	10.9471	4.5214	6.86163e-28	3.6203e-27	PDAO-3
VAV2	14.2656	4.52056	3.58552e-46	6.7815e-45	immOL-B
ONECUT1	8.0078	4.51888	1.16782e-15	5.09979e-15	PDAO-3
CPNE5	68.6333	4.51764	0	0	MOL-B
CDC14A	49.7839	4.51699	0	0	PDAO-3
MAGI3	60.5066	4.51547	0	0	PDAO-1
NAV3	115.462	4.51411	0	0	PDAO-2
GRID2	100.809	4.51239	0	0	MOL-G
GOLGA6L10	8.24318	4.50777	1.67689e-16	8.76924e-16	MOL-B
TRIM14	27.3648	4.50707	7.19054e-165	9.39341e-164	MOL-F
AC009315.1	8.86439	4.50644	7.69244e-19	4.94311e-18	PDAO-2
RAMP1	95.2072	4.50526	0	0	MOL-F
GOLGA6L4	7.82299	4.50429	5.15822e-15	2.60064e-14	MOL-B
PYGL	18.2928	4.5026	9.45134e-75	2.79183e-73	immOL-C
FRY	114.583	4.49441	0	0	PDAO-3
AC091138.1	16.3407	4.49151	5.06873e-60	3.68103e-59	PDAO-3
MAMLD1	25.3354	4.48966	1.30041e-141	4.94686e-140	immOL-B
AC090579.1	12.3512	4.48712	4.80083e-35	5.98179e-34	immOL-A
NREP	25.2522	4.48469	1.0706e-140	1.62464e-139	PDAO-1
AC233976.1	11.0261	4.47809	2.86052e-28	2.03613e-27	PDAO-1
PLXNA4	46.0284	4.47782	0	0	MOL-B
MMP17	39.9201	4.47338	0	0	PDAO-3
BTBD17	8.85165	4.4575	8.62376e-19	3.56851e-18	MOL-G
AF121898.1	7.71828	4.45216	1.17913e-14	5.89983e-14	MOL-B
LMO3	78.2579	4.44939	0	0	PDAO-3
RTN4RL1	12.1679	4.44701	4.60743e-34	3.13398e-33	MOL-B
VEGFA	31.8823	4.4469	4.69408e-223	1.00642e-221	PDAO-2
AC055733.2	6.75775	4.44614	1.40149e-11	9.39832e-11	immOL-A
ARHGEF4	39.0484	4.43899	0	0	immOL-B
ARPP21	136.846	4.43771	0	0	PDAO-3
NID1	8.13205	4.43677	4.22098e-16	2.18599e-15	MOL-B
BCHE	79.0852	4.4355	0	0	PDAO-3
AL136317.2	9.02672	4.42939	1.76886e-19	1.08514e-18	PDAO-1
LRP4	67.035	4.42909	0	0	MOL-G
CPE	107.328	4.42864	0	0	MOL-F
USP18	7.19669	4.42841	6.16938e-13	2.83751e-12	MOL-A
SNPH	20.681	4.42567	5.14021e-95	5.36364e-94	MOL-B
DIPK1B	10.8714	4.42503	1.57687e-27	1.11e-26	PDAO-1
NBPF14	10.8063	4.42488	3.21521e-27	1.49883e-26	MOL-G
MIR34AHG	25.8631	4.42192	1.73282e-147	1.91611e-146	PDAO-3
YBX3	8.36157	4.41998	6.18915e-17	2.47743e-16	MOL-G
LINC00599	59.9971	4.41103	0	0	MOL-B
AC009495.1	17.2418	4.40901	1.28948e-66	1.33561e-65	PDAO-1
LAMC1	23.261	4.40745	1.10109e-119	1.53415e-118	PDAO-1
EMILIN2	15.0872	4.4062	1.96709e-51	1.8174e-50	PDAO-1
AL133538.1	10.2926	4.40575	7.61301e-25	3.85732e-24	PDAO-3
PITPNM2	13.2009	4.40494	8.66554e-40	1.51328e-38	immOL-B
GPR156	13.7907	4.40458	2.89896e-43	2.49697e-42	PDAO-1
AC113386.1	6.7352	4.40439	1.63704e-11	7.51904e-11	MOL-B
EPSTI1	6.88488	4.40366	5.78355e-12	2.58389e-11	MOL-F
ARC	6.83372	4.397	8.27397e-12	3.68724e-11	MOL-A
AL137017.1	8.17113	4.39145	3.05505e-16	1.75953e-15	PDAO-1
IPO9-AS1	35.8891	4.39103	4.51918e-282	4.31486e-280	immOL-C
AP003071.2	10.0001	4.38945	1.52189e-23	7.57997e-23	PDAO-3
NAV2	54.8868	4.38736	0	0	immOL-B
KLRC4	10.0199	4.38708	1.246e-23	5.54172e-23	MOL-G
AC016745.2	17.2563	4.38628	1.00264e-66	1.03979e-65	PDAO-1
NMI	6.97824	4.38539	2.9889e-12	1.09355e-11	MOL-G
SYN2	65.7565	4.38511	0	0	MOL-B
FRMD6	16.0594	4.38486	4.91553e-58	1.21908e-56	immOL-C
GPR85	13.612	4.38168	3.398e-42	2.51374e-41	MOL-B
RHOC	14.4692	4.38141	1.89669e-47	1.09688e-46	MOL-G
NT5DC3	41.6143	4.38115	0	0	MOL-F
PLA2G7	6.9547	4.38083	3.53306e-12	1.59132e-11	MOL-A
PAK3	24.1252	4.37901	1.35937e-128	4.7975e-127	immOL-B
LINC02250	7.4239	4.37465	1.13718e-13	1.17461e-12	immOL-C
MAST1	29.0194	4.36885	3.74308e-185	5.38671e-184	MOL-B
GSTM2	22.0609	4.36761	7.50318e-108	7.12158e-107	PDAO-3
S1PR2	8.60571	4.36736	7.58451e-18	3.93577e-17	MOL-A
HUNK	31.3714	4.367	4.97492e-216	7.75912e-215	MOL-B
LAMA5	9.85757	4.36467	6.35699e-23	3.71199e-22	MOL-B
TRNP1	6.89002	4.3623	5.57851e-12	2.59586e-11	MOL-B
CHST15	15.0327	4.36194	4.48278e-51	8.88229e-50	immOL-B
DDX60	27.1549	4.36075	2.21633e-162	3.64032e-161	PDAO-1
C9orf129	7.12542	4.36021	1.03763e-12	4.92773e-12	MOL-B
SEMA6B	7.96919	4.35993	1.59719e-15	1.70516e-14	immOL-B
ARHGAP15	24.7614	4.3576	2.33887e-135	2.8992e-134	MOL-B
A2ML1-AS1	23.7328	4.35739	1.65388e-124	1.88319e-123	MOL-F
AL357873.1	7.15489	4.35498	8.37373e-13	8.34748e-12	immOL-C
AFF2	13.6649	4.35435	1.64574e-42	9.09463e-42	MOL-G
S100A10	7.88102	4.33891	3.24718e-15	1.26115e-14	MOL-G
ZFR2	19.0877	4.33445	3.19276e-81	3.65395e-80	PDAO-1
STEAP2-AS1	7.77812	4.33308	7.36079e-15	4.10674e-14	PDAO-1
AC090692.1	7.36906	4.33171	1.7184e-13	9.25189e-13	PDAO-1
RGS7BP	45.8623	4.33078	0	0	MOL-B
EEF2K	26.7696	4.32998	7.3013e-158	3.0722e-156	immOL-B
MSRB3	14.9948	4.32856	7.94279e-51	4.72808e-50	MOL-G
FOXG1	41.637	4.32562	0	0	PDAO-3
PLPP4	57.5979	4.32303	0	0	immOL-A
FAM226B	6.84012	4.31997	7.91295e-12	3.5203e-11	MOL-F
DOC2B	7.1357	4.31972	9.62975e-13	4.57967e-12	MOL-B
HFM1	24.0079	4.31878	2.30055e-127	1.01622e-125	immOL-C
KCNA1	26.9566	4.31876	4.77584e-160	6.1437e-159	MOL-F
TMSB15B-AS1	32.4806	4.31808	2.00196e-231	3.22225e-230	MOL-B
PPARG	9.16114	4.31693	5.13497e-20	3.18083e-19	PDAO-1
AP005131.1	6.87807	4.31673	6.06699e-12	2.42449e-11	PDAO-3
VAV3	27.5397	4.31292	5.87341e-167	8.0733e-166	MOL-B
ACOT11	14.6338	4.31231	1.70953e-48	3.31139e-47	immOL-B
SPRY3	7.44443	4.30992	9.7366e-14	5.28527e-13	PDAO-1
PCGF2	15.6496	4.30949	3.34562e-55	2.65257e-54	MOL-F
AC104964.3	9.1172	4.3066	7.70904e-20	4.75784e-19	PDAO-1
KLHDC8A	11.8743	4.30189	1.61049e-32	9.04668e-32	PDAO-3
AC107021.1	9.19035	4.30178	3.91581e-20	3.57568e-19	immOL-A
AC068587.4	49.4472	4.30063	0	0	immOL-A
ITPR2	129.779	4.29759	0	0	MOL-F
KLRK1	7.29903	4.29551	2.89858e-13	2.94702e-12	immOL-C
PDZD2	143.976	4.2928	0	0	PDAO-3
JAG1	16.4401	4.29272	9.87519e-61	6.3421e-60	MOL-G
GRAMD2A	8.17618	4.2924	2.9299e-16	1.4636e-15	MOL-F
NCR3LG1	11.7504	4.28914	7.02808e-32	4.65647e-31	MOL-B
NCAN	25.5261	4.28895	1.01232e-143	1.28606e-142	MOL-B
LIPH	7.50117	4.28831	6.32527e-14	2.98122e-13	MOL-A
DRAM1	10.0437	4.28483	9.78942e-24	9.82557e-23	immOL-A
C1orf61	61.355	4.28448	0	0	immOL-A
FLG-AS1	36.0587	4.27722	1.00664e-284	1.79989e-283	MOL-B
SETBP1	79.4673	4.27536	0	0	MOL-B
NOTCH2NLA	11.6264	4.27487	3.02647e-31	1.67138e-30	PDAO-3
RANBP17	28.9908	4.27441	8.60078e-185	1.67464e-183	PDAO-2
CD302	12.7709	4.27418	2.38532e-37	4.46143e-36	immOL-C
JAM2	43.8595	4.27192	0	0	MOL-F
KIF21B	15.145	4.2687	8.17845e-52	5.56861e-51	PDAO-3
AC023282.1	50.8925	4.26696	0	0	immOL-A
MROH7	10.9421	4.26499	7.25293e-28	1.04333e-26	immOL-B
MTHFD1L	44.5463	4.26257	0	0	PDAO-1
ELMOD1	71.8201	4.25937	0	0	PDAO-3
ASTN2-AS1	7.23395	4.25594	4.69143e-13	4.73555e-12	immOL-C
TSBP1	10.9887	4.25305	4.33129e-28	6.79934e-27	immOL-C
ITM2C	57.3043	4.25163	0	0	MOL-G
B3GALNT1	20.3761	4.2487	2.72532e-92	3.32925e-91	PDAO-1
AL157396.1	8.75127	4.2469	2.10964e-18	1.14204e-17	MOL-B
GRIK5	30.2776	4.24615	2.26089e-201	4.18917e-200	PDAO-1
TMEM255A	14.0796	4.24487	5.06797e-45	1.42699e-43	COPs
MIAT	73.9871	4.24402	0	0	MOL-B
NRSN1	33.3136	4.23905	2.45485e-243	4.04985e-242	MOL-B
MDK	7.21808	4.23282	5.27254e-13	2.5307e-12	MOL-B
FAM189A1	35.1048	4.23166	5.68714e-270	1.24386e-268	PDAO-1
DUSP6	16.6326	4.23056	4.04839e-62	3.55794e-61	MOL-B
RHPN2	14.4372	4.22007	3.0204e-47	2.35647e-46	MOL-B
MEF2C	54.9056	4.21906	0	0	PDAO-3
SLC16A10	31.6452	4.21731	8.82345e-220	1.71305e-218	PDAO-1
NETO2	58.5416	4.21694	0	0	PDAO-3
CNTN3	100.488	4.21666	0	0	MOL-F
GADD45B	17.1758	4.21582	4.02892e-66	3.04669e-65	PDAO-3
CACNA2D3	103.355	4.21523	0	0	MOL-B
AC025265.1	6.86714	4.21483	6.55021e-12	3.04256e-11	MOL-B
IRS1	16.8887	4.21389	5.44733e-64	3.59079e-63	MOL-G
RTP5	8.01054	4.21226	1.14203e-15	5.62078e-15	MOL-F
SNX7	19.5053	4.21162	9.90506e-85	3.2224e-83	immOL-C
SNX33	7.76696	4.21145	8.03909e-15	3.87348e-14	MOL-F
KCNJ6	12.9115	4.21024	3.87647e-38	2.75058e-37	MOL-B
PLCL2	71.4705	4.20989	0	0	PDAO-3
PALD1	13.043	4.20779	6.96395e-39	4.98753e-38	MOL-B
BMPER	41.4696	4.20538	0	0	PDAO-2
STARD4-AS1	12.9691	4.20384	1.83165e-38	1.49949e-37	PDAO-1
NMNAT2	66.071	4.20261	0	0	MOL-B
CHRNA4	13.0831	4.19602	4.11082e-39	2.94852e-38	MOL-B
TMEM178B	90.6357	4.19419	0	0	PDAO-1
APCDD1	102.612	4.19299	0	0	PDAO-3
LINC01301	45.4837	4.19022	0	0	PDAO-1
ST7-AS2	7.00095	4.18874	2.54241e-12	2.47944e-11	immOL-C
TSPAN7	111.895	4.18854	0	0	MOL-F
GAREM2	11.2121	4.1883	3.55618e-29	2.27606e-28	MOL-B
DENND1B	52.8492	4.18363	0	0	PDAO-3
JPH4	47.9867	4.17802	0	0	MOL-B
UNC5A	12.0808	4.17765	1.33475e-33	9.02253e-33	MOL-B
RGS17	48.9487	4.1712	0	0	PDAO-1
PIEZO1	8.78556	4.16723	1.55585e-18	2.14648e-17	COPs
CDH18	54.616	4.16679	0	0	PDAO-1
AL390783.1	8.00532	4.16451	1.19159e-15	5.20225e-15	PDAO-3
TSPOAP1	41.1988	4.15859	0	0	MOL-B
PLD5	32.7502	4.15576	3.02073e-235	4.62775e-233	COPs
ADGRA3	52.6546	4.1557	0	0	MOL-F
DISC1	125.287	4.15446	0	0	PDAO-3
AC104827.1	22.3903	4.15442	4.89526e-111	1.26526e-109	immOL-A
LINC02082	10.9572	4.15388	6.13615e-28	3.24006e-27	PDAO-3
AL136366.1	23.7379	4.15363	1.46478e-124	1.48837e-123	PDAO-3
MGLL	70.1186	4.15343	0	0	PDAO-1
SNAP91	81.9401	4.15312	0	0	PDAO-2
HAUS7	11.659	4.15157	2.06409e-31	1.3136e-30	MOL-A
KCNB1	49.692	4.15135	0	0	MOL-B
ATP2B4	45.2289	4.14956	0	0	immOL-B
E2F3	25.7751	4.14948	1.68847e-146	2.16216e-145	MOL-B
LINC00310	13.5066	4.14797	1.43061e-41	1.01403e-40	MOL-F
GABRB1	91.1277	4.14517	0	0	PDAO-3
ABR	52.7253	4.1448	0	0	MOL-B
HLA-B	9.85451	4.14147	6.55353e-23	9.11597e-22	immOL-C
NSG2	76.6293	4.14083	0	0	PDAO-3
GPC2	10.1755	4.13914	2.55127e-24	1.71087e-23	PDAO-1
AC007098.1	12.0599	4.1374	1.72002e-33	3.01152e-32	immOL-C
MEIKIN	14.3395	4.13691	1.23866e-46	7.11935e-46	MOL-G
KHDRBS3	47.0315	4.1364	0	0	immOL-C
TOX3	37.3837	4.13572	7.18775e-306	1.8707e-304	PDAO-2
PRSS23	19.6076	4.13348	1.33066e-85	1.26691e-84	MOL-F
RBMS1	71.7698	4.13291	0	0	MOL-F
SOX9-AS1	49.8696	4.13213	0	0	PDAO-1
BX470102.2	10.864	4.13117	1.71146e-27	8.98631e-27	PDAO-3
ACSF2	6.86665	4.13084	6.57284e-12	3.05265e-11	MOL-B
UTRN	56.5268	4.12248	0	0	MOL-B
OLFM1	33.6162	4.11853	9.72195e-248	1.61413e-246	MOL-B
ACTR3C	18.1198	4.11435	2.22434e-73	2.0767e-72	MOL-B
SLC37A1	11.5128	4.11132	1.13711e-30	8.38443e-30	PDAO-1
SPRY2	11.1964	4.10376	4.24545e-29	8.53242e-28	COPs
STAB2	6.95656	4.10344	3.48685e-12	1.63178e-11	MOL-B
CXCL16	7.65463	4.10275	1.93867e-14	1.07204e-13	PDAO-1
CAV3	10.2337	4.09959	1.40022e-24	1.434e-23	immOL-A
AC073365.1	7.1671	4.09937	7.66006e-13	4.05743e-12	PDAO-1
AL392172.1	11.24	4.09761	2.59497e-29	4.17874e-28	immOL-C
SHOC1	21.3204	4.09654	7.33952e-101	2.69467e-99	immOL-C
AC010280.1	12.8445	4.09211	9.23976e-38	7.5004e-37	PDAO-1
CNTN6	8.78137	4.09177	1.61497e-18	9.73025e-18	PDAO-1
DIAPH2	80.1271	4.09126	0	0	PDAO-1
GLIS3	23.3385	4.08438	1.80518e-120	2.10671e-119	MOL-B
COL6A1	34.1561	4.08338	1.08637e-255	1.60171e-254	PDAO-3
GOLGA8B	51.0285	4.07965	0	0	PDAO-1
CD96	6.93186	4.07875	4.1535e-12	2.84705e-11	immOL-A
XKR6	82.9575	4.07494	0	0	PDAO-1
INHBA-AS1	6.71534	4.07464	1.87626e-11	9.50081e-11	PDAO-1
VAT1L	39.2402	4.07371	0	0	PDAO-1
LINC02367	7.62937	4.0711	2.3591e-14	1.37041e-13	PDAO-2
ITGA9-AS1	44.8313	4.06989	0	0	PDAO-1
ATP2B2	67.3954	4.06945	0	0	MOL-B
LRRK1	12.1698	4.06809	4.50004e-34	3.47149e-33	PDAO-1
MARC1	10.9451	4.06605	7.0104e-28	4.23514e-27	MOL-F
PDE3A	15.3454	4.06195	3.80024e-53	3.54899e-52	PDAO-1
FAM171A2	9.99523	4.06095	1.5992e-23	9.44112e-23	MOL-B
GPLD1	22.8598	4.05911	1.16898e-115	1.60617e-114	PDAO-1
MCTP1	90.9021	4.05847	0	0	PDAO-3
NEDD9	19.0463	4.05817	7.05461e-81	1.47499e-79	immOL-A
ABCG2	7.86793	4.05452	3.60569e-15	1.55903e-14	PDAO-3
OXTR	17.0164	4.05177	6.20484e-65	5.54422e-64	MOL-B
MARCH3	34.62	4.05093	1.2642e-262	1.89624e-261	PDAO-3
RND2	22.3121	4.05057	2.81785e-110	3.06266e-109	MOL-A
BX664727.3	23.8533	4.04792	9.35654e-126	1.11669e-124	MOL-B
AC112196.1	8.88861	4.04299	6.18753e-19	5.455e-18	immOL-A
AF064860.1	9.99842	4.04206	1.54844e-23	9.14469e-23	MOL-B
AL078459.1	20.2576	4.03681	3.04737e-91	6.87933e-90	immOL-A
AC004039.1	12.8813	4.03302	5.73624e-38	1.0825e-36	immOL-C
MAP3K9	12.3144	4.02685	7.57389e-35	5.19581e-34	MOL-B
CACNG8	26.0221	4.02601	2.78461e-149	3.6014e-148	MOL-B
RHBDL3	78.692	4.02541	0	0	PDAO-3
AC007402.1	12.352	4.02508	4.74978e-35	3.26308e-34	MOL-B
CDC42EP3	6.78807	4.02154	1.13645e-11	5.24123e-11	MOL-B
LINC01410	9.93516	4.02152	2.92707e-23	1.92646e-22	PDAO-1
OBSL1	23.4542	4.02114	1.19783e-121	1.35248e-120	MOL-F
METTL24	23.8906	4.02018	3.8394e-126	5.46697e-125	PDAO-1
AP001831.1	15.298	4.01855	7.87913e-53	1.59975e-51	immOL-B
IL17RB	14.6921	4.01809	7.23845e-49	1.61352e-47	immOL-C
MEST	32.3938	4.01492	3.35745e-230	4.68181e-229	PDAO-3
C11orf96	9.65437	4.01267	4.71026e-22	6.42992e-21	immOL-C
CACHD1	52.4819	4.01262	0	0	MOL-B
GABRB3	80.0995	4.00729	0	0	MOL-B
AL035427.1	7.11784	4.00614	1.09628e-12	1.08578e-11	immOL-C
BRINP2	53.1778	4.00565	0	0	PDAO-1
FMN2	78.2043	4.00528	0	0	PDAO-1
PPARGC1B	16.1514	4.00451	1.10965e-58	1.08342e-57	PDAO-1
LHFPL4	23.6784	4.00355	6.02192e-124	8.52426e-123	PDAO-1
KCNK2	16.6573	4.00127	2.6791e-62	2.67545e-61	PDAO-1
SIMC1	28.5776	3.99965	1.27574e-179	2.21523e-178	PDAO-1
AC002463.1	32.661	3.99918	5.58569e-234	2.43545e-232	immOL-A
PAK5	44.1109	3.99872	0	0	PDAO-3
AC079142.1	11.3695	3.99767	5.93209e-30	4.33417e-29	PDAO-1
ADD3-AS1	26.4887	3.99661	1.30887e-154	2.08577e-153	PDAO-1
TTC39B	37.2639	3.99573	6.31951e-304	1.1222e-302	MOL-F
DRP2	20.227	3.99336	5.66777e-91	5.80275e-90	MOL-B
TMEM63C	38.2951	3.99207	0	0	PDAO-1
AC005062.1	6.77669	3.98992	1.22961e-11	5.45086e-11	MOL-A
AC017101.1	15.3797	3.9889	2.23892e-53	3.58482e-52	immOL-A
TRIM71	7.46596	3.98645	8.26937e-14	4.0475e-13	MOL-B
MIR3659HG	12.0128	3.98525	3.04443e-33	1.72889e-32	PDAO-3
FGD1	14.4684	3.98377	1.91757e-47	1.71705e-46	PDAO-1
ETNK2	6.75044	3.98047	1.474e-11	6.77759e-11	MOL-B
AC130650.1	7.43008	3.9786	1.0853e-13	5.08889e-13	MOL-A
IGSF5	7.60917	3.96738	2.7586e-14	1.36649e-13	MOL-B
CLEC2D	11.0669	3.96736	1.81543e-28	2.87129e-27	immOL-C
SLC9A7	73.4832	3.9653	0	0	MOL-B
LINC00884	10.9734	3.96218	5.13079e-28	7.41226e-27	immOL-B
FCHSD2	86.5263	3.96197	0	0	MOL-G
ESR1	10.9709	3.96193	5.27405e-28	3.99992e-27	PDAO-2
ISG15	11.0608	3.96133	1.94365e-28	1.0318e-27	PDAO-3
NEK6	21.2677	3.96081	2.26323e-100	2.88174e-99	PDAO-1
CELF2	110.208	3.95986	0	0	MOL-B
LRRN3	48.641	3.95787	0	0	MOL-A
PRKAR1B	47.558	3.95645	0	0	MOL-B
PRSS48	8.68607	3.95598	3.75196e-18	4.52113e-17	immOL-C
MARC2	7.87587	3.95392	3.3837e-15	1.71443e-14	MOL-B
AL031428.1	9.15286	3.9528	5.54477e-20	7.10574e-19	immOL-C
IL17RD	8.93523	3.95219	4.06326e-19	2.47601e-18	PDAO-1
ANKRD35	6.66076	3.95138	2.72406e-11	9.76825e-11	MOL-G
PTPRN2	102.586	3.94752	0	0	MOL-B
PXDC1	10.8908	3.94594	1.27532e-27	1.9808e-26	immOL-C
RBFOX1	136.014	3.94575	0	0	MOL-B
LHFPL6	37.9562	3.94381	0	0	immOL-B
AL358334.4	10.0026	3.9404	1.4838e-23	1.4809e-22	immOL-A
SLC38A1	50.5752	3.93733	0	0	MOL-G
DUSP1	7.67002	3.93669	1.71967e-14	1.91729e-13	COPs
FAM13A	95.0507	3.93586	0	0	MOL-B
GRIN2B	75.0353	3.93546	0	0	MOL-B
APOL6	20.8682	3.93489	1.04184e-96	1.30439e-95	PDAO-1
AEBP1	7.52944	3.93089	5.09584e-14	2.41459e-13	MOL-F
TNFSF13B	60.8285	3.93087	0	0	MOL-F
CCSER1	59.5062	3.93055	0	0	PDAO-1
CBLN2	8.0794	3.92914	6.50862e-16	3.35937e-15	MOL-B
NLGN1-AS1	6.69342	3.92844	2.18013e-11	7.83194e-11	MOL-G
GUCY1A2	86.8047	3.92832	0	0	PDAO-3
AL157829.1	9.31786	3.92731	1.18708e-20	1.55256e-19	immOL-C
WSCD1	29.8721	3.92141	4.53302e-196	2.29746e-194	immOL-B
AL512625.3	12.7442	3.92119	3.35735e-37	2.70297e-36	PDAO-1
RAB9B	38.0555	3.91981	0	0	MOL-F
AC093523.1	31.0383	3.91925	1.64165e-211	2.53112e-210	MOL-B
XACT	8.1338	3.91589	4.16046e-16	2.15531e-15	MOL-B
P2RY12	12.8778	3.91286	6.0023e-38	5.17395e-37	PDAO-2
SPATA12	8.26769	3.91036	1.36582e-16	6.90264e-16	MOL-A
RUBCNL	8.76844	3.90926	1.81152e-18	9.82391e-18	MOL-B
DIRAS3	7.05741	3.90846	1.69629e-12	7.70718e-12	MOL-F
STON1-GTF2A1L	10.2361	3.9072	1.36618e-24	6.90653e-24	PDAO-3
GRM7-AS1	9.97605	3.9064	1.94036e-23	1.28156e-22	PDAO-1
AC132153.1	72.5188	3.90476	0	0	PDAO-1
MYRFL	33.7729	3.90044	4.92975e-250	7.99963e-249	MOL-F
TRAK1	82.3211	3.89867	0	0	PDAO-2
PCDH11X	60.5011	3.89865	0	0	PDAO-3
IER5L	10.2097	3.89713	1.79414e-24	1.03296e-23	MOL-F
RCN1	25.3389	3.89627	1.19131e-141	1.29313e-140	PDAO-3
TBKBP1	8.65742	3.89474	4.82547e-18	2.88314e-17	PDAO-1
FHL1	40.5161	3.89208	0	0	MOL-F
EPHB1	55.1535	3.89053	0	0	PDAO-1
AC008014.1	26.761	3.88983	9.19168e-158	1.48157e-156	PDAO-1
TBC1D9	18.5744	3.88386	5.17332e-77	5.77165e-76	PDAO-1
AC007106.2	7.48436	3.8801	7.18989e-14	7.71254e-13	COPs
AC007405.1	15.7996	3.87721	3.13062e-56	3.00782e-55	PDAO-1
AC026991.2	7.4385	3.87706	1.01832e-13	4.7788e-13	MOL-A
EFEMP2	7.43094	3.87367	1.07832e-13	4.508e-13	PDAO-3
UPP2	62.6685	3.87198	0	0	PDAO-1
ARNTL2	8.82909	3.86897	1.05532e-18	5.7517e-18	MOL-B
CADM3	34.4252	3.86727	1.05788e-259	1.74522e-258	MOL-F
LMOD1	12.4375	3.86667	1.63501e-35	1.28843e-34	PDAO-1
DNAAF4	17.8696	3.86638	2.03361e-71	2.18144e-70	PDAO-1
BAMBI	24.2413	3.86554	8.17631e-130	2.3334e-128	immOL-A
SLC4A10	61.9363	3.86343	0	0	MOL-B
DDX60L	10.8286	3.86207	2.51996e-27	3.87998e-26	immOL-C
SLC16A14	15.7879	3.862	3.76994e-56	3.61794e-55	PDAO-1
CTDSPL	26.7111	3.86146	3.50037e-157	1.4601e-155	immOL-B
FAM149A	9.76285	3.85833	1.62516e-22	1.05376e-21	PDAO-1
AC090204.1	10.5373	3.85555	5.81527e-26	3.99588e-25	PDAO-1
ETV5	26.5809	3.85499	1.12735e-155	4.63933e-154	immOL-B
GLCCI1	98.9631	3.85423	0	0	PDAO-1
MAP3K1	82.1426	3.85412	0	0	PDAO-3
IL7	16.576	3.84725	1.03912e-61	1.83941e-60	immOL-A
RMDN2-AS1	10.4241	3.8463	1.92429e-25	1.13504e-24	MOL-A
PTH2R	6.76035	3.84615	1.37662e-11	6.33502e-11	MOL-B
AF279873.3	12.06	3.84567	1.71841e-33	1.401e-32	PDAO-2
AC104964.4	7.16152	3.84176	7.97892e-13	3.8037e-12	MOL-B
AC090403.1	8.87932	3.84024	6.72733e-19	3.1201e-18	PDAO-3
AL355835.1	23.8512	3.83994	9.8402e-126	4.3128e-124	immOL-C
CSMD2	130.155	3.83922	0	0	PDAO-3
AC015923.1	23.2902	3.83861	5.57803e-120	2.35591e-118	immOL-C
TPM2	8.25696	3.83472	1.49428e-16	7.51881e-16	MOL-F
MEG3	133.281	3.83213	0	0	PDAO-3
AC027601.6	7.52491	3.83168	5.27559e-14	3.90102e-13	immOL-A
BMP2	9.54275	3.83071	1.3909e-21	5.9917e-21	MOL-G
LYPD1	14.5073	3.82379	1.08881e-47	2.08983e-46	immOL-B
SLC29A4	7.24196	3.8231	4.42255e-13	1.82088e-12	PDAO-3
SVIL	39.1707	3.82264	0	0	MOL-A
STEAP2	28.2285	3.81904	2.61445e-175	3.66697e-174	MOL-B
GLB1L3	12.8913	3.81781	5.0358e-38	4.10166e-37	PDAO-1
CIT	57.4499	3.8176	0	0	PDAO-1
ALDH1A3	22.7913	3.81523	5.59621e-115	8.33471e-114	PDAO-2
AC107223.1	42.7212	3.81462	0	0	PDAO-2
SLC29A2	8.8386	3.81257	9.69287e-19	5.08781e-18	MOL-F
AL591686.2	7.34265	3.81164	2.09408e-13	2.19121e-12	COPs
DISP1	69.2684	3.80694	0	0	MOL-F
GNPTAB	85.3416	3.80617	0	0	PDAO-1
SPRED2	30.0343	3.80534	3.50226e-198	4.1129e-196	COPs
SAPCD2	8.52326	3.80385	1.55126e-17	1.77293e-16	immOL-B
CHST7	15.6863	3.80239	1.87796e-55	1.4921e-54	MOL-F
ANKRD20A4	13.9744	3.80117	2.23264e-44	1.63159e-43	MOL-F
PIANP	20.6935	3.80009	3.96569e-95	4.14192e-94	MOL-B
SAT1	72.652	3.79152	0	0	MOL-F
AC246817.2	6.90009	3.79133	5.19696e-12	3.54572e-11	immOL-A
ANXA6	35.7826	3.79114	2.06177e-280	3.52561e-279	MOL-F
TMOD1	59.5231	3.78917	0	0	PDAO-3
ARRDC4	24.2072	3.78892	1.86939e-129	2.70296e-128	PDAO-1
LINC01876	7.76337	3.77887	8.2702e-15	3.98312e-14	MOL-F
GPR19	15.9953	3.77384	1.37885e-57	1.33734e-56	PDAO-1
RXRA	47.3699	3.7716	0	0	PDAO-2
AP004147.1	7.30719	3.76849	2.72782e-13	1.96366e-12	immOL-A
ST3GAL6	77.1311	3.76589	0	0	PDAO-3
ARHGEF28	16.5934	3.76388	7.781e-62	1.70736e-60	immOL-B
RBM43	7.69733	3.76318	1.38934e-14	5.31996e-14	MOL-G
AGMO	9.04418	3.76098	1.5079e-19	2.1719e-18	COPs
ARID5A	7.49993	3.75965	6.38497e-14	6.46243e-13	immOL-B
ILDR2	80.4001	3.75958	0	0	PDAO-3
LINC00623	7.83402	3.75809	4.72511e-15	5.14058e-14	immOL-C
MAOB	28.7976	3.75709	2.29783e-182	3.27744e-181	MOL-B
MCC	16.9108	3.75265	3.74383e-64	3.78925e-63	PDAO-1
EHD4	21.2078	3.75156	8.08419e-100	1.02625e-98	PDAO-1
IGFBP5	16.2687	3.7486	1.64522e-59	1.18942e-58	PDAO-3
PTPRO	51.8969	3.74464	0	0	MOL-B
CAMK1D	68.7946	3.73418	0	0	MOL-B
LINC02024	7.93845	3.73234	2.04731e-15	8.8978e-15	PDAO-3
AC011246.1	26.376	3.73163	2.58027e-153	4.09249e-152	PDAO-1
AC023480.1	56.1547	3.73078	0	0	PDAO-1
STUM	10.3699	3.72793	3.39709e-25	1.97678e-24	MOL-F
TSHZ2	14.1724	3.72162	1.35763e-45	1.19565e-44	PDAO-1
NRXN2	58.5897	3.72129	0	0	PDAO-2
LRP1B	130.687	3.72066	0	0	PDAO-1
FBXO17	23.0179	3.71993	3.08788e-117	3.03776e-116	PDAO-3
AC104365.1	7.47042	3.718	7.99395e-14	5.86861e-13	immOL-A
PSD2	44.0761	3.71694	0	0	PDAO-2
MEX3A	8.88942	3.71505	6.14263e-19	3.36308e-18	MOL-B
LYN	10.8287	3.70995	2.51773e-27	1.51127e-26	MOL-F
SQOR	8.97459	3.70867	2.8442e-19	1.50677e-18	MOL-F
LRRTM1	8.93423	3.70396	4.10035e-19	2.16544e-18	MOL-F
SLC7A5	23.7023	3.70051	3.41364e-124	4.83621e-123	PDAO-1
HSD17B14	9.3544	3.69911	8.40763e-21	4.76094e-20	MOL-B
CGREF1	10.7941	3.6972	3.67221e-27	2.57528e-26	PDAO-1
RNF128	16.623	3.69256	4.74775e-62	4.72727e-61	PDAO-1
GOLM1	38.4226	3.69073	0	0	immOL-A
CDYL2	19.6922	3.68672	2.51491e-86	2.96476e-85	PDAO-1
NPR2	10.4211	3.68619	1.98694e-25	1.16042e-24	MOL-F
GABBR2	20.0753	3.68601	1.21443e-89	1.23361e-88	MOL-B
STIM1	51.6298	3.68595	0	0	PDAO-3
ABCC4	21.5075	3.68513	1.32311e-102	1.22176e-101	PDAO-3
LINC01561	8.77302	3.68478	1.73932e-18	9.07881e-18	MOL-F
TRIM25	21.5769	3.68456	2.96002e-103	3.08965e-102	MOL-F
PAM	75.0215	3.67782	0	0	MOL-B
TNK2	86.8603	3.67606	0	0	PDAO-1
HLA-A	19.4584	3.67544	2.47627e-84	8.02502e-83	immOL-C
ENTPD1	16.2903	3.67403	1.15619e-59	1.23161e-58	PDAO-2
GPR37L1	26.1177	3.67343	2.29338e-150	1.14683e-148	immOL-C
AC005828.1	11.314	3.67317	1.11918e-29	6.97501e-29	MOL-A
AC007389.1	39.4985	3.66753	0	0	MOL-B
CD81	38.6862	3.66681	0	0	immOL-C
RIMKLB	49.9561	3.6661	0	0	PDAO-1
AL158832.2	7.33239	3.66031	2.26088e-13	1.09657e-12	MOL-B
TRAF3IP2	18.3468	3.65699	3.50119e-75	1.04429e-73	immOL-C
DDAH2	10.2167	3.64958	1.66931e-24	9.61587e-24	MOL-F
ADD2	32.5383	3.64744	3.06029e-232	4.93749e-231	MOL-B
IL17RC	10.9169	3.63253	9.56657e-28	5.04115e-27	PDAO-3
CAPN1	11.1174	3.63116	1.03193e-28	6.30529e-28	MOL-F
ZNF98	19.0487	3.63037	6.73981e-81	8.33303e-80	PDAO-2
PPP1R14B	8.28838	3.62425	1.14803e-16	1.32014e-15	immOL-C
NTRK2	89.5093	3.62336	0	0	MOL-G
GOLGA8A	66.4417	3.62157	0	0	PDAO-2
SDCBP2	17.6066	3.61922	2.19139e-69	2.00594e-68	MOL-B
FAXC	36.1701	3.61798	1.79578e-286	3.09273e-285	MOL-F
LINC00906	7.15805	3.61767	8.18308e-13	7.92764e-12	immOL-B
TRIO	110.75	3.61736	0	0	PDAO-1
SLC25A48	14.0757	3.6167	5.35983e-45	4.99303e-44	PDAO-2
SGCD	119.793	3.61664	0	0	MOL-B
ABLIM1	44.6351	3.61631	0	0	MOL-B
EHD3	42.114	3.61564	0	0	PDAO-2
CDH4	58.1368	3.61323	0	0	PDAO-2
MAML2	128.645	3.61005	0	0	PDAO-3
DEC1	9.0835	3.60929	1.05137e-19	5.84452e-19	MOL-B
RYR1	16.3636	3.60427	3.48171e-60	3.01742e-59	MOL-B
F3	7.27621	3.6039	3.4334e-13	3.37768e-12	immOL-B
PLXDC1	7.62181	3.60286	2.50137e-14	1.3789e-13	PDAO-1
KIAA1549L	36.13	3.60247	7.66686e-286	1.37376e-284	MOL-B
LRRC7	90.3454	3.60008	0	0	MOL-G
RIMS1	62.8324	3.59819	0	0	PDAO-1
ANGPT2	13.4737	3.59778	2.23532e-41	4.48448e-40	immOL-C
PCDHA1	9.3219	3.5969	1.14279e-20	7.16988e-20	PDAO-1
NBPF26	12.3201	3.59682	7.05825e-35	5.85506e-34	PDAO-2
SLC41A2	46.1623	3.5959	0	0	MOL-F
AC023424.3	10.1028	3.59445	5.36914e-24	7.70377e-23	immOL-C
PRR36	8.09148	3.58935	5.89451e-16	2.91945e-15	MOL-F
FBXO41	8.73955	3.58927	2.34047e-18	1.26557e-17	MOL-B
AC107068.2	11.6606	3.58709	2.02501e-31	2.36489e-30	immOL-A
KCNQ1	8.02677	3.58572	1.00076e-15	4.9428e-15	MOL-A
LINC02470	7.66118	3.58315	1.84238e-14	1.39228e-13	immOL-A
PTK7	7.12382	3.5825	1.04975e-12	4.98461e-12	MOL-B
MERTK	20.9456	3.58104	2.05903e-97	2.17275e-96	MOL-B
AL590807.1	12.5034	3.57915	7.15005e-36	6.02464e-35	PDAO-2
UNC5D	24.4821	3.57877	2.29184e-132	3.35698e-131	PDAO-1
SDK1	56.0645	3.57669	0	0	MOL-F
TMEM132A	16.475	3.57655	5.55245e-61	4.58789e-60	MOL-F
RDH10	15.8199	3.57654	2.26717e-56	1.81417e-55	MOL-F
MRPS6	19.3861	3.56976	1.01052e-83	3.25918e-82	immOL-C
TENM4	35.4957	3.56745	5.7297e-276	1.273e-274	PDAO-1
PLIN5	14.27	3.56217	3.36379e-46	2.59435e-45	MOL-B
ZMYM4-AS1	10.0376	3.56055	1.04194e-23	1.04485e-22	immOL-A
AC010260.1	10.4136	3.55718	2.14853e-25	3.18024e-24	immOL-C
AC006387.1	11.9894	3.55674	4.04017e-33	2.61413e-32	MOL-F
DTNA	96.3128	3.55381	0	0	PDAO-2
SLC12A8	26.6663	3.5524	1.15936e-156	1.54142e-155	MOL-B
GSTM3	20.8868	3.55203	7.06536e-97	7.13608e-96	MOL-F
SLC35G1	14.9363	3.55051	1.91317e-50	1.87501e-49	PDAO-2
AL139220.2	15.9507	3.54816	2.81885e-57	9.82489e-56	COPs
LINC01284	7.2065	3.54349	5.74088e-13	2.75275e-12	MOL-B
NEDD4	53.2968	3.54174	0	0	PDAO-1
PLEKHA6	48.3507	3.54154	0	0	PDAO-1
GPR39	12.1841	3.5407	3.77937e-34	2.91888e-33	PDAO-1
PPM1E	53.9731	3.54016	0	0	MOL-B
PRICKLE2	54.0731	3.53937	0	0	PDAO-1
NXN	8.8801	3.5386	6.68024e-19	8.26545e-18	immOL-C
PCDHGA12	7.82848	3.53742	4.93805e-15	2.49187e-14	MOL-B
SYCP3	14.9246	3.53558	2.27886e-50	1.74244e-49	MOL-F
WWC1	13.8661	3.53431	1.01637e-43	8.79032e-43	PDAO-1
NECTIN2	12.8002	3.534	1.63462e-37	1.12275e-36	MOL-A
DBI	21.0018	3.53343	6.31816e-98	2.26299e-96	immOL-C
LINC00327	10.3825	3.53123	2.97879e-25	2.02781e-24	PDAO-1
REEP2	26.1586	3.53104	7.86753e-151	1.02421e-149	MOL-B
AP001172.1	7.50525	3.5294	6.13104e-14	6.38174e-13	immOL-C
RIC3	58.0962	3.52934	0	0	PDAO-2
SIM2	14.5284	3.52711	8.00338e-48	5.26848e-47	PDAO-3
CDH6	27.5634	3.5265	3.05762e-167	4.20629e-166	MOL-B
TCF4-AS1	8.17672	3.52594	2.91677e-16	3.30111e-15	immOL-C
ACHE	12.1791	3.52565	4.01583e-34	2.62204e-33	MOL-F
AP001025.1	9.40533	3.5248	5.1869e-21	2.21936e-20	MOL-G
DAPL1	7.06237	3.523	1.63689e-12	8.56672e-12	PDAO-1
JPH3	14.9517	3.52257	1.51921e-50	1.22e-49	MOL-B
BHLHE40	8.48607	3.52244	2.13743e-17	1.09301e-16	MOL-F
AC006019.1	7.45076	3.52187	9.28063e-14	4.3589e-13	MOL-A
TRMT9B	24.7184	3.52182	6.78909e-135	8.40939e-134	MOL-B
AC087854.1	64.0576	3.51974	0	0	PDAO-1
FAM78B	27.4471	3.51689	7.5277e-166	8.89911e-165	PDAO-3
GPRIN3	30.9327	3.51004	4.34368e-210	6.67575e-209	MOL-B
UNC119	7.92982	3.50956	2.19467e-15	1.07186e-14	MOL-F
SOX13	25.1541	3.50895	1.27486e-139	4.81163e-138	immOL-B
TMPRSS11A	7.96961	3.50827	1.59179e-15	7.8093e-15	MOL-A
GRIA2	116.844	3.50803	0	0	PDAO-2
P3H2	12.4703	3.50724	1.08369e-35	2.56494e-34	COPs
SLITRK5	52.932	3.50557	0	0	PDAO-3
KCND3	76.0292	3.50542	0	0	MOL-F
LUZP1	30.167	3.50313	6.41804e-200	1.18723e-198	PDAO-1
AP001021.3	15.4427	3.50172	8.44271e-54	2.75196e-52	COPs
N4BP2	42.689	3.49852	0	0	MOL-F
CSRNP3	86.5488	3.49667	0	0	PDAO-2
PRKAG2	50.1431	3.49366	0	0	MOL-B
PDE4D	98.8135	3.49339	0	0	PDAO-2
DLGAP4	63.6642	3.49329	0	0	PDAO-1
RADIL	9.9794	3.49171	1.87594e-23	1.32191e-22	PDAO-2
GLYATL2	15.7356	3.49159	8.61829e-56	8.24265e-55	PDAO-1
PFKM	21.585	3.48962	2.48637e-103	2.59767e-102	MOL-F
PFKP	24.0779	3.48372	4.26132e-128	5.14595e-127	MOL-B
AC092902.4	16.9129	3.48328	3.61765e-64	3.66264e-63	PDAO-1
TUSC3	44.4346	3.48184	0	0	PDAO-3
DCHS1	12.6022	3.48093	2.05273e-36	1.20827e-35	PDAO-3
IGFBP7	7.81569	3.4803	5.46643e-15	2.11188e-14	MOL-G
AC079385.1	28.3795	3.47976	3.62024e-177	6.24125e-176	PDAO-1
KIZ-AS1	15.9161	3.47883	4.90077e-57	1.20303e-55	immOL-C
TPCN2	37.9191	3.47758	0	0	PDAO-1
CPT1A	11.9395	3.47444	7.36521e-33	8.84666e-32	immOL-A
ST8SIA5	27.2026	3.47408	6.05537e-163	1.09256e-161	PDAO-2
EFNA2	10.1785	3.47301	2.47308e-24	1.48025e-23	MOL-B
FZD6	7.03877	3.47258	1.93946e-12	1.90132e-11	immOL-C
MGST2	14.9081	3.46717	2.92154e-50	2.26311e-49	MOL-A
ST3GAL6-AS1	15.2488	3.46519	1.67618e-52	1.14825e-51	PDAO-3
AC069243.1	8.14665	3.46398	3.74139e-16	1.86538e-15	MOL-F
NOVA1	52.8339	3.45824	0	0	immOL-C
PRKAA2	48.6094	3.45117	0	0	PDAO-1
ZMAT3	83.1817	3.44472	0	0	MOL-F
MCF2	13.1513	3.44321	1.67373e-39	1.20434e-38	MOL-B
FAM92A	34.407	3.44056	1.98177e-259	2.94895e-258	PDAO-3
FABP5	10.842	3.43637	2.17597e-27	3.0997e-26	immOL-B
AC011509.2	7.51021	3.43295	5.9033e-14	2.78584e-13	MOL-A
SYN3	42.4102	3.42786	0	0	PDAO-1
ZDHHC14	97.3931	3.4266	0	0	PDAO-2
COX7A1	6.74575	3.42336	1.52241e-11	5.99853e-11	PDAO-3
AC078842.2	10.4906	3.42105	9.54334e-26	7.00607e-25	PDAO-2
AGBL4	52.7183	3.41845	0	0	MOL-B
STK17A	21.6604	3.41841	4.85196e-104	1.20776e-102	immOL-A
AC007376.2	43.1036	3.41637	0	0	PDAO-1
OLIG1	38.3064	3.41472	0	0	immOL-C
SAMD14	7.69894	3.41339	1.37204e-14	6.85592e-14	MOL-B
SULT1A1	28.955	3.41266	2.4278e-184	3.48494e-183	MOL-B
FAM27C	17.8339	3.40567	3.8546e-71	4.12692e-70	PDAO-1
AP003025.2	16.0792	3.4019	3.56713e-58	6.06286e-57	immOL-A
AL133410.1	19.2671	3.40149	1.0142e-82	9.9484e-82	MOL-B
KALRN	64.6678	3.40112	0	0	PDAO-1
CDC7	21.5758	3.40011	3.02887e-103	3.92333e-102	PDAO-1
PIGZ	15.7989	3.39799	3.16838e-56	3.04323e-55	PDAO-1
AC211433.1	18.2277	3.39558	3.11202e-74	9.13655e-73	immOL-C
CTNND2	89.6382	3.38695	0	0	MOL-G
BCAS4	10.5025	3.38504	8.40919e-26	5.76767e-25	PDAO-1
FGF2	40.8841	3.38482	0	0	MOL-F
MTHFD2	12.9775	3.38436	1.64169e-38	1.12508e-37	MOL-F
MIR4300HG	31.4035	3.38419	1.81201e-216	3.47988e-215	PDAO-1
TMEM241	42.7515	3.38344	0	0	PDAO-1
LRP5	7.75981	3.37897	8.50557e-15	8.85335e-14	immOL-B
MIR124-2HG	14.1306	3.37811	2.45914e-45	2.15953e-44	PDAO-1
AL356737.2	6.84399	3.37598	7.70177e-12	3.43633e-11	MOL-A
ERC2	82.5528	3.37492	0	0	PDAO-1
LINC01003	9.11516	3.37387	7.85508e-20	7.10541e-19	immOL-A
RELL1	13.3201	3.3726	1.76913e-40	3.1251e-39	immOL-B
PTN	89.0365	3.3704	0	0	PDAO-2
DNAH14	11.0653	3.37021	1.84763e-28	1.17142e-27	MOL-B
GNG3	12.2341	3.36817	2.04445e-34	1.33876e-33	MOL-F
MT2A	27.2362	3.36717	2.42348e-163	1.29447e-161	immOL-C
GLRB	58.0327	3.36562	0	0	PDAO-2
DIRC3-AS1	13.646	3.36445	2.13348e-42	1.82366e-41	PDAO-1
LGI1	22.3475	3.36029	1.27826e-110	1.42941e-109	MOL-B
PRKCA	113.052	3.35985	0	0	PDAO-1
CNTN5	36.6315	3.35889	9.00544e-294	1.63446e-292	MOL-B
GSE1	19.2987	3.35693	5.50788e-83	6.39028e-82	PDAO-1
MX1	8.97435	3.35536	2.85028e-19	1.5715e-18	MOL-B
SNCAIP	17.0958	3.3553	1.59394e-65	1.6329e-64	PDAO-1
ADA2	16.5476	3.35507	1.6664e-61	1.45692e-60	MOL-B
TMEM51-AS1	7.28445	3.35269	3.22983e-13	1.49654e-12	MOL-A
BCR	51.4124	3.35265	0	0	PDAO-2
TCEA3	7.2309	3.35004	4.79807e-13	1.97333e-12	PDAO-3
AL139147.1	9.91623	3.34953	3.53861e-23	3.49957e-22	immOL-A
TRANK1	26.7896	3.34779	4.27177e-158	6.8987e-157	PDAO-1
MRC2	7.55435	3.34757	4.20951e-14	2.07362e-13	MOL-B
PDE4A	13.9645	3.34644	2.5667e-44	1.94094e-43	MOL-B
GPR22	6.8234	3.34395	8.89099e-12	3.96011e-11	MOL-A
BX890604.2	13.9516	3.34322	3.07628e-44	2.26828e-43	MOL-A
CMBL	11.0028	3.34125	3.70283e-28	2.24663e-27	MOL-F
CACNA1C	67.5639	3.33907	0	0	PDAO-1
RSAD2	9.26927	3.33767	1.87421e-20	8.91076e-20	PDAO-3
LINGO1	57.8781	3.33754	0	0	MOL-B
GOLIM4	30.4063	3.33385	4.53646e-203	3.00387e-201	immOL-C
TBC1D4	22.7996	3.33334	4.63105e-115	4.51765e-114	PDAO-3
AC139720.1	8.09949	3.33236	5.51887e-16	3.33228e-15	PDAO-2
THY1	59.0034	3.33124	0	0	PDAO-3
UNC13A	23.0671	3.32722	9.90072e-118	1.14435e-116	MOL-B
LHFPL2	56.843	3.32395	0	0	MOL-F
PRKD1	103.617	3.32097	0	0	PDAO-3
ASIC1	57.361	3.3183	0	0	PDAO-3
LINC02649	25.8459	3.31747	2.70391e-147	4.18808e-146	PDAO-1
SNX10	15.8378	3.31554	1.70637e-56	1.44538e-55	MOL-B
JDP2	9.05453	3.31329	1.37155e-19	1.66522e-18	immOL-B
CCDC85A	12.1277	3.31317	7.53762e-34	5.79886e-33	PDAO-1
ATP8B1	10.5754	3.31225	3.87713e-26	5.8363e-25	immOL-C
GRIA3	88.3336	3.31205	0	0	PDAO-1
PCDHA5	7.16758	3.31101	7.63337e-13	3.64413e-12	MOL-B
TMEM229B	33.7954	3.31007	2.30522e-250	4.8198e-249	PDAO-1
HNMT	28.0018	3.30936	1.54612e-172	2.89824e-171	PDAO-2
LINC00407	13.5369	3.30738	9.47354e-42	8.04881e-41	PDAO-1
AP003025.1	15.0273	3.30524	4.86166e-51	7.59655e-50	immOL-A
SLC5A3	46.5584	3.30275	0	0	MOL-F
CNTN4	48.3175	3.30216	0	0	MOL-B
RPS6KA6	21.6797	3.3016	3.1927e-104	4.15631e-103	PDAO-1
ARID3A	13.0024	3.30137	1.18534e-38	1.03125e-37	PDAO-2
AC010201.3	15.1561	3.29339	6.90882e-52	1.59054e-50	immOL-C
HIF1A-AS3	7.53378	3.29066	4.9293e-14	5.14675e-13	immOL-C
ACSS1	10.778	3.29062	4.3731e-27	8.2572e-26	COPs
ASAP1	106.721	3.28883	0	0	PDAO-1
BEX5	7.57776	3.28736	3.51585e-14	1.67087e-13	MOL-F
AC002429.2	28.0653	3.2845	2.59762e-173	8.9428e-172	immOL-A
AL354733.3	12.0675	3.28019	1.56811e-33	2.75126e-32	immOL-C
PGM2	10.5179	3.27515	7.14362e-26	4.3665e-25	MOL-B
TSPAN13	14.0942	3.27509	4.12186e-45	2.64565e-44	PDAO-3
AL583808.1	7.31908	3.2733	2.49672e-13	1.15972e-12	MOL-A
NGB	7.51604	3.27219	5.6459e-14	3.2517e-13	PDAO-2
ZBTB46	14.4515	3.26896	2.45161e-47	1.82969e-46	MOL-F
BCL2L14	18.2048	3.26853	4.72593e-74	1.38386e-72	immOL-C
AL162394.1	8.46775	3.26709	2.50182e-17	1.28402e-16	MOL-A
GAP43	27.4532	3.26423	6.36616e-166	7.53388e-165	PDAO-3
MYO5C	11.4395	3.263	2.65429e-30	1.94945e-29	PDAO-1
ARVCF	6.81553	3.26248	9.39153e-12	6.34587e-11	immOL-A
AL133346.1	51.3692	3.26238	0	0	PDAO-1
ME1	62.0398	3.26172	0	0	PDAO-2
GPR158	65.0762	3.2595	0	0	MOL-F
VEGFB	9.21165	3.2543	3.2115e-20	4.14227e-19	immOL-C
TMEM178A	25.4101	3.2534	1.95051e-142	2.97466e-141	PDAO-1
CACNB4	81.9719	3.25196	0	0	MOL-B
AC243964.3	9.56856	3.25006	1.08403e-21	7.38997e-21	PDAO-2
HLA-C	10.7198	3.24892	8.22214e-27	1.2545e-25	immOL-C
RARA	7.37542	3.24857	1.63829e-13	6.81692e-13	PDAO-3
SNAP25	89.1986	3.24814	0	0	MOL-B
PALM	21.2118	3.24755	7.43094e-100	7.93827e-99	MOL-B
RAB3IP	40.505	3.24503	0	0	COPs
ABCC1	14.1205	3.24488	2.84166e-45	2.4948e-44	PDAO-1
PGM1	27.7619	3.24012	1.25239e-169	2.10527e-168	PDAO-1
CLEC14A	11.9449	3.23913	6.90169e-33	5.58499e-32	PDAO-2
CAMK2N2	7.49873	3.23669	6.44408e-14	3.04573e-13	MOL-F
SP140L	7.93815	3.23622	2.05212e-15	1.0451e-14	MOL-B
TAGLN3	29.1638	3.22988	5.59015e-187	8.07589e-186	MOL-B
AC007608.3	8.0108	3.22762	1.13964e-15	5.83924e-15	MOL-B
TPM1	58.0677	3.22544	0	0	MOL-F
ARL4A	27.0622	3.22454	2.74279e-161	3.54187e-160	MOL-F
SMIM18	7.21723	3.22427	5.30568e-13	2.44527e-12	MOL-A
PTMS	25.9929	3.22117	5.96062e-149	7.38319e-148	MOL-F
AC007384.1	11.6776	3.21913	1.65875e-31	1.94119e-30	immOL-A
AC131571.1	14.7901	3.21784	1.69595e-49	2.59584e-48	immOL-A
ZFHX3	72.4857	3.21727	0	0	PDAO-1
ALDH5A1	21.4593	3.21685	3.74004e-102	4.04021e-101	MOL-B
AC107398.3	15.6965	3.21679	1.59707e-55	1.12094e-54	PDAO-3
ATP8A2	21.0169	3.21392	4.5963e-98	1.34357e-96	immOL-B
SHANK1	7.68057	3.21148	1.58381e-14	7.57497e-14	MOL-A
SPOCK2	31.8456	3.21009	1.51353e-222	2.38152e-221	MOL-B
EML5	63.8418	3.20954	0	0	PDAO-3
AC006058.1	20.6499	3.2082	9.7827e-95	9.78096e-94	MOL-F
ACSL6	17.1989	3.20613	2.70679e-66	6.19767e-65	immOL-B
SERPINA3	9.5968	3.20449	8.24661e-22	4.56019e-21	MOL-F
TMPRSS11D	8.9382	3.20429	3.95561e-19	2.55843e-18	PDAO-2
CHPT1	64.8957	3.20379	0	0	PDAO-3
AC005695.2	7.87837	3.20115	3.3169e-15	2.57469e-14	immOL-A
SYNPO2L	8.70806	3.19688	3.09123e-18	1.41731e-17	PDAO-3
MARK1	74.1963	3.19683	0	0	PDAO-1
ATOH8	22.0445	3.19614	1.07861e-107	1.02318e-106	PDAO-3
KLHL13	30.7856	3.19281	4.08852e-208	5.18823e-207	MOL-G
LINC00960	21.6192	3.19088	1.18611e-103	2.93946e-102	immOL-A
CELF5	32.5316	3.18927	3.8118e-232	6.14702e-231	MOL-B
ZBTB20-AS1	12.1692	3.18522	4.53396e-34	5.56087e-33	immOL-A
KAZN	140.286	3.18347	0	0	PDAO-3
GSAP	48.1739	3.18141	0	0	PDAO-1
TTC8	42.0502	3.17861	0	0	PDAO-3
AKNA	33.6219	3.17788	8.02613e-248	1.1615e-246	PDAO-3
AL450992.2	6.89236	3.17496	5.48754e-12	3.74169e-11	immOL-A
NUP42	27.958	3.17295	5.26607e-172	2.97299e-170	immOL-C
KCNH2	9.46694	3.17292	2.88171e-21	1.38829e-20	PDAO-3
CDH13	34.8608	3.17056	2.92087e-266	2.57709e-264	immOL-C
AC027018.1	10.8688	3.17018	1.62386e-27	2.51288e-26	immOL-C
SEPTIN3	8.26762	3.16835	1.36662e-16	1.50722e-15	immOL-B
ETV6	67.1629	3.16826	0	0	PDAO-1
SLC2A9	9.01799	3.1665	1.91564e-19	2.31914e-18	immOL-B
AP000462.1	16.332	3.16306	5.84272e-60	1.48733e-58	immOL-C
B3GALT5	13.6303	3.16203	2.64528e-42	1.96078e-41	MOL-B
SEC24D	26.8123	3.16192	2.32238e-158	2.96603e-157	MOL-F
AC068631.1	7.86058	3.15904	3.82347e-15	2.14384e-14	PDAO-1
B3GNT5	7.26715	3.15755	3.67157e-13	2.62899e-12	immOL-A
ZDBF2	32.9999	3.1489	8.14066e-239	1.15867e-237	PDAO-3
GSDME	21.6512	3.14734	5.91673e-104	6.44946e-103	MOL-B
EML6	43.2292	3.14336	0	0	PDAO-1
AC027288.3	6.75329	3.14236	1.44534e-11	6.39374e-11	MOL-A
PKIA-AS1	9.23	3.13983	2.70639e-20	1.47194e-19	MOL-A
POGLUT3	7.5158	3.1384	5.65651e-14	2.13754e-13	MOL-G
MACROD2	83.6338	3.13652	0	0	PDAO-1
AL136456.1	7.14094	3.13579	9.26915e-13	4.89053e-12	PDAO-1
HK1	23.0879	3.13498	6.11937e-118	6.8001e-117	MOL-F
KIT	9.66774	3.12837	4.13386e-22	1.79685e-21	MOL-G
LRRC4	15.2126	3.12631	2.91831e-52	1.99551e-51	PDAO-3
TTC21B-AS1	7.62776	3.12533	2.38869e-14	1.79506e-13	immOL-A
RMDN2	25.0674	3.12086	1.12776e-138	1.69687e-137	PDAO-1
ETS1	14.3862	3.11976	6.31608e-47	1.84469e-45	COPs
ZNF433-AS1	22.2835	3.11716	5.33794e-110	5.73875e-109	MOL-F
GLIPR1L1	12.6638	3.11478	9.38553e-37	1.19913e-35	immOL-A
MOV10	21.7884	3.1141	2.99204e-105	2.80511e-104	PDAO-3
DAGLA	8.05071	3.11098	8.23153e-16	4.23436e-15	MOL-B
MT3	33.9668	3.11011	6.88248e-253	5.69944e-251	immOL-C
TAP1	7.47978	3.10795	7.44486e-14	5.47147e-13	immOL-A
ARHGEF17	22.6487	3.10687	1.43752e-113	1.63132e-112	MOL-B
CX3CL1	9.75273	3.10681	1.79567e-22	1.04186e-21	MOL-B
TSHZ1	34.9419	3.10507	1.71724e-267	8.19799e-266	immOL-A
G2E3-AS1	8.80312	3.10388	1.33062e-18	1.16034e-17	immOL-A
PZP	7.87765	3.10377	3.33602e-15	2.58773e-14	immOL-A
PIK3R3	9.42991	3.10319	4.10422e-21	2.59188e-20	PDAO-1
KCNK10	18.4334	3.10293	7.08747e-76	5.07491e-75	MOL-G
KCNQ3	61.181	3.10087	0	0	PDAO-3
GRIA1	33.7739	3.10087	4.76244e-250	7.93834e-249	MOL-B
ZNF219	14.9399	3.09756	1.81328e-50	1.22205e-49	PDAO-3
RAB26	18.2234	3.09691	3.36675e-74	2.67814e-73	PDAO-3
ZBTB20-AS5	27.2329	3.09339	2.65088e-163	8.70812e-162	immOL-A
CA3	21.3459	3.09151	4.25694e-101	5.44915e-100	PDAO-1
LTBR	10.8579	3.09131	1.82915e-27	1.10049e-26	MOL-F
PIK3CD	7.13371	3.0893	9.7699e-13	4.64501e-12	MOL-B
SPRED3	12.2466	3.08053	1.75085e-34	1.35969e-33	PDAO-1
AC019257.1	7.77011	3.07583	7.84154e-15	4.60358e-14	PDAO-2
DACH2	9.05492	3.07552	1.36673e-19	6.41296e-19	PDAO-3
HSPB1	26.9296	3.0753	9.90097e-160	1.27173e-158	MOL-F
LSAMP	127.117	3.07507	0	0	PDAO-1
KLHL23	60.1256	3.07499	0	0	PDAO-1
CNKSR2	56.3306	3.0738	0	0	PDAO-3
PDLIM5	33.5575	3.07071	6.98821e-247	5.64821e-245	immOL-C
MPP6	31.3081	3.07026	3.61724e-215	5.626e-214	MOL-B
LINC01114	7.0709	3.06942	1.5393e-12	8.50643e-12	PDAO-2
MYH10	60.5054	3.06942	0	0	PDAO-3
AC004253.1	8.19671	3.06431	2.47054e-16	1.99538e-15	immOL-A
CTSO	10.8729	3.06222	1.55182e-27	2.40472e-26	immOL-C
AC018616.1	6.76968	3.06207	1.29071e-11	5.94289e-11	MOL-B
ZNF350-AS1	11.0582	3.05934	2.00154e-28	3.16416e-27	immOL-C
KCNA2	22.5448	3.05925	1.50901e-112	1.32793e-111	MOL-G
TDRP	18.0701	3.05895	5.48151e-73	5.10356e-72	MOL-B
CACNA2D2	8.73721	3.05462	2.38937e-18	1.29181e-17	MOL-B
ALDOC	47.7162	3.05441	0	0	MOL-A
HAAO	6.72836	3.05204	1.71589e-11	7.56768e-11	MOL-A
ITGB4	10.2004	3.05111	1.97464e-24	8.88205e-24	MOL-G
VXN	17.8868	3.04503	1.49397e-71	6.27056e-70	COPs
FAM49A	49.4739	3.04466	0	0	PDAO-3
L3MBTL4	34.4599	3.04277	3.19753e-260	5.58391e-258	COPs
AC036214.1	7.05922	3.04222	1.67446e-12	7.91194e-12	MOL-B
KCNJ3	8.92216	3.04072	4.57292e-19	2.51264e-18	MOL-B
AC105114.2	7.55856	3.04057	4.07561e-14	1.93307e-13	MOL-A
NR4A1	7.41779	3.03706	1.19093e-13	4.97325e-13	PDAO-3
ASAP3	24.8148	3.03297	6.20387e-136	6.58982e-135	PDAO-3
AC079296.1	7.31935	3.0326	2.49177e-13	1.20682e-12	MOL-B
VPS13A	53.6474	3.03211	0	0	PDAO-1
PODXL2	26.9014	3.03191	2.11481e-159	3.7773e-158	PDAO-2
RPS6KA2	92.9765	3.0287	0	0	PDAO-1
REV3L	95.5172	3.02766	0	0	PDAO-2
AC005753.2	7.20914	3.02699	5.63072e-13	2.70069e-12	MOL-B
AL589740.1	87.5686	3.0266	0	0	PDAO-1
MKNK1	27.5142	3.02581	1.18817e-166	1.97077e-165	PDAO-1
RGMB	29.1201	3.02094	1.99731e-186	2.784e-185	MOL-F
GDAP1L1	13.9374	3.02069	3.75451e-44	2.76474e-43	MOL-A
ITGAV	72.5803	3.02053	0	0	PDAO-2
FBXO16	19.1806	3.02029	5.37063e-82	6.19903e-81	PDAO-1
ZNF697	7.96027	3.01903	1.71669e-15	8.41222e-15	MOL-F
CREM	27.7277	3.01485	3.23912e-169	3.20151e-167	COPs
PTPRG-AS1	18.1573	3.01332	1.12385e-73	1.22544e-72	PDAO-1
AL512422.1	8.11646	3.01239	4.79996e-16	5.4034e-15	immOL-C
BCL11B	25.5539	3.01157	4.97215e-144	5.43919e-143	PDAO-3
SLC5A9	8.80632	3.00942	1.29323e-18	8.27391e-18	PDAO-2
ADAMTS7	9.41108	3.00901	4.91047e-21	3.0935e-20	PDAO-1
GPCPD1	63.8765	3.0068	0	0	PDAO-3
HERC6	22.3734	3.0009	7.15378e-111	9.65602e-110	PDAO-1
DLGAP3	8.02963	3.00057	9.77692e-16	5.01937e-15	MOL-B
AC092969.1	9.20403	3.0001	3.44767e-20	2.1455e-19	PDAO-1
AL392023.2	66.3034	2.99854	0	0	PDAO-2
C3orf67	6.81767	2.99624	9.2526e-12	4.27777e-11	MOL-B
ZNF154	9.31892	2.99587	1.17534e-20	5.00173e-20	MOL-G
AC012085.2	9.05765	2.99527	1.33295e-19	1.68513e-18	immOL-C
IQSEC2	17.1242	2.99361	9.802e-66	8.7957e-65	MOL-B
CGAS	7.11677	2.99136	1.10483e-12	5.04432e-12	MOL-A
ANKRD30BL	35.2309	2.99102	6.72869e-272	1.17383e-270	MOL-B
SUCLG2-AS1	38.606	2.98957	0	0	PDAO-1
SORBS1	92.5762	2.98642	0	0	MOL-F
RAPH1	23.6632	2.98579	8.63711e-124	3.75136e-122	immOL-C
AC114971.1	11.3933	2.98531	4.51505e-30	9.26204e-29	COPs
AL359706.1	7.91827	2.98469	2.40831e-15	2.65174e-14	immOL-C
MAK	15.4708	2.98169	5.46193e-54	1.28824e-52	immOL-C
FRZB	7.16042	2.9803	8.04305e-13	4.25562e-12	PDAO-1
KNDC1	9.23429	2.97922	2.60005e-20	1.46005e-19	MOL-B
GLRX	11.7832	2.97888	4.76733e-32	8.14385e-31	immOL-C
TMEM220-AS1	7.80413	2.97867	5.99135e-15	2.57468e-14	PDAO-3
REEP1	33.1953	2.97751	1.2572e-241	2.00154e-240	MOL-F
KHDRBS2-OT	7.34629	2.97744	2.03778e-13	1.0947e-12	PDAO-1
CASC15	44.5953	2.97199	0	0	PDAO-1
AC006994.2	16.3337	2.97015	5.68408e-60	9.84461e-59	immOL-A
LINC02328	60.9261	2.96683	0	0	PDAO-1
LINC01138	46.7997	2.96638	0	0	PDAO-2
TUBB3	14.6881	2.966	7.68849e-49	6.07865e-48	MOL-B
LMNB1	13.1265	2.96565	2.31997e-39	1.9193e-38	PDAO-1
AC053513.1	23.1906	2.96329	5.6615e-119	1.51441e-117	immOL-A
AC012636.1	10.6271	2.95978	2.22985e-26	3.37017e-25	immOL-C
GOLGA6L9	7.48063	2.95785	7.39676e-14	3.62513e-13	MOL-B
PARD6G	21.3463	2.957	4.22084e-101	3.87416e-100	PDAO-3
LDLRAD3	39.454	2.95077	0	0	immOL-B
ADGRL3	143.007	2.94841	0	0	PDAO-3
AL359546.1	7.00536	2.94654	2.46348e-12	1.28171e-11	PDAO-1
AC058791.1	8.48396	2.94333	2.17665e-17	2.5633e-16	immOL-C
LONRF3	6.77463	2.93787	1.24728e-11	5.51903e-11	MOL-F
AC011092.2	12.081	2.93581	1.33156e-33	1.62017e-32	immOL-A
SPATA6L	29.4484	2.93205	1.32153e-190	2.38697e-189	PDAO-1
CTSK	11.1692	2.93072	5.76787e-29	3.67904e-28	MOL-B
GP1BB	12.8115	2.92909	1.41427e-37	9.98251e-37	MOL-B
ARHGAP22	67.0098	2.92826	0	0	PDAO-2
UGDH	33.5644	2.92753	5.55923e-247	1.15731e-245	PDAO-1
DANCR	11.4959	2.92646	1.38261e-30	2.30121e-29	immOL-C
ENPP1	8.68578	2.92354	3.76147e-18	1.72134e-17	PDAO-3
KCNAB3	7.90566	2.92034	2.66528e-15	1.35226e-14	MOL-B
PCSK1N	47.0253	2.91974	0	0	MOL-F
GNA12	70.1068	2.91776	0	0	PDAO-1
DBN1	11.578	2.91719	5.32531e-31	3.35234e-30	MOL-F
CLSTN3	16.957	2.91711	1.70937e-64	1.52253e-63	MOL-B
CBARP	8.05174	2.91666	8.16228e-16	4.20002e-15	MOL-B
HERC5	15.3544	2.91582	3.31083e-53	2.00879e-52	MOL-G
HHIPL1	7.71649	2.91527	1.19573e-14	6.63828e-14	PDAO-1
DPF1	25.4411	2.91369	8.8523e-143	1.07362e-141	MOL-F
WNK2	15.8573	2.91221	1.25196e-56	1.0618e-55	MOL-B
SOX21-AS1	24.1987	2.90996	2.29526e-129	2.66481e-128	MOL-F
VWA5A	15.765	2.90903	5.41983e-56	5.6051e-55	PDAO-2
KHDRBS2	42.8202	2.9089	0	0	PDAO-2
AL079343.1	7.22596	2.90796	4.9756e-13	5.01488e-12	immOL-C
AC077690.1	50.889	2.90709	0	0	PDAO-1
TGFBR3	11.6093	2.90619	3.69663e-31	2.33317e-30	MOL-F
APOD	35.4592	2.90073	2.09313e-275	1.9488e-273	immOL-C
ADGRG2	8.66017	2.89939	4.71064e-18	4.03065e-17	immOL-A
CLVS1	40.1569	2.89914	0	0	PDAO-1
TOM1L1	19.1003	2.89788	2.51174e-81	5.2745e-80	immOL-A
LINC00535	10.131	2.89711	4.02369e-24	2.68756e-23	PDAO-1
IFI16	15.4836	2.89655	4.47979e-54	1.46305e-52	COPs
PLXNC1	24.3534	2.8947	5.33083e-131	8.53541e-130	PDAO-2
ZNF462	94.1616	2.89452	0	0	PDAO-1
OLIG2	26.1577	2.89397	8.06524e-151	4.03909e-149	immOL-C
ADAM23	75.9812	2.89188	0	0	PDAO-3
SLC44A3	7.38879	2.89025	1.48175e-13	8.00076e-13	PDAO-1
LRRC75B	7.07437	2.88916	1.50133e-12	7.86947e-12	PDAO-1
ABHD8	8.5998	2.88759	7.98546e-18	4.11658e-17	MOL-F
FBXL2	30.0564	2.88572	1.79929e-198	3.31564e-197	PDAO-1
MAP3K7CL	12.985	2.8841	1.48879e-38	1.2197e-37	PDAO-1
RNASET2	21.3201	2.88365	7.39602e-101	7.93871e-100	MOL-B
ZFP69B	10.1507	2.88261	3.29138e-24	1.96724e-23	MOL-B
USP6NL	32.2189	2.88006	9.60845e-228	1.90945e-226	PDAO-1
SLC5A4-AS1	8.88188	2.87799	6.57404e-19	3.59636e-18	MOL-B
NIPAL2	7.95913	2.87703	1.73256e-15	8.83691e-15	MOL-B
SALL2	10.1794	2.87474	2.44972e-24	1.40824e-23	MOL-F
PCNX2	70.0083	2.87331	0	0	PDAO-1
AC022872.1	7.12318	2.87211	1.05469e-12	7.41803e-12	immOL-A
CNNM1	17.5699	2.87054	4.18919e-69	3.82324e-68	MOL-B
LINC00461	82.5291	2.86917	0	0	PDAO-3
PHF21B	44.7217	2.86667	0	0	MOL-F
POU2F2	9.11359	2.8663	7.96989e-20	4.91703e-19	PDAO-1
DTX3L	8.98299	2.86576	2.63499e-19	1.09927e-18	MOL-G
IGDCC3	14.8704	2.8628	5.12816e-50	4.69545e-49	PDAO-1
TMEM263	12.1014	2.86172	1.03801e-33	1.82499e-32	immOL-C
SPTB	24.8365	2.85977	3.61849e-136	3.84603e-135	PDAO-3
TMEM106C	7.07245	2.85929	1.5222e-12	6.9255e-12	MOL-F
SORL1	39.9273	2.85761	0	0	PDAO-2
OSBPL10	12.5514	2.85723	3.90664e-36	2.60887e-35	MOL-F
PLOD2	17.4451	2.85671	3.7536e-68	1.04039e-66	immOL-C
AC104316.1	7.02399	2.85649	2.15619e-12	1.49408e-11	immOL-A
RIMBP2	11.847	2.8544	2.22956e-32	1.48567e-31	MOL-B
ABHD17C	10.0711	2.85322	7.41315e-24	4.92904e-23	PDAO-1
ARHGEF38	10.2677	2.85098	9.84993e-25	5.75858e-24	MOL-A
NRG2	26.7248	2.85058	2.42716e-157	1.01495e-155	immOL-B
ZNF229	7.07683	2.8491	1.47493e-12	8.15337e-12	PDAO-2
NAA38	10.0139	2.84799	1.32428e-23	1.87772e-22	immOL-C
PANK1	10.1598	2.84675	2.99817e-24	2.00696e-23	PDAO-1
THBS4	63.5479	2.84104	0	0	MOL-F
TMLHE-AS1	15.5764	2.83733	1.05338e-54	1.71762e-53	immOL-A
KCNC1	27.7058	2.83218	5.94372e-169	7.85905e-168	MOL-A
PCDH9-AS2	31.2808	2.82877	8.5131e-215	5.97761e-213	immOL-C
LY6E	7.28451	2.82803	3.22844e-13	1.33282e-12	PDAO-3
AC103876.1	9.13117	2.82649	6.77646e-20	6.13796e-19	immOL-A
FAM184B	17.4875	2.82636	1.78359e-68	4.95173e-67	immOL-C
GABBR1	62.7517	2.82462	0	0	MOL-F
LPCAT1	15.9801	2.82241	1.75747e-57	1.41572e-56	MOL-F
CASK	86.3654	2.82093	0	0	PDAO-1
TMEM130	21.252	2.81906	3.15991e-100	3.37993e-99	MOL-B
FAM184A	38.8553	2.81685	0	0	PDAO-1
MOB1B	41.5329	2.81669	0	0	MOL-B
CCDC28B	8.49188	2.81646	2.03315e-17	1.04591e-16	MOL-A
FNBP1L	43.5806	2.8161	0	0	PDAO-3
NUDT4	14.0567	2.8143	7.01003e-45	3.95822e-44	MOL-G
BTN3A1	8.16343	2.81382	3.25645e-16	2.61759e-15	immOL-A
PMP2	34.2474	2.80874	4.76973e-257	2.21736e-255	immOL-A
CACNB2	54.9798	2.80749	0	0	PDAO-1
PCBD1	13.6994	2.80679	1.02431e-42	7.36108e-42	MOL-F
NELL2	32.8843	2.80664	3.68794e-237	6.01929e-236	MOL-B
P3H2-AS1	6.73095	2.80582	1.68558e-11	7.73885e-11	MOL-B
DMD	92.3851	2.80526	0	0	PDAO-2
AL359232.1	21.178	2.80495	1.52205e-99	1.92854e-98	PDAO-1
AC005237.1	7.89165	2.80108	2.98217e-15	1.67686e-14	PDAO-1
PPP4R4	11.2287	2.79928	2.94887e-29	4.35534e-28	immOL-B
HES6	7.55357	2.79895	4.23473e-14	4.43252e-13	immOL-C
KLHL7	61.5765	2.79732	0	0	PDAO-1
CELF3	6.96933	2.796	3.18443e-12	1.49212e-11	MOL-B
SNED1	13.7167	2.79237	8.06392e-43	1.12915e-41	immOL-A
MFSD4B	41.0014	2.78944	0	0	immOL-A
DNM1	51.9932	2.78917	0	0	MOL-B
ZBTB20-AS2	7.26553	2.78587	3.71585e-13	2.66013e-12	immOL-A
PROS1	13.1435	2.78582	1.85413e-39	1.53542e-38	PDAO-1
AL157388.1	11.2206	2.78447	3.23193e-29	2.33503e-28	PDAO-1
SGSM1	28.5704	2.78408	1.5685e-179	2.99686e-178	PDAO-2
KLHL25	14.9828	2.78139	9.51325e-51	7.65603e-50	MOL-B
HEPN1	20.1838	2.78051	1.35881e-90	4.59814e-89	immOL-C
BAALC-AS1	17.7345	2.78041	2.27097e-70	6.42659e-69	immOL-C
NCK2	21.6476	2.77956	6.39665e-104	8.97555e-103	PDAO-2
MLLT11	17.1892	2.77487	3.19742e-66	2.74773e-65	MOL-A
PINLYP	7.87323	2.77322	3.45605e-15	1.49528e-14	PDAO-3
CAP2	23.4529	2.77306	1.23522e-121	1.44907e-120	MOL-B
AC008554.1	7.6825	2.77285	1.5601e-14	1.18267e-13	immOL-A
AL713852.1	9.64326	2.77138	5.2496e-22	2.55979e-21	PDAO-3
PODXL	10.4338	2.76654	1.73754e-25	1.18643e-24	PDAO-1
SYN1	16.4992	2.76518	3.71616e-61	3.23977e-60	MOL-B
ALDH18A1	21.4839	2.76505	2.20081e-102	2.83874e-101	PDAO-1
DPY19L3	60.7594	2.76418	0	0	PDAO-1
C1orf56	7.33688	2.76398	2.18629e-13	2.237e-12	immOL-C
OXR1	56.1714	2.75976	0	0	PDAO-2
MYO10	47.9261	2.7543	0	0	MOL-G
VANGL2	8.52864	2.75233	1.48079e-17	1.24896e-16	immOL-A
PKIA	16.0096	2.75217	1.09568e-57	2.30805e-56	immOL-B
ZFHX4-AS1	11.9838	2.7518	4.32049e-33	7.50995e-32	immOL-C
FSIP2	18.7175	2.74985	3.56207e-78	4.32167e-77	PDAO-2
CHROMR	18.8115	2.74843	6.07806e-79	5.56822e-78	MOL-F
EEF1A2	20.1286	2.747	4.14273e-90	4.22087e-89	MOL-B
ITGA3	6.70994	2.74628	1.94701e-11	8.92331e-11	MOL-B
SCG2	33.7561	2.74474	8.71445e-250	1.26655e-248	PDAO-3
DOCK6	7.39133	2.74257	1.45369e-13	7.85054e-13	PDAO-1
SRSF12	9.83407	2.74169	8.03089e-23	7.87527e-22	immOL-A
TRAF4	13.3823	2.74144	7.67507e-41	1.52434e-39	immOL-C
SBK1	7.94028	2.7377	2.0173e-15	9.86235e-15	MOL-F
SNX22	34.5851	2.73661	4.23784e-262	9.1325e-261	PDAO-1
LRP3	9.50463	2.7348	2.00756e-21	1.14663e-20	MOL-B
RNF112	11.0734	2.73445	1.68903e-28	1.20583e-27	PDAO-1
AC003681.1	8.79378	2.73366	1.44612e-18	1.25976e-17	immOL-A
DISP3	8.48713	2.73237	2.11806e-17	1.12598e-16	MOL-B
EYA1	20.2302	2.72521	5.31305e-91	4.60573e-90	PDAO-3
TMEM182	6.81027	2.72399	9.74187e-12	4.50213e-11	MOL-B
FOS	16.7712	2.72277	3.96193e-63	3.35509e-62	MOL-A
SNX31	7.81198	2.72167	5.62968e-15	2.72423e-14	MOL-F
MRTFB	52.0709	2.71931	0	0	PDAO-1
BCL6	26.7498	2.71731	1.23991e-157	1.12642e-155	COPs
CDKN2B-AS1	23.135	2.71438	2.06e-118	2.03667e-117	PDAO-3
SMS	21.442	2.71431	5.4288e-102	5.61781e-101	MOL-F
SLC35G2	6.82829	2.71212	8.59346e-12	8.10846e-11	COPs
TRIM9	119.242	2.71161	0	0	PDAO-3
AC008147.2	7.16322	2.70994	7.88015e-13	3.75927e-12	MOL-B
AC009163.1	8.2557	2.70784	1.51008e-16	1.22937e-15	immOL-A
AC092745.5	28.4193	2.70774	1.16929e-177	2.01688e-176	PDAO-1
ITPKC	18.5576	2.70721	7.0759e-77	7.88123e-76	PDAO-1
C16orf95	11.9834	2.70589	4.33976e-33	3.31371e-32	PDAO-1
HOMER1	40.2551	2.70502	0	0	PDAO-1
[truncated: 3,494 more rows]

## Sheet: ST2. OPCs-C_markers
names	scores	logfoldchanges	pvals	pvals_adj	OPCs-C vs:
CACNG5	25.8357	29.7459	3.52531e-147	1.27486e-145	immOL-B
VCAN-AS1	25.1668	29.6916	9.25811e-140	3.99022e-138	immOL-C
MROH9	20.1021	29.2606	7.07092e-90	2.17246e-88	immOL-C
CREB3L1	15.7064	28.3513	1.36823e-55	2.63814e-54	immOL-B
AL390755.1	12.573	28.0986	2.97352e-36	4.49819e-35	immOL-B
TMEM100	12.5512	28.0278	3.91716e-36	6.41204e-35	immOL-C
AC068643.1	10.3165	28.0073	5.93268e-25	7.41123e-24	immOL-B
LINC01546	10.6266	27.8718	2.2416e-26	2.95121e-25	immOL-C
KIAA0040	8.94691	27.8515	3.65581e-19	3.97085e-18	immOL-B
AC007193.2	11.1515	27.7915	7.04305e-29	9.88256e-28	immOL-C
ALDH1L1-AS2	10.4052	27.7039	2.34728e-25	2.95307e-24	immOL-B
EMILIN3	10.6318	27.6239	2.11884e-26	2.72571e-25	immOL-B
LINC02588	9.15383	27.2915	5.49504e-20	6.10834e-19	immOL-B
GYPC	7.67987	27.2605	1.59244e-14	1.40391e-13	immOL-C
LINC00402	10.8093	27.2315	3.11066e-27	2.77653e-26	immOL-A
CHL1-AS1	7.43125	27.2085	1.07579e-13	9.14466e-13	immOL-C
KCNG4	7.597	27.1692	3.03078e-14	2.64156e-13	immOL-C
Z97200.1	10.2952	27.1489	7.40966e-25	6.24494e-24	immOL-A
AC027698.1	6.81428	27.066	9.47386e-12	7.34546e-11	immOL-C
AC006019.3	8.65245	26.8888	5.04062e-18	3.51083e-17	immOL-A
AC027312.1	7.41101	26.615	1.25341e-13	7.51422e-13	immOL-A
AF064866.1	7.14442	26.0875	9.03755e-13	4.25481e-12	PDAO-1
FAM155A-IT1	8.10304	26.0521	5.36024e-16	2.72245e-15	PDAO-1
MACORIS	20.3627	11.434	3.58439e-92	3.55632e-91	MOL-G
CA10	125.247	11.3443	0	0	MOL-B
TNR	126.181	11.2554	0	0	MOL-B
AC004852.2	102.359	11.2018	0	0	MOL-B
BEST3	74.6467	10.9669	0	0	PDAO-1
DSCAM-IT1	6.87319	10.7845	6.27809e-12	3.02714e-11	MOL-A
PCDH15	126.115	10.6891	0	0	MOL-B
VCAN	125.847	10.6347	0	0	MOL-B
DSCAM	126.177	10.4914	0	0	MOL-B
KCNMB2	109.492	10.4098	0	0	PDAO-1
BX284613.2	95.5297	10.3167	0	0	PDAO-1
PDGFRA	120.315	10.2545	0	0	MOL-B
AC037450.1	6.90053	10.2227	5.18085e-12	2.16108e-11	MOL-G
AC062021.1	10.7238	10.154	7.86828e-27	5.33587e-26	PDAO-2
HS3ST1	24.0202	10.1281	1.70875e-127	5.59686e-126	immOL-B
STK32A	112.113	10.0749	0	0	MOL-B
IGSF21	51.303	10.0651	0	0	immOL-B
AFAP1L2	94.7308	9.93248	0	0	MOL-F
MMP16	125.111	9.93228	0	0	MOL-B
BRINP3	124.064	9.92526	0	0	MOL-B
AL118505.1	13.3787	9.92214	8.05258e-41	5.40108e-40	MOL-G
PTPRZ1	95.158	9.91313	0	0	MOL-G
SPSB4	60.9961	9.85611	0	0	MOL-B
FMO3	8.75762	9.82335	1.99423e-18	1.14836e-17	PDAO-2
AC013265.1	42.7757	9.77448	0	0	MOL-B
AC091885.2	26.2002	9.7537	2.64095e-151	3.38701e-150	MOL-G
AC022034.1	8.85375	9.64588	8.4629e-19	9.11581e-18	immOL-B
NXPH1	106.599	9.63841	0	0	PDAO-1
FZD10-AS1	14.903	9.63406	3.15227e-50	2.58062e-49	PDAO-1
CSPG4	35.4667	9.62325	1.60555e-275	1.35623e-273	immOL-C
AC131097.2	9.61702	9.60604	6.77651e-22	4.06832e-21	MOL-F
HAS2	27.3067	9.5675	3.53125e-164	4.76069e-163	MOL-G
CHST9	103.386	9.5454	0	0	PDAO-3
AC124254.2	51.0672	9.51534	0	0	PDAO-1
KCNJ16	19.178	9.48156	5.64931e-82	1.36982e-80	immOL-B
LINC01965	28.4267	9.47723	9.45377e-178	1.33095e-176	MOL-G
VIPR2	54.7099	9.46221	0	0	PDAO-1
AC090138.1	27.6123	9.45615	7.91192e-168	1.21764e-166	MOL-A
GALR1	50.4461	9.45275	0	0	PDAO-1
SLC22A3	58.0212	9.43093	0	0	MOL-B
HECW1-IT1	8.14776	9.37598	3.70728e-16	1.88832e-15	PDAO-1
NR0B1	7.28947	9.37446	3.11172e-13	1.34029e-12	MOL-G
SEZ6L	113.892	9.34965	0	0	MOL-B
MEGF11	59.7944	9.34623	0	0	immOL-B
POU6F2	105.759	9.30637	0	0	MOL-B
AC124854.1	41.5919	9.25268	0	0	PDAO-1
MYT1	109.454	9.24249	0	0	MOL-B
Z94057.1	10.0641	9.23812	7.96181e-24	4.85341e-23	PDAO-3
AC022034.3	7.98275	9.23558	1.43113e-15	1.3255e-14	immOL-C
FERMT1	75.5835	9.22791	0	0	MOL-G
AL353784.1	25.2514	9.20647	1.09423e-140	4.7282e-139	immOL-C
NRCAM	126.044	9.14899	0	0	MOL-B
PRRX1	102.576	9.13057	0	0	MOL-A
AL450345.2	20.212	9.12462	7.67381e-91	2.375e-89	immOL-C
STK32B	89.3682	9.12453	0	0	PDAO-1
PRKG2	71.97	9.08165	0	0	PDAO-1
CDH10	111.868	9.01914	0	0	MOL-B
DGKG	125.079	9.01778	0	0	MOL-B
CSGALNACT1	115.51	9.01368	0	0	MOL-B
PXDN	54.5047	8.98997	0	0	PDAO-1
COL9A1	46.731	8.97516	0	0	immOL-C
CHST11	108.238	8.96949	0	0	PDAO-1
AL354771.1	40.0928	8.94125	0	0	MOL-F
PID1	117.845	8.93162	0	0	MOL-B
AC064875.1	24.7542	8.89066	2.7907e-135	7.2913e-134	immOL-A
CALCRL	82.8743	8.87049	0	0	PDAO-1
SLC35F1	121.592	8.86065	0	0	PDAO-3
DBX2	11.3216	8.84314	1.02526e-29	6.98652e-29	MOL-F
ASCL1	44.4376	8.83426	0	0	MOL-G
LHFPL3	122.518	8.82551	0	0	PDAO-3
LINC02058	22.5348	8.80129	1.89285e-112	6.77248e-111	immOL-C
CRISPLD2	76.402	8.78135	0	0	PDAO-1
SPRY4	46.4042	8.76624	0	0	MOL-F
TOX	108.789	8.76197	0	0	MOL-F
SULF2	103.875	8.69419	0	0	MOL-F
PODN	11.6966	8.6614	1.32654e-31	8.4758e-31	MOL-B
SMOC1	106.21	8.63925	0	0	PDAO-2
SOX5	121.726	8.61838	0	0	MOL-F
C1QL2	9.50201	8.60428	2.05879e-21	2.35939e-20	immOL-C
COL11A1	104.87	8.60265	0	0	PDAO-1
ZEB1	123.488	8.59526	0	0	MOL-B
LUZP2	121.393	8.57228	0	0	PDAO-3
ADAMTS9	19.4768	8.55969	1.72868e-84	5.05321e-83	immOL-C
UST	114.433	8.54441	0	0	PDAO-3
AC068725.1	8.54977	8.52903	1.23337e-17	6.98295e-17	PDAO-2
KCNIP1	108.215	8.52898	0	0	PDAO-3
STK32A-AS1	15.2083	8.52392	3.11668e-52	5.76534e-51	immOL-B
SOX6	110.09	8.51831	0	0	PDAO-1
SH2D4A	15.267	8.50226	1.26916e-52	1.76759e-51	immOL-A
TNFRSF11B	7.48233	8.47648	7.30187e-14	6.69848e-13	immOL-B
ACAN	23.0577	8.47184	1.23152e-117	1.8189e-116	PDAO-2
CABP7	8.80798	8.46707	1.27422e-18	6.81794e-18	PDAO-1
LINC00689	7.61396	8.46145	2.65825e-14	1.29827e-13	PDAO-1
FAM155A	125.596	8.45525	0	0	MOL-B
HIF3A	111.591	8.4546	0	0	MOL-B
LINC02293	8.96397	8.45333	3.132e-19	1.84064e-18	PDAO-2
OPCML	110.546	8.45035	0	0	PDAO-1
NRXN1	126.111	8.4029	0	0	MOL-B
LINC01844	6.94694	8.34896	3.73291e-12	1.5633e-11	MOL-G
SLC24A3	111.066	8.33624	0	0	MOL-B
LINC02223	55.5215	8.32473	0	0	PDAO-1
MPPED2-AS1	8.0317	8.32117	9.61292e-16	4.85094e-15	PDAO-1
ARHGAP42	98.5305	8.319	0	0	PDAO-3
VWC2	70.6504	8.28257	0	0	MOL-B
CHST8	42.5838	8.28208	0	0	MOL-B
TIMP4	9.77453	8.26	1.44831e-22	8.0711e-22	MOL-B
SYT17	92.209	8.22355	0	0	MOL-B
PLAAT1	73.9987	8.21565	0	0	PDAO-1
AL590004.3	6.9267	8.20759	4.30759e-12	1.994e-11	PDAO-1
TNS3	89.0123	8.20281	0	0	PDAO-1
ADRA1A	71.7501	8.18967	0	0	MOL-B
ATRNL1	122.272	8.16162	0	0	PDAO-3
BGN	16.7303	8.15975	7.88991e-63	1.63745e-61	immOL-B
COL4A4	33.6644	8.15755	1.9202e-248	8.32926e-247	immOL-A
AL160262.1	9.58657	8.1122	9.10589e-22	5.63956e-21	PDAO-2
GRIK1	104.088	8.10924	0	0	PDAO-1
AC069120.1	8.26075	8.08816	1.44759e-16	9.62129e-16	immOL-A
CHL1	124.271	8.08166	0	0	MOL-B
ST6GAL2	64.4699	8.07848	0	0	PDAO-1
SEL1L3	69.0863	8.07311	0	0	MOL-B
NTN1	57.0355	8.06751	0	0	immOL-A
ATXN8OS	9.8706	8.05898	5.58281e-23	3.42053e-22	MOL-F
LRFN2	45.6003	8.05649	0	0	PDAO-1
MYO16	38.1343	8.05479	0	0	immOL-B
EMID1	70.6284	8.04987	0	0	MOL-F
KCNT2	83.6104	8.04517	0	0	PDAO-1
CTXND1	54.4989	8.04304	0	0	MOL-B
LINC00511	108.222	8.03071	0	0	PDAO-1
C1QL1	30.4471	8.02232	1.3086e-203	8.10753e-202	immOL-C
ZEB1-AS1	65.8821	8.02205	0	0	PDAO-3
OTOGL	17.5571	8.01593	5.25048e-69	8.84811e-68	immOL-A
KLF12	110.61	8.01524	0	0	MOL-F
RUFY4	13.679	8.00396	1.35474e-42	1.13272e-41	PDAO-2
NTNG1	81.343	7.98807	0	0	PDAO-1
CNTNAP5	119.492	7.98139	0	0	MOL-B
TAFA1	84.8604	7.98055	0	0	PDAO-1
IL1RAP	96.59	7.97209	0	0	MOL-B
TIMP3	27.3441	7.96608	1.26759e-164	5.05597e-163	immOL-B
U91319.1	69.0468	7.96001	0	0	PDAO-1
ASIC4	51.7684	7.95265	0	0	MOL-B
KCTD15	10.5035	7.94688	8.32448e-26	7.17016e-25	immOL-A
ETV1	96.68	7.94671	0	0	MOL-B
LINC02720	7.84714	7.94521	4.25636e-15	2.27456e-14	PDAO-2
SEMA3E	104.652	7.93636	0	0	MOL-B
LINC01351	10.1054	7.90682	5.2282e-24	3.19166e-23	PDAO-3
SCN9A	96.5308	7.89126	0	0	MOL-F
ZFPM2	120.112	7.89021	0	0	PDAO-3
SMIM3	13.9999	7.86646	1.5607e-44	1.15027e-43	MOL-B
XKR4	101.341	7.86394	0	0	PDAO-1
CHL1-AS2	40.4062	7.86207	0	0	MOL-B
PTPRG	108.763	7.85556	0	0	PDAO-1
AC097537.1	9.57688	7.85445	1.00018e-21	6.18985e-21	PDAO-2
ADCY8	70.7052	7.84929	0	0	MOL-B
NKAIN3	105.199	7.84441	0	0	MOL-B
ANTXR1	43.9068	7.83741	0	0	immOL-B
ST6GAL1	89.1848	7.81126	0	0	MOL-B
CACNG4	96.3088	7.79816	0	0	MOL-B
AC092652.2	20.9265	7.77577	3.07436e-97	4.0162e-96	PDAO-2
SORCS3	102.551	7.7731	0	0	PDAO-1
CLDN1	7.85003	7.76871	4.15947e-15	1.87672e-14	MOL-G
PDZRN4	78.7384	7.74896	0	0	MOL-G
AP003059.1	16.1638	7.74405	9.08508e-59	8.3072e-58	MOL-F
AC006230.1	10.4091	7.73497	2.25388e-25	1.23179e-24	MOL-G
PCOLCE2	11.5244	7.7322	9.94245e-31	1.45696e-29	immOL-C
ZNF469	10.5128	7.72411	7.54418e-26	9.8022e-25	immOL-C
EGFR	100.495	7.71847	0	0	MOL-F
COL15A1	17.165	7.70846	4.85784e-66	4.58881e-65	PDAO-1
INSC	10.8233	7.68467	2.67072e-27	1.65133e-26	PDAO-1
AC097716.1	7.80594	7.66574	5.90598e-15	3.03808e-14	PDAO-3
AC079584.1	9.30999	7.66046	1.27848e-20	7.60095e-20	MOL-A
AC092652.1	7.46149	7.64705	8.55468e-14	7.30311e-13	immOL-C
FGF12	119.598	7.64376	0	0	PDAO-3
GPR17	41.4705	7.63999	0	0	MOL-G
TMEM200C	13.685	7.601	1.24842e-42	2.08094e-41	immOL-B
KIF18B	12.2812	7.59337	1.14343e-34	8.64862e-34	PDAO-2
FAM110B	106.576	7.57041	0	0	MOL-B
SNTG1	125.592	7.55363	0	0	MOL-B
ITGA4	14.3637	7.55293	8.7387e-47	7.2012e-46	MOL-F
AC053503.1	12.5025	7.55002	7.23096e-36	5.29694e-35	MOL-F
NGF	9.356	7.54607	8.28095e-21	9.39418e-20	immOL-B
SATB1-AS1	63.0292	7.54129	0	0	PDAO-1
TMEM132D	115.683	7.53135	0	0	PDAO-3
MASP1	7.1521	7.52967	8.54589e-13	7.52431e-12	immOL-B
ARHGAP31	46.7178	7.51447	0	0	immOL-B
NOL4	109.205	7.51384	0	0	PDAO-3
ITGA8	61.7828	7.49157	0	0	MOL-A
PCDH7	117.374	7.49033	0	0	PDAO-3
DPYSL3	81.5067	7.47572	0	0	MOL-B
MPPED2	106.479	7.47523	0	0	MOL-B
USP43	42.8539	7.46651	0	0	PDAO-1
AC022679.2	6.78259	7.46635	1.18042e-11	5.63687e-11	MOL-A
AC027251.1	7.9622	7.45982	1.69012e-15	8.81518e-15	PDAO-3
AC096576.3	16.0522	7.45547	5.51828e-58	4.77627e-57	PDAO-3
FGF12-AS1	16.78	7.44138	3.41848e-63	3.07818e-62	PDAO-3
AL512308.1	62.4398	7.43516	0	0	MOL-G
AC079848.2	10.9396	7.43276	7.45674e-28	6.77417e-27	immOL-A
LRRK2	106.937	7.40565	0	0	MOL-B
AC100779.1	9.61794	7.4025	6.71648e-22	3.95686e-21	PDAO-3
LHFPL3-AS1	39.581	7.40244	0	0	MOL-G
HECW1	110.252	7.39889	0	0	MOL-B
PLCB4	83.6261	7.39671	0	0	MOL-B
CA8	56.3995	7.38594	0	0	MOL-B
AL353660.1	12.3231	7.38442	6.80557e-35	4.25557e-34	MOL-G
FGF14	110.281	7.38182	0	0	PDAO-1
TMEM163	85.8551	7.37897	0	0	MOL-B
SHISA9	111.026	7.37558	0	0	MOL-B
KIAA1217	112.97	7.37051	0	0	MOL-B
B3GNT7	25.0518	7.34917	1.66915e-138	2.04645e-137	MOL-G
WFDC1	41.7891	7.33731	0	0	PDAO-3
LINC02294	9.48519	7.33556	2.41947e-21	1.48562e-20	PDAO-2
C3orf70	42.6719	7.33182	0	0	immOL-B
HS6ST3	116.484	7.3287	0	0	MOL-B
PARD3	119.025	7.32572	0	0	MOL-F
AC007682.1	7.70251	7.32165	1.33421e-14	6.94491e-14	MOL-A
HNF4G	18.4893	7.32118	2.51918e-76	2.54975e-75	PDAO-1
KCNMA1	108.56	7.30573	0	0	PDAO-1
PLSCR4	61.1732	7.30567	0	0	MOL-B
PTGFRN	52.0832	7.30561	0	0	PDAO-3
COL4A3	27.5181	7.29781	1.06541e-166	5.46555e-165	immOL-C
SCN1A	119.463	7.28814	0	0	MOL-B
GNG2	60.7969	7.28043	0	0	MOL-B
CRISPLD1	43.6938	7.27982	0	0	MOL-B
KCND2	124.252	7.26363	0	0	MOL-B
CSMD1	110.586	7.25735	0	0	PDAO-1
ARHGAP10	91.6911	7.24894	0	0	MOL-F
PHLDA1	42.5399	7.24874	0	0	immOL-B
KCNMB2-AS1	91.6624	7.22313	0	0	PDAO-1
ELAVL4	63.7045	7.21956	0	0	MOL-B
ALDH1L1	27.1687	7.21728	1.52375e-162	6.02776e-161	immOL-B
NTRK3	122.993	7.21531	0	0	MOL-B
SRPX	20.6767	7.20506	5.61557e-95	6.54678e-94	MOL-A
C1orf21	108.814	7.20439	0	0	MOL-F
COL12A1	6.80567	7.19828	1.00579e-11	8.45612e-11	immOL-B
CNTN1	119.846	7.18961	0	0	PDAO-3
FGF14-AS1	7.0435	7.18852	1.87469e-12	1.07676e-11	immOL-A
AC099792.1	31.1834	7.18667	1.78643e-213	3.00299e-212	MOL-B
PDPN	28.4593	7.17631	3.73662e-178	6.21308e-177	PDAO-1
GRM7	107.993	7.17491	0	0	PDAO-1
ZFPM2-AS1	30.5625	7.17099	3.85678e-205	2.42065e-203	immOL-C
GSG1L	89.1544	7.16288	0	0	PDAO-1
PAH	10.4608	7.15686	1.30778e-25	7.68972e-25	MOL-B
AC025280.3	11.4677	7.14958	1.91759e-30	1.2417e-29	PDAO-1
GLDC	56.1477	7.13721	0	0	MOL-F
LINC01013	6.91811	7.13672	4.57718e-12	3.60274e-11	immOL-C
AC140912.1	12.8682	7.13358	6.80046e-38	1.05429e-36	immOL-B
RNF182	11.5935	7.12683	4.44555e-31	2.90543e-30	PDAO-1
AC008127.1	10.5112	7.1241	7.66953e-26	4.52308e-25	MOL-B
SEMA5B	51.0432	7.11582	0	0	MOL-B
THSD7A	84.6801	7.09836	0	0	PDAO-1
ABCC8	73.7726	7.09495	0	0	MOL-B
SSTR1	7.89533	7.0829	2.89542e-15	1.84058e-14	immOL-A
AC016042.1	47.8716	7.07303	0	0	PDAO-3
CABLES1	71.3787	7.06295	0	0	MOL-B
AL139393.1	9.73444	7.05881	2.15005e-22	2.52229e-21	immOL-B
NT5E	15.8746	7.05758	9.49874e-57	2.08972e-55	immOL-C
GFRA1	71.8653	7.05325	0	0	PDAO-3
MIR9-3HG	67.6367	7.04444	0	0	MOL-B
SLC1A2	120.02	7.0442	0	0	MOL-B
BASP1-AS1	66.191	7.03861	0	0	MOL-B
ANKRD55	56.8792	7.0378	0	0	MOL-B
TMEM196	23.4412	7.01754	1.62393e-121	5.13442e-120	immOL-B
GRAMD1C	71.0227	7.00741	0	0	PDAO-1
NR2F1-AS1	70.9186	7.00175	0	0	MOL-B
PROM1	35.703	6.99479	3.55298e-279	6.71996e-278	MOL-G
SCN7A	9.28957	6.98805	1.54913e-20	1.74563e-19	immOL-B
COL20A1	39.6505	6.97442	0	0	PDAO-3
CCND1	40.6329	6.96287	0	0	MOL-B
PLPPR5	82.0647	6.95104	0	0	PDAO-3
WNT5A	16.7149	6.94717	1.02053e-62	9.40555e-62	PDAO-1
BCAN	75.4378	6.94632	0	0	MOL-G
ADAMTS6	49.9852	6.93934	0	0	PDAO-1
AP003059.2	22.4812	6.93719	6.34701e-112	7.28361e-111	MOL-B
INHBA	30.0075	6.93587	7.84393e-198	1.26312e-196	MOL-B
EPHA5-AS1	9.7113	6.93526	2.69886e-22	1.54252e-21	PDAO-1
INAVA	14.04	6.93138	8.86846e-45	6.84144e-44	PDAO-1
RNF150	99.6766	6.93097	0	0	PDAO-1
AC093765.2	6.95725	6.92686	3.46983e-12	1.96682e-11	immOL-A
NEU4	30.2868	6.92023	1.70904e-201	3.06881e-200	PDAO-1
EYA2	44.9499	6.91723	0	0	MOL-B
COL8A1	9.71163	6.90636	2.69005e-22	3.16791e-21	immOL-C
GPM6A	123.339	6.90584	0	0	MOL-B
FIBIN	7.02102	6.90279	2.20249e-12	1.9078e-11	immOL-B
XYLT1	58.6342	6.89933	0	0	immOL-B
NTN4	55.1288	6.8946	0	0	MOL-G
ITGA9	72.9508	6.89077	0	0	PDAO-1
LOXL3	10.5204	6.88898	6.95907e-26	9.05243e-25	immOL-C
TMEM132C	92.4687	6.88246	0	0	MOL-G
KLHL1	47.4538	6.87289	0	0	MOL-B
ACADL	8.35684	6.87167	6.44183e-17	4.32501e-16	immOL-A
LINC02283	29.6152	6.84412	9.52981e-193	1.41122e-191	MOL-G
FKBP10	18.6105	6.84171	2.64006e-77	2.69312e-76	PDAO-1
MDGA2	120.929	6.83386	0	0	MOL-F
ADAMTS9-AS2	62.2282	6.82804	0	0	PDAO-3
ZNF730	26.2041	6.82539	2.38566e-151	4.14251e-150	PDAO-2
NOTCH2	75.5076	6.8252	0	0	PDAO-3
PRTG	43.1945	6.82218	0	0	PDAO-2
NOTCH2NLC	8.07284	6.81507	6.86803e-16	6.4569e-15	immOL-C
OLFM2	69.9936	6.8102	0	0	PDAO-1
GRIK3	90.7785	6.80795	0	0	MOL-F
CXCL12	12.8085	6.80728	1.46987e-37	1.09506e-36	MOL-F
MYO7A	16.3886	6.79568	2.3076e-60	2.13083e-59	MOL-F
UBASH3B	22.4409	6.79528	1.57157e-111	4.65858e-110	immOL-B
LRRTM4	109.31	6.79497	0	0	PDAO-1
NRG3	120.768	6.79418	0	0	MOL-B
SOX1-OT	38.3713	6.79161	0	0	PDAO-1
DOK5	43.698	6.78868	0	0	PDAO-1
TOX2	54.3123	6.77168	0	0	MOL-B
GRM5	106.384	6.76474	0	0	PDAO-1
RIN3	15.9114	6.76138	5.28497e-57	1.03621e-55	immOL-B
AC013391.3	7.9673	6.75608	1.62179e-15	7.86827e-15	MOL-B
HS6ST2	26.743	6.74286	1.49028e-157	5.69485e-156	immOL-B
AL160191.1	7.46819	6.7415	8.13025e-14	4.1393e-13	MOL-A
TENM1	79.2438	6.73873	0	0	PDAO-1
SULT1C4	9.79816	6.73674	1.14657e-22	9.14435e-22	immOL-A
SLC1A1	80.234	6.72023	0	0	PDAO-1
GRIK2	107.939	6.72018	0	0	PDAO-1
PDGFC	82.9317	6.71997	0	0	PDAO-3
CACNG2	39.3288	6.71903	0	0	PDAO-1
AL158055.1	30.2482	6.7113	5.50858e-201	9.8756e-200	PDAO-1
TNFRSF1A	19.1927	6.70946	4.26239e-82	3.95538e-81	MOL-G
COL5A1	8.99227	6.70398	2.42177e-19	2.64409e-18	immOL-B
ADAMTS17	94.7547	6.69869	0	0	PDAO-2
CMYA5	89.4325	6.68994	0	0	MOL-B
RAB20	11.9381	6.68007	7.49451e-33	4.852e-32	MOL-B
FAM162B	16.9934	6.67313	9.19293e-65	8.38761e-64	PDAO-3
TACC2	38.8515	6.67036	0	0	immOL-B
AL162411.1	16.2022	6.66974	4.86321e-59	4.32821e-58	PDAO-1
FBN3	20.2078	6.65563	8.35455e-91	1.04989e-89	PDAO-2
AC090152.1	6.93309	6.65127	4.11736e-12	1.96449e-11	PDAO-3
IGSF9B	89.5591	6.65017	0	0	MOL-B
GNG12	60.3315	6.64706	0	0	MOL-F
FLRT2	96.7733	6.64169	0	0	MOL-B
CACNA1A	106.551	6.63612	0	0	PDAO-1
EMP2	24.2227	6.63165	1.28291e-129	1.7692e-128	PDAO-1
AC090578.1	52.9835	6.63121	0	0	PDAO-1
FGF14-IT1	16.4426	6.63028	9.48021e-61	8.59389e-60	PDAO-1
AKR1C3	17.6029	6.61596	2.34142e-69	2.11796e-68	MOL-B
TEK	60.2428	6.61513	0	0	PDAO-2
AKR1C1	7.14711	6.61118	8.86257e-13	3.77247e-12	MOL-G
STK33	53.323	6.60991	0	0	PDAO-1
CSMD3	121.828	6.60841	0	0	PDAO-3
PON3	8.17121	6.60302	3.05307e-16	2.00742e-15	immOL-A
KIF7	13.035	6.59301	7.73699e-39	5.56957e-38	PDAO-1
AC023095.1	39.858	6.58352	0	0	MOL-B
CHRDL1	31.087	6.57361	3.60471e-212	6.03244e-211	MOL-B
RHOJ	21.7011	6.57207	2.00171e-104	2.4069e-103	PDAO-1
MEF2C-AS1	69.0942	6.5718	0	0	PDAO-3
SLC19A3	10.3194	6.5683	5.76091e-25	3.4451e-24	PDAO-1
AC009975.1	11.2202	6.56257	3.24675e-29	4.60945e-28	immOL-C
DLL3	10.0725	6.55911	7.30942e-24	8.93568e-23	immOL-B
PLIN5	14.2721	6.55819	3.26788e-46	5.68321e-45	immOL-B
SLC6A11	23.9382	6.55627	1.22662e-126	1.66635e-125	PDAO-1
ZDHHC22	22.7608	6.55198	1.12058e-114	1.2436e-113	MOL-G
PVT1	49.5838	6.55183	0	0	PDAO-1
SPC25	24.917	6.53741	4.86876e-137	5.92621e-136	MOL-G
CACNA1G	17.1625	6.53579	5.067e-66	4.95009e-65	MOL-A
ZNF423	56.6893	6.52323	0	0	MOL-F
C8orf86	15.6222	6.52199	5.13732e-55	4.4193e-54	PDAO-1
TM4SF1	8.29527	6.51969	1.08339e-16	5.87524e-16	MOL-F
DZIP1L	17.5079	6.50972	1.24622e-68	1.22207e-67	MOL-F
PCDHGC3	13.4934	6.50536	1.71081e-41	2.80045e-40	immOL-B
SMAD3	80.2628	6.50294	0	0	MOL-B
LAMA4	47.388	6.49826	0	0	immOL-A
SLC2A10	11.2544	6.4879	2.20261e-29	1.49339e-28	MOL-F
ATP2C2	27.0065	6.47894	1.23925e-160	4.8175e-159	immOL-B
PPP1R14C	37.8881	6.47159	0	0	MOL-F
ADGRG1	57.5801	6.46478	0	0	MOL-G
RAB27B	38.4323	6.4587	0	0	PDAO-1
FBLN7	15.9555	6.45072	2.60858e-57	2.28838e-56	PDAO-1
AC096576.2	20.6147	6.45018	2.02673e-94	2.19784e-93	PDAO-3
MEG8	114.268	6.44167	0	0	PDAO-3
TENT5A	28.9703	6.43977	1.55662e-184	2.45849e-183	MOL-F
ARHGEF26-AS1	38.0431	6.4307	0	0	MOL-B
IGDCC4	7.12068	6.42796	1.07395e-12	9.4237e-12	immOL-B
KIF26B	94.6628	6.41343	0	0	PDAO-1
SORCS1	109.849	6.39279	0	0	MOL-B
GRAMD1B	85.8735	6.38613	0	0	MOL-B
SOX1	11.7519	6.38078	6.90554e-32	4.82471e-31	MOL-F
AC096576.6	13.9132	6.37624	5.27052e-44	4.09586e-43	PDAO-3
OAS3	8.85082	6.36943	8.68792e-19	4.66196e-18	PDAO-1
AC110296.1	36.0391	6.36932	2.04101e-284	3.86027e-283	PDAO-3
ALK	89.6293	6.36605	0	0	PDAO-1
RNF165	20.8706	6.36585	9.90427e-97	2.68339e-95	immOL-B
DDAH1	67.8096	6.35908	0	0	MOL-B
AKR1E2	10.5648	6.35598	4.33764e-26	2.9059e-25	PDAO-2
PYGO1	64.1824	6.35497	0	0	MOL-F
PARVA	14.4715	6.3516	1.8347e-47	3.23245e-46	immOL-B
ST8SIA1	90.0784	6.3515	0	0	PDAO-3
SLITRK3	35.5491	6.34484	8.56951e-277	1.6763e-275	MOL-F
SLC8A1	116.517	6.33965	0	0	MOL-B
DZIP1	81.0736	6.33961	0	0	PDAO-1
THRB	108.549	6.33467	0	0	MOL-B
PLAT	42.5142	6.33242	0	0	MOL-A
SLC44A5	84.535	6.32022	0	0	PDAO-3
FARP1	84.8428	6.31773	0	0	MOL-B
NEBL	113.67	6.31554	0	0	MOL-B
WNT7B	14.0197	6.31377	1.18059e-44	9.09503e-44	PDAO-1
ANKFN1	42.3859	6.31338	0	0	MOL-B
MAP2	122.312	6.30978	0	0	MOL-B
LRP1	104.261	6.30735	0	0	PDAO-3
HAP1	19.5725	6.30445	2.65506e-85	6.58955e-84	immOL-B
ATCAY	86.0584	6.29588	0	0	MOL-B
ANO6	75.1474	6.29311	0	0	PDAO-2
SCN3A	107.902	6.29039	0	0	PDAO-3
RARRES2	17.79	6.29013	8.453e-71	7.26786e-70	MOL-G
LRRN2	26.0168	6.28738	3.20013e-149	1.16855e-147	immOL-B
KCNIP4-IT1	60.2464	6.27619	0	0	PDAO-3
KCNIP4	121.739	6.26353	0	0	PDAO-3
CUX2	46.6336	6.26311	0	0	MOL-B
CRTAC1	27.929	6.25949	1.18604e-171	4.91086e-170	immOL-B
ARHGEF6	68.6291	6.25396	0	0	PDAO-1
FABP7	16.7766	6.2492	3.62258e-63	2.95059e-62	MOL-G
TRPC3	20.0637	6.24853	1.53288e-89	1.49318e-88	MOL-G
SHD	11.5752	6.24495	5.50694e-31	3.80965e-30	MOL-F
ONECUT1	9.09931	6.24495	9.09099e-20	9.86169e-19	immOL-C
TMEM132E	7.48258	6.24275	7.28773e-14	6.68733e-13	immOL-B
RIT2	67.2041	6.24176	0	0	PDAO-1
FBN2	11.2827	6.23629	1.59723e-29	2.19012e-28	immOL-B
PARP8	81.2322	6.22718	0	0	PDAO-3
FHOD3	74.2144	6.22599	0	0	PDAO-3
ANKRD29	8.84372	6.22285	9.25856e-19	9.96648e-18	immOL-B
IGF2BP2	32.1061	6.22111	3.62871e-226	6.33361e-225	MOL-F
DPP10	117.298	6.21887	0	0	PDAO-3
PAX3	7.25876	6.21293	3.90658e-13	1.79432e-12	MOL-B
OPHN1	107.51	6.21164	0	0	PDAO-1
ANKRD20A1	21.1557	6.20294	2.4453e-99	2.86366e-98	PDAO-1
GABRA3	19.2479	6.19785	1.46929e-82	3.57552e-81	immOL-B
GPR161	7.27384	6.19098	3.49401e-13	3.12948e-12	immOL-B
SLC7A10	6.94304	6.19062	3.83751e-12	1.77762e-11	PDAO-1
COL27A1	32.3613	6.18985	9.61002e-230	1.59163e-228	MOL-G
SEMA3D	25.7691	6.18759	1.96841e-146	2.63685e-145	PDAO-3
GSTM5	8.47112	6.17185	2.4304e-17	1.14967e-16	MOL-G
LHFPL3-AS2	9.88511	6.17098	4.83029e-23	2.54018e-22	MOL-G
SUSD5	36.5448	6.16943	2.16005e-292	4.22532e-291	MOL-G
SCN1A-AS1	64.6742	6.16864	0	0	MOL-F
MSI1	14.2016	6.15837	8.95752e-46	6.99338e-45	PDAO-1
CLDN10	22.4666	6.15333	8.81301e-112	9.64082e-111	MOL-G
ADGRA1	22.3501	6.13934	1.20487e-110	3.54973e-109	immOL-B
TRIB2	36.6772	6.13769	1.68857e-294	4.38456e-293	PDAO-2
EPAS1	33.6011	6.12526	1.61795e-247	2.94287e-246	MOL-B
SLC43A3	10.428	6.12507	1.84652e-25	1.01097e-24	MOL-G
AMPH	65.8378	6.11738	0	0	MOL-B
LRCH1	54.0995	6.11652	0	0	MOL-B
UNC80	96.8583	6.11567	0	0	PDAO-1
SAMD4A	98.0949	6.11269	0	0	PDAO-1
LRRFIP1	94.3574	6.11125	0	0	MOL-B
CGNL1	13.8815	6.10415	8.20491e-44	6.26503e-43	PDAO-1
TRIM67	20.9684	6.10301	1.27429e-97	1.40954e-96	PDAO-3
TVP23A	42.5136	6.09675	0	0	PDAO-1
LINC02251	7.38379	6.09372	1.53844e-13	7.89698e-13	PDAO-2
CCSER1	92.4208	6.0902	0	0	PDAO-1
OAS1	7.05757	6.08985	1.69443e-12	7.67801e-12	MOL-B
KIAA1549	60.6858	6.08708	0	0	MOL-B
ADAMTS5	11.396	6.08703	4.37953e-30	2.89882e-29	PDAO-3
PTPN14	37.044	6.08618	2.24009e-300	4.5482e-299	MOL-B
RGS22	27.9376	6.08616	9.33041e-172	1.38169e-170	MOL-B
TSHZ3	50.3539	6.08536	0	0	MOL-F
RNF180	82.7673	6.08427	0	0	PDAO-2
RBMS3-AS2	7.99906	6.08231	1.25377e-15	6.31082e-15	PDAO-1
AR	22.1413	6.07265	1.26654e-108	1.54329e-107	MOL-F
SALL3	36.0836	6.07038	4.10277e-285	1.04916e-283	PDAO-2
DLGAP1	119.648	6.06769	0	0	PDAO-3
CELF2-AS2	7.94742	6.06624	1.90432e-15	9.91551e-15	PDAO-3
AFAP1	83.0486	6.05538	0	0	PDAO-2
AC090531.1	9.35382	6.05317	8.45408e-21	4.27127e-20	MOL-G
NKAIN4	17.7442	6.05178	1.90981e-70	4.85432e-69	immOL-C
LINC02698	9.07354	6.0429	1.15207e-19	6.27696e-19	PDAO-1
SLC8A1-AS1	33.5197	6.04129	2.48755e-246	5.87117e-245	PDAO-2
RTN4RL2	8.06449	6.03033	7.35398e-16	3.60259e-15	MOL-B
RAB31	49.749	6.02318	0	0	immOL-C
AC005906.2	50.5248	6.02138	0	0	PDAO-3
ATP13A5	33.8902	6.01557	9.30286e-252	2.22056e-250	PDAO-2
AC012213.1	8.79635	6.0146	1.41343e-18	7.54963e-18	PDAO-1
PDE7B	89.451	6.01311	0	0	PDAO-1
PITPNC1	108.4	6.01069	0	0	MOL-F
ZBTB8B	30.0452	6.00932	2.52472e-198	8.92899e-197	immOL-A
RAB39A	18.1198	6.00856	2.22557e-73	2.24381e-72	MOL-F
LINC01550	21.7397	6.00428	8.64274e-105	2.45818e-103	immOL-B
BEND4	6.75239	6.00244	1.45428e-11	6.92403e-11	MOL-A
RBMS3-AS3	16.5235	5.99778	2.48429e-61	2.26054e-60	PDAO-1
STAMBPL1	48.3378	5.99414	0	0	MOL-B
ANKRD18B	7.50347	5.994	6.21506e-14	5.72485e-13	immOL-B
NELL1	42.1387	5.99396	0	0	MOL-B
STK17B	12.0483	5.99019	1.97994e-33	3.07663e-32	immOL-C
AC004540.2	10.9845	5.98829	4.539e-28	3.02517e-27	MOL-F
ASIC2	77.2858	5.98709	0	0	PDAO-1
GPC6	74.4995	5.98641	0	0	MOL-B
CTNNA2	116.871	5.98152	0	0	MOL-F
PCDH19	44.3855	5.98073	0	0	MOL-B
SOX4	42.7186	5.97947	0	0	MOL-F
SLC45A4	20.3455	5.97257	5.09306e-92	5.68399e-91	PDAO-1
TMEM108	107.602	5.97057	0	0	MOL-B
KCNH5	24.6431	5.96847	4.36443e-134	5.54462e-133	MOL-B
RBMS3	109.923	5.96314	0	0	MOL-B
SOX21	26.106	5.96122	3.11932e-150	4.23243e-149	PDAO-3
ZNF114	6.8875	5.96007	5.67819e-12	2.78044e-11	PDAO-2
TAFA2	83.4158	5.9566	0	0	PDAO-1
KCNMA1-AS1	14.3351	5.95522	1.32132e-46	1.08672e-45	MOL-F
FCGRT	8.02336	5.95189	1.02895e-15	9.58002e-15	immOL-C
LRMDA	79.1709	5.95125	0	0	MOL-F
AL110292.1	49.0363	5.94943	0	0	MOL-F
FXYD6	78.782	5.94907	0	0	PDAO-3
RAI2	17.1124	5.94491	1.19997e-65	1.1493e-64	MOL-F
PTPRT	81.9169	5.94304	0	0	MOL-B
MIR3681HG	20.7534	5.94203	1.14218e-95	2.42113e-94	immOL-A
KY	34.0993	5.93692	7.56515e-255	1.45951e-253	MOL-A
PTP4A3	9.15583	5.93417	5.39422e-20	2.95621e-19	PDAO-1
LINC02664	14.3141	5.9257	1.78677e-46	1.40606e-45	PDAO-1
SHC3	91.4071	5.92564	0	0	PDAO-1
AL354824.1	10.7685	5.9247	4.84839e-27	3.29722e-26	PDAO-2
PLCE1	72.6691	5.92423	0	0	MOL-F
SH3RF3	57.9119	5.92326	0	0	PDAO-3
SLC40A1	16.1079	5.91956	2.2464e-58	1.95135e-57	PDAO-3
AC005537.1	19.0664	5.9113	4.80072e-81	4.68723e-80	MOL-B
OSMR-AS1	35.7195	5.90252	1.96621e-279	3.85735e-278	MOL-F
LINC02591	8.68377	5.8955	3.82851e-18	2.10981e-17	PDAO-3
LRRC4C	110.505	5.89302	0	0	PDAO-1
AC092691.1	117.032	5.88819	0	0	PDAO-3
TRERF1	61.2559	5.88729	0	0	PDAO-1
MOXD1	20.5094	5.88609	1.77405e-93	1.85404e-92	MOL-B
AC079089.1	7.70694	5.88573	1.2887e-14	6.12614e-14	MOL-B
AP001025.1	7.75346	5.88489	8.94209e-15	1.15962e-13	COPs
ADCY1	67.3872	5.88156	0	0	MOL-B
SUSD1	49.7849	5.87661	0	0	PDAO-1
CADPS2	51.35	5.86991	0	0	MOL-B
C6orf118	13.8444	5.86765	1.37566e-43	1.0478e-42	PDAO-1
ZNF516	68.8628	5.86457	0	0	MOL-F
GPNMB	16.7838	5.86393	3.20892e-63	3.01936e-62	MOL-F
MAP3K5	91.7234	5.8585	0	0	PDAO-1
ZBTB7C	37.8952	5.85746	0	0	PDAO-3
GHR	49.8965	5.85612	0	0	MOL-F
PALLD	96.0917	5.85523	0	0	MOL-F
ADAMTS10	21.3783	5.85336	2.12534e-101	2.31746e-100	MOL-B
ELFN2	21.1236	5.8526	4.82754e-99	5.19832e-98	MOL-B
PDE8B	101.384	5.85121	0	0	PDAO-2
ADCY2	78.7986	5.84864	0	0	PDAO-3
AC113346.2	9.17564	5.84451	4.48896e-20	2.39924e-19	MOL-B
AC123912.4	7.13366	5.83453	9.77334e-13	4.776e-12	MOL-F
BOC	18.7375	5.83118	2.44868e-78	2.51081e-77	PDAO-1
ABLIM3	24.4927	5.82477	1.76654e-132	5.97186e-131	immOL-B
EPSTI1	9.0536	5.82428	1.38334e-19	7.52731e-19	PDAO-1
DAB1	102.551	5.81767	0	0	PDAO-1
AL365214.2	6.91171	5.81698	4.78841e-12	2.14214e-11	MOL-B
NLGN4X	103.457	5.81415	0	0	PDAO-1
AC114316.1	13.3775	5.80713	8.18873e-41	6.66972e-40	PDAO-2
LINC00237	9.20771	5.80699	3.33172e-20	3.67689e-19	immOL-C
RALGPS2	74.5825	5.80648	0	0	PDAO-1
AL360178.1	11.0698	5.79888	1.75722e-28	1.10702e-27	PDAO-1
ADCYAP1R1	10.5978	5.79443	3.05042e-26	3.90175e-25	immOL-B
MMD2	69.6477	5.78925	0	0	MOL-B
SYTL4	30.7613	5.78856	8.62185e-208	1.42377e-206	MOL-B
FAM242A	11.458	5.77965	2.14326e-30	1.38703e-29	PDAO-1
MSRB3	33.3631	5.77685	4.70666e-244	8.12671e-243	MOL-G
TNFRSF10B	8.47277	5.76855	2.39625e-17	2.39725e-16	immOL-C
PKNOX2	78.283	5.76482	0	0	MOL-F
DPP10-AS1	10.0092	5.75764	1.38819e-23	8.43626e-23	PDAO-3
NR2F2-AS1	11.9624	5.75298	5.59177e-33	3.62781e-32	MOL-B
ARHGAP28	16.6491	5.74976	3.07059e-62	2.81762e-61	PDAO-1
SLC25A43	34.8948	5.74772	8.92219e-267	1.9565e-265	PDAO-1
LRFN5	68.6717	5.74389	0	0	MOL-B
SPHKAP	32.8226	5.73874	2.80756e-236	4.97246e-235	MOL-B
KCNJ3	14.9949	5.73401	7.92695e-51	1.44494e-49	immOL-B
KCNJ6	28.0378	5.73394	5.62837e-173	8.39003e-172	MOL-B
ANO5	55.3855	5.73392	0	0	PDAO-1
BEND7	24.9738	5.73201	1.17745e-137	4.99179e-136	immOL-C
TSPAN12	10.314	5.73021	6.09349e-25	3.53364e-24	MOL-B
ANTXR2	11.2032	5.72742	3.9336e-29	5.57284e-28	immOL-C
SLCO5A1	17.3105	5.72232	3.91853e-67	3.72553e-66	PDAO-1
CCND2-AS1	24.1971	5.71715	2.38513e-129	2.97184e-128	MOL-B
PAWR	29.6932	5.71442	9.38856e-194	1.6438e-192	PDAO-1
KIRREL1	14.0804	5.70778	5.01009e-45	3.87382e-44	PDAO-1
AMZ1	87.9153	5.69758	0	0	PDAO-2
PRICKLE1	47.1296	5.68694	0	0	MOL-B
C22orf34	29.9614	5.6785	3.12599e-197	4.89355e-196	PDAO-3
CDH22	23.4672	5.67392	8.82551e-122	1.05931e-120	MOL-B
LINC01918	9.84027	5.66905	7.55108e-23	4.61639e-22	MOL-F
DAB2	17.9027	5.66531	1.12281e-71	1.03509e-70	MOL-B
CDH18	81.2056	5.65258	0	0	PDAO-1
BRINP1	74.6185	5.65018	0	0	MOL-B
PTPRE	95.3404	5.6433	0	0	PDAO-2
PDGFRB	17.9319	5.64329	6.64242e-72	6.13023e-71	MOL-B
SLC8A3	59.6089	5.64241	0	0	PDAO-2
CADPS	98.7425	5.64138	0	0	MOL-B
AL136317.2	8.57319	5.64127	1.00658e-17	1.05425e-16	immOL-B
AC109446.3	8.08765	5.64116	6.08275e-16	3.28547e-15	MOL-A
TTC39C	41.7605	5.63869	0	0	PDAO-1
PLCB1	120.588	5.63534	0	0	MOL-B
HRK	11.8539	5.63498	2.0539e-32	1.47224e-31	MOL-A
ARHGEF26	42.6488	5.63312	0	0	MOL-B
MED12L	86.3999	5.63054	0	0	MOL-B
NFIA-AS2	10.7757	5.6211	4.48143e-27	2.7628e-26	PDAO-1
AFF3	85.2403	5.61622	0	0	MOL-B
MPZL1	76.9215	5.61369	0	0	MOL-F
NHSL1	51.2607	5.60912	0	0	MOL-B
AC091906.1	7.77245	5.60854	7.69816e-15	4.82265e-14	immOL-A
LINC00937	48.0791	5.60507	0	0	PDAO-2
TMEM132B	102.497	5.59186	0	0	PDAO-3
AL445433.2	19.8817	5.58603	5.86363e-88	6.37304e-87	PDAO-1
DLGAP1-AS5	8.34692	5.58123	7.00632e-17	3.81611e-16	MOL-F
CCND2	48.2922	5.57347	0	0	MOL-B
NOS1	72.957	5.57346	0	0	PDAO-3
PCTP	23.0363	5.57089	2.01729e-117	2.61102e-116	PDAO-1
BLM	33.6463	5.56744	3.52672e-248	2.01808e-246	immOL-B
PHKA1	25.8533	5.56722	2.23186e-147	3.01373e-146	MOL-B
AC069437.1	22.9249	5.56406	2.62164e-116	3.37766e-115	PDAO-1
AL050403.2	13.3386	5.5638	1.38088e-40	1.01419e-39	PDAO-1
HMX1	9.31141	5.56238	1.26145e-20	6.34189e-20	MOL-G
IFITM10	20.398	5.56121	1.74053e-92	4.5902e-91	immOL-B
PARP14	48.3225	5.56094	0	0	MOL-F
LINC01948	9.57371	5.56009	1.03141e-21	6.0499e-21	PDAO-3
GAB3	18.023	5.55662	1.28671e-72	1.29107e-71	MOL-F
LINC02406	6.82268	5.55639	8.93581e-12	4.34655e-11	PDAO-2
ATP1A2	78.4069	5.55455	0	0	MOL-B
AKAP12	68.4481	5.55169	0	0	MOL-B
LGI2	13.1006	5.55075	3.26771e-39	2.36391e-38	PDAO-1
ITPRIPL2	12.9099	5.54188	3.95948e-38	2.97548e-37	MOL-F
BMP7	75.354	5.53608	0	0	PDAO-2
AC119868.2	7.68296	5.53437	1.55451e-14	7.62639e-14	PDAO-1
AKAP13	84.4531	5.53292	0	0	MOL-B
FZD9	12.5336	5.5299	4.89013e-36	3.65366e-35	MOL-A
GAD1	73.3164	5.52867	0	0	MOL-B
CRMP1	54.1709	5.52769	0	0	MOL-B
AC124852.1	44.0092	5.52531	0	0	PDAO-1
OXTR	10.7567	5.52375	5.50821e-27	7.17899e-26	immOL-B
LINC02774	22.1713	5.51904	6.50363e-109	8.06172e-108	PDAO-1
OSMR	14.4528	5.51753	2.4062e-47	4.67696e-46	immOL-C
CMTM3	8.34516	5.51101	7.11157e-17	7.26329e-16	immOL-B
AC092691.3	9.39573	5.49885	5.68226e-21	6.42884e-20	immOL-C
TNFRSF19	12.4303	5.49864	1.78981e-35	2.67749e-34	immOL-B
LINC01322	96.3756	5.49537	0	0	PDAO-3
DPY19L2	75.6327	5.49521	0	0	PDAO-3
PPP1R18	7.61721	5.49196	2.59209e-14	1.14801e-13	MOL-G
LINC01896	9.96343	5.49162	2.20334e-23	1.78814e-22	immOL-A
AC025809.1	17.4338	5.48047	4.5706e-68	4.37262e-67	PDAO-1
FGFR1	92.9893	5.47924	0	0	MOL-F
AXL	11.5979	5.47428	4.22071e-31	4.0972e-30	immOL-A
CMTM8	11.579	5.46555	5.26668e-31	3.71434e-30	MOL-A
DPP6	59.2658	5.45857	0	0	immOL-B
ASTN1	106.918	5.458	0	0	MOL-F
MALRD1	39.3879	5.45138	0	0	PDAO-3
ZFP36L1	55.4791	5.45073	0	0	MOL-B
GPR162	28.2765	5.44999	6.71702e-176	1.01339e-174	MOL-B
NR2F1	31.6854	5.44934	2.46974e-220	4.24911e-219	MOL-F
C2orf80	28.2137	5.44923	3.97567e-175	5.86415e-174	PDAO-3
BEGAIN	26.6053	5.44873	5.89548e-156	8.2244e-155	MOL-B
STXBP5L	113.02	5.44652	0	0	MOL-B
XAF1	10.8561	5.44171	1.86569e-27	1.1267e-26	MOL-B
AC007563.2	54.4737	5.44085	0	0	PDAO-1
ANGPTL1	11.3777	5.4398	5.39889e-30	3.75494e-29	MOL-A
AL021408.1	13.7859	5.43763	3.09778e-43	2.34677e-42	PDAO-1
KCNQ2	63.0211	5.43672	0	0	MOL-B
HAS2-AS1	11.6007	5.43479	4.08789e-31	6.06152e-30	immOL-C
EBF1	15.982	5.4334	1.70717e-57	1.5459e-56	MOL-F
RORA	108.421	5.43025	0	0	PDAO-1
GNG4	33.383	5.4259	2.41574e-244	4.92858e-243	PDAO-1
SDC3	70.5675	5.4239	0	0	PDAO-1
PDZRN3	28.3303	5.42052	1.46495e-176	2.21411e-175	MOL-B
ARHGAP6	43.6643	5.41684	0	0	PDAO-1
AP001021.1	7.06979	5.41531	1.55165e-12	7.50419e-12	PDAO-3
SOX11	15.8464	5.40936	1.4894e-56	1.22525e-55	MOL-B
SPRY4-AS1	32.117	5.40274	2.55115e-226	3.17284e-224	COPs
ZNF804A	68.1688	5.39977	0	0	MOL-B
FGD3	9.70175	5.39938	2.96363e-22	1.69213e-21	PDAO-1
AC087286.2	8.39093	5.39815	4.82313e-17	2.63766e-16	MOL-F
SLC2A13	103.248	5.39357	0	0	PDAO-3
PLEKHA2	78.8966	5.38922	0	0	MOL-B
LRRN1	100.282	5.38622	0	0	MOL-F
LINC00839	15.6744	5.38609	2.26293e-55	1.92115e-54	PDAO-3
SFRP4	9.45574	5.3831	3.20753e-21	2.45084e-20	immOL-A
DCX	30.1328	5.38094	1.80253e-199	2.91798e-198	MOL-B
CAPN5	17.4094	5.37735	6.99548e-68	6.51134e-67	PDAO-3
NKAIN3-IT1	9.09477	5.37271	9.47889e-20	5.03589e-19	MOL-B
ICA1	41.6128	5.37064	0	0	PDAO-1
FAM160A1	13.5734	5.36843	5.7626e-42	4.13064e-41	MOL-B
BASP1	76.7855	5.36204	0	0	MOL-B
CSPG5	59.3011	5.36078	0	0	PDAO-2
DOK6	67.7195	5.36067	0	0	PDAO-1
RGMA	9.08061	5.35947	1.07967e-19	1.18841e-18	immOL-B
PLEKHH2	68.9996	5.35877	0	0	MOL-G
KIAA1211	73.8303	5.32888	0	0	MOL-F
RNF175	28.5547	5.32844	2.45369e-179	4.09808e-178	PDAO-1
KLRC2	28.4659	5.32655	3.09911e-178	4.37039e-177	MOL-G
ARHGAP20	69.6342	5.32387	0	0	PDAO-3
TIMP1	8.27273	5.31531	1.30926e-16	6.10676e-16	MOL-G
SYT16	78.3624	5.31025	0	0	PDAO-3
MARCKS	95.0586	5.30874	0	0	MOL-F
NEXMIF	43.0986	5.30818	0	0	PDAO-1
ANKRD20A3	9.40901	5.30578	5.0085e-21	5.71644e-20	immOL-B
ZC3HAV1	43.6023	5.29848	0	0	MOL-F
ECE2	29.9651	5.29762	2.80045e-197	4.95206e-196	PDAO-1
TOGARAM2	28.5408	5.29655	3.65896e-179	5.68827e-178	MOL-F
SEMA5A	119.696	5.28815	0	0	MOL-B
GLT1D1	38.1553	5.28665	0	0	PDAO-1
ADGRB1	58.4888	5.28245	0	0	MOL-B
PAPSS2	8.30616	5.27967	9.88492e-17	5.43582e-16	MOL-A
RAVER2	55.4527	5.27803	0	0	MOL-B
AC002460.2	40.3088	5.27709	0	0	PDAO-1
DTX1	19.7731	5.27463	5.07938e-87	5.29362e-86	PDAO-3
GAL3ST4	10.2692	5.27391	9.70091e-25	6.22424e-24	MOL-A
GCNT2	31.912	5.27347	1.81858e-223	3.03432e-222	PDAO-3
CTSC	14.028	5.26956	1.05061e-44	8.51608e-44	MOL-F
PCSK5	55.2578	5.26771	0	0	MOL-G
OSBPL6	76.5465	5.25174	0	0	PDAO-3
CELF2	114.411	5.25128	0	0	MOL-B
AC004540.1	30.5975	5.24219	1.32196e-205	2.4058e-204	PDAO-1
MAP3K20	26.187	5.24177	3.7406e-151	5.68154e-150	PDAO-1
KSR2	76.1459	5.237	0	0	MOL-B
CCDC50	98.1364	5.23681	0	0	PDAO-1
RUNX1T1	73.5655	5.23448	0	0	MOL-G
BTBD11	20.6204	5.23413	1.80152e-94	1.88918e-93	MOL-B
UBE2QL1	15.7638	5.23367	5.5223e-56	4.52525e-55	MOL-B
SRC	17.279	5.23329	6.76829e-67	6.0285e-66	MOL-B
XACT	12.0278	5.23142	2.53826e-33	1.70996e-32	PDAO-1
NDST4	12.1929	5.2301	3.39038e-34	2.31127e-33	PDAO-1
INHBA-AS1	14.5239	5.22857	8.5519e-48	6.82209e-47	PDAO-1
AC079117.1	9.94412	5.2225	2.67517e-23	2.16636e-22	immOL-A
SUSD4	67.6996	5.22086	0	0	MOL-B
DCC	115.701	5.2198	0	0	PDAO-3
C2CD4C	7.30767	5.2167	2.71808e-13	1.25408e-12	MOL-B
AC016716.2	9.22306	5.21661	2.88736e-20	1.68482e-19	MOL-F
FGFR3	31.6645	5.2123	4.79667e-220	8.22315e-219	MOL-B
AC012404.1	24.5241	5.18879	8.17886e-133	2.11396e-131	immOL-A
LMO3	83.364	5.18462	0	0	PDAO-3
B3GAT2	47.6437	5.18043	0	0	MOL-A
CYS1	7.01443	5.17763	2.30889e-12	1.07574e-11	PDAO-1
SMO	7.53736	5.1749	4.79575e-14	2.42806e-13	MOL-F
LINC00299	18.5493	5.17484	8.25866e-77	7.86966e-76	MOL-B
DUSP6	26.8468	5.1653	9.20377e-159	1.29847e-157	MOL-B
NID1	9.20221	5.16524	3.50667e-20	1.92867e-19	PDAO-1
CNTN6	16.0306	5.16336	7.81884e-58	6.89318e-57	PDAO-1
GRIK1-AS1	9.57611	5.1627	1.00774e-21	6.23438e-21	PDAO-2
LINC02731	13.5432	5.16259	8.69147e-42	6.61706e-41	PDAO-3
NR2E1	6.70693	5.15921	1.98755e-11	8.73155e-11	MOL-B
TRHDE	49.6799	5.1592	0	0	PDAO-3
BAALC	90.3608	5.1577	0	0	PDAO-3
MGLL	83.3856	5.1517	0	0	PDAO-1
ME3	72.5254	5.14853	0	0	MOL-B
AL138756.1	13.9287	5.14531	4.23817e-44	3.10866e-43	MOL-B
NPAS2	58.325	5.14264	0	0	MOL-B
CDK14	107.732	5.14236	0	0	MOL-F
MAOA	11.9006	5.13996	1.17552e-32	7.1645e-32	MOL-G
PLSCR1	19.4669	5.13774	2.09524e-84	2.08497e-83	MOL-B
PPARGC1A	40.089	5.1351	0	0	PDAO-1
ATP13A4	48.3853	5.1349	0	0	immOL-C
PAK3	32.7985	5.13486	6.19259e-236	3.36095e-234	immOL-B
VEGFA	39.4338	5.13386	0	0	PDAO-2
TLL1	20.3899	5.13016	2.05543e-92	2.13684e-91	MOL-B
PCED1B	14.3771	5.12953	7.20203e-47	5.68871e-46	PDAO-1
CACNA2D3	103.182	5.12784	0	0	MOL-B
GLI2	7.07753	5.12557	1.46742e-12	6.86628e-12	PDAO-1
RTN4RL1	17.2701	5.11801	7.90552e-67	7.03771e-66	MOL-B
LIMD1	67.1513	5.11769	0	0	PDAO-2
PDE3B	45.7846	5.11602	0	0	PDAO-1
LRATD1	37.738	5.11556	0	0	MOL-B
VSX1	25.3796	5.11399	4.23231e-142	5.25593e-141	MOL-G
GPRC5C	6.79808	5.1129	1.06023e-11	4.69876e-11	MOL-B
AC078923.1	13.0173	5.11239	9.7607e-39	7.01588e-38	PDAO-1
MRO	9.50299	5.10781	2.03959e-21	1.04281e-20	MOL-G
MT1M	17.2362	5.09952	1.42198e-66	1.18865e-65	MOL-G
DIAPH3	9.97108	5.09703	2.04004e-23	1.14999e-22	MOL-B
C2orf27A	79.7197	5.09558	0	0	PDAO-1
NLGN1	93.0985	5.09495	0	0	MOL-G
PRDM5	30.434	5.08923	1.95159e-203	3.52311e-202	PDAO-1
PDZD2	119.698	5.08802	0	0	PDAO-3
AC002069.2	13.0152	5.0851	1.00302e-38	7.20806e-38	PDAO-1
ECHDC2	54.0848	5.08416	0	0	PDAO-1
UNC5A	20.5737	5.08388	4.72484e-94	4.9486e-93	MOL-B
CASKIN1	39.1385	5.08329	0	0	MOL-B
MEIS3	19.1323	5.08295	1.36069e-81	1.33238e-80	MOL-B
IFI44	42.3206	5.08065	0	0	PDAO-1
NSUN7	9.6044	5.07959	7.65992e-22	8.88404e-21	immOL-C
DCLK2	79.776	5.07775	0	0	PDAO-1
CACNA1D	83.5814	5.07628	0	0	PDAO-1
EXTL1	14.1924	5.07519	1.02109e-45	7.61555e-45	MOL-B
TNFRSF21	49.2556	5.06605	0	0	PDAO-2
GRID2	91.5581	5.06071	0	0	MOL-G
CPNE8	28.5187	5.05777	6.86097e-179	1.04304e-177	MOL-B
AC104964.1	11.4261	5.05535	3.0973e-30	2.00099e-29	PDAO-1
YBX3	13.1654	5.05506	1.38715e-39	9.18879e-39	MOL-G
PYGL	25.4306	5.0541	1.15595e-142	5.09283e-141	immOL-C
RHBDF1	11.7669	5.05194	5.77821e-32	3.91534e-31	PDAO-3
TUB	35.859	5.05051	1.33072e-281	2.60457e-280	MOL-B
LINC02082	18.075	5.05016	5.01786e-73	4.80733e-72	PDAO-3
TLE3	26.536	5.04585	3.72372e-155	5.1331e-154	PDAO-3
KCNIP3	53.1823	5.04449	0	0	MOL-G
AL158832.2	12.6981	5.04426	6.05708e-37	4.71909e-36	PDAO-2
SLITRK4	28.7766	5.04392	4.205e-182	6.59188e-181	MOL-F
MSRA	88.2664	5.04015	0	0	PDAO-2
COTL1	37.4603	5.03158	4.08046e-307	8.40634e-306	MOL-B
LHFPL4	40.1066	5.03142	0	0	PDAO-1
LINC01237	24.8667	5.02988	1.7049e-136	2.42558e-135	PDAO-1
SERPINE2	42.523	5.02982	0	0	immOL-B
ARHGAP18	10.6899	5.02922	1.13503e-26	1.46852e-25	immOL-B
AP006261.1	7.52596	5.02917	5.23362e-14	2.54206e-13	PDAO-1
AMOTL1	24.0131	5.02518	2.02888e-127	2.37106e-126	MOL-G
PRSS51	6.91794	5.01634	4.58254e-12	2.24949e-11	PDAO-2
RGS7BP	54.8174	5.01485	0	0	MOL-B
NETO1	64.4368	5.01076	0	0	MOL-B
JAG1	26.1804	5.01018	4.44802e-151	5.70023e-150	MOL-G
AC016745.2	24.7914	5.008	1.11009e-135	1.57203e-134	PDAO-1
TMSB15B-AS1	42.2243	5.00635	0	0	MOL-B
VAV2	21.4709	5.00605	2.91521e-102	8.16744e-101	immOL-B
SERPING1	11.1941	4.99924	4.35965e-29	2.98654e-28	MOL-A
AC004160.1	31.5562	4.99771	1.47516e-218	3.20973e-217	PDAO-2
TRHDE-AS1	17.3203	4.99314	3.30522e-67	3.06463e-66	PDAO-3
CERS6	89.157	4.9889	0	0	MOL-B
ROR2	12.7853	4.98795	1.98079e-37	1.40253e-36	PDAO-1
SCN2A	97.2015	4.98577	0	0	MOL-B
FRY	102.782	4.9843	0	0	PDAO-3
KCNB1	62.7845	4.98392	0	0	MOL-B
CEBPD	14.6874	4.98331	7.76678e-49	1.54165e-47	immOL-C
SLC24A4	18.0207	4.97821	1.3403e-72	1.32707e-71	PDAO-1
IGLON5	9.82653	4.97798	8.65511e-23	4.83848e-22	MOL-B
PAPPA	6.82364	4.97582	8.87593e-12	6.89932e-11	immOL-C
RIMS2	103.017	4.96251	0	0	PDAO-3
LRP8	26.6979	4.96136	4.98185e-157	6.97583e-156	MOL-B
EPHA5	13.5743	4.96076	5.68792e-42	9.37894e-41	immOL-B
PITPNM2	19.9619	4.95077	1.18141e-88	3.00742e-87	immOL-B
AC025265.1	8.19494	4.9465	2.50721e-16	1.33139e-15	PDAO-3
PLXNA4	48.7359	4.93975	0	0	MOL-B
TTPA	9.88894	4.93935	4.64933e-23	2.8543e-22	MOL-F
RALYL	84.9466	4.93871	0	0	PDAO-3
RGS7	96.8012	4.93352	0	0	PDAO-1
FSTL1	16.921	4.93229	3.14921e-64	3.03087e-63	MOL-A
AL109933.5	10.2948	4.92106	7.4372e-25	4.30545e-24	MOL-B
ARHGEF4	45.6546	4.91559	0	0	immOL-B
AC025263.1	13.5057	4.914	1.44778e-41	1.12849e-40	MOL-F
AC067773.1	10.0247	4.91263	1.1869e-23	6.31164e-23	MOL-G
RIMS1	83.4974	4.90568	0	0	PDAO-1
ARL4C	8.03804	4.90556	9.12903e-16	8.99664e-15	immOL-B
AC011043.1	11.3174	4.90417	1.07565e-29	1.54402e-28	immOL-C
GRM5-AS1	9.67261	4.89989	3.94204e-22	2.04184e-21	MOL-G
ATP1B2	25.9205	4.89898	3.91482e-148	1.42336e-146	immOL-B
BX664727.3	35.6791	4.8958	8.34841e-279	1.62739e-277	MOL-B
CNTN3	95.2954	4.89224	0	0	MOL-F
AC023282.1	56.2779	4.89142	0	0	immOL-A
GPR156	16.3661	4.88175	3.34106e-60	3.01286e-59	PDAO-1
C4orf19	19.7869	4.88046	3.85835e-87	4.21256e-86	MOL-F
NBPF14	15.7153	4.88019	1.18756e-55	9.12786e-55	MOL-G
KCNK2	26.2792	4.87985	3.31712e-152	5.0703e-151	PDAO-1
TEAD3	8.38832	4.87772	4.9315e-17	2.69649e-16	MOL-F
SPRY1	7.62038	4.87462	2.52937e-14	1.29186e-13	MOL-F
AP000317.1	17.5793	4.87344	3.54817e-69	3.33205e-68	PDAO-3
AL392172.1	19.3539	4.8731	1.89102e-83	5.47551e-82	immOL-C
GPR176	36.473	4.87277	2.9751e-291	5.7103e-290	PDAO-3
MTSS2	47.127	4.86951	0	0	immOL-B
RAPGEF4	92.801	4.86918	0	0	PDAO-1
P2RY14	15.4856	4.86891	4.34086e-54	3.81597e-53	MOL-F
CPNE5	68.3562	4.86766	0	0	MOL-B
TSPAN11	15.1036	4.86605	1.53265e-51	3.16328e-50	immOL-C
VAT1L	52.1192	4.86312	0	0	PDAO-1
AC090825.1	21.6105	4.86143	1.43064e-103	4.85092e-102	immOL-C
PRELP	6.86219	4.85843	6.78136e-12	3.23876e-11	MOL-F
CNTFR	17.2503	4.8544	1.11401e-66	1.02896e-65	PDAO-3
ZFR2	26.3254	4.85174	9.8177e-153	1.50613e-151	PDAO-1
TRIM14	31.5165	4.85081	5.15432e-218	8.80493e-217	MOL-F
ASAH2B	8.90777	4.84724	5.20694e-19	2.80522e-18	PDAO-1
LHX2	7.9093	4.84256	2.58836e-15	1.35948e-14	MOL-F
PLPP4	61.7185	4.8391	0	0	immOL-A
AL138828.1	24.276	4.83863	3.51781e-130	4.86318e-129	PDAO-1
PLPPR4	61.5863	4.83003	0	0	PDAO-3
C1RL	9.74652	4.82464	1.90893e-22	1.09382e-21	PDAO-1
NAV3	99.3422	4.82218	0	0	PDAO-2
AC008050.1	42.7387	4.82166	0	0	PDAO-1
NMNAT2	69.8203	4.81999	0	0	MOL-B
PLXNA2	39.928	4.81714	0	0	MOL-B
IRS1	24.3533	4.81713	5.3453e-131	6.35478e-130	MOL-G
AC090630.1	15.4042	4.81692	1.53274e-53	1.34285e-52	MOL-F
TMEM272	24.7524	4.81681	2.92188e-135	3.78474e-134	PDAO-3
CDC14A	50.1019	4.81313	0	0	PDAO-3
TMEM51	7.29403	4.81279	3.00823e-13	1.38567e-12	MOL-B
DISP1	83.2709	4.81198	0	0	MOL-F
RAB3C	59.7196	4.81105	0	0	MOL-B
AC019197.1	23.6416	4.81061	1.43902e-123	1.87552e-122	MOL-F
PIP5K1B	39.9137	4.81056	0	0	MOL-F
DIRC3	52.0886	4.80963	0	0	PDAO-1
STON1-GTF2A1L	16.7983	4.80909	2.51205e-63	2.26441e-62	PDAO-3
MAGI3	59.9945	4.80825	0	0	PDAO-1
ACOT11	21.7497	4.80748	6.95293e-105	1.98091e-103	immOL-B
NREP	29.7549	4.80637	1.50049e-194	2.63261e-193	PDAO-1
ACTR3C	24.9395	4.80104	2.77319e-137	3.57976e-136	MOL-B
GABRB3	85.3778	4.80102	0	0	MOL-B
PSTPIP1	7.09441	4.80074	1.29906e-12	6.09289e-12	PDAO-1
LINC00903	9.66467	4.79589	4.25977e-22	2.51791e-21	PDAO-3
MYT1L	84.2755	4.79534	0	0	MOL-B
KIF26B-AS1	8.70872	4.79513	3.07329e-18	1.7625e-17	PDAO-2
AL157396.1	11.9777	4.7923	4.64941e-33	3.02109e-32	MOL-B
LMO2	12.1471	4.79082	5.94052e-34	3.901e-33	MOL-B
FOXG1-AS1	11.1337	4.79021	8.59675e-29	5.43918e-28	PDAO-1
DACH2	22.1811	4.78775	5.23427e-109	6.10646e-108	PDAO-3
B4GALT6	52.5773	4.78439	0	0	MOL-F
GRIN2B	83.4304	4.77728	0	0	MOL-B
TMEM178B	90.0463	4.77524	0	0	PDAO-1
CABP1	26.4779	4.77153	1.74058e-154	2.41418e-153	MOL-B
ARPP21	112.519	4.76893	0	0	PDAO-3
GRIK5	39.3738	4.76861	0	0	PDAO-1
LINC00310	6.77417	4.76405	1.25127e-11	9.64388e-11	immOL-C
FAM89A	24.6399	4.76155	4.71887e-134	6.38991e-133	MOL-F
ST5	61.5794	4.76151	0	0	PDAO-1
MROH7	16.4011	4.76148	1.87919e-60	3.82234e-59	immOL-B
NAV2	54.7686	4.76117	0	0	immOL-B
SLC29A2	16.7266	4.75957	8.3847e-63	7.86523e-62	MOL-F
PIEZO1	15.0605	4.75416	2.94681e-51	8.82055e-50	COPs
GUCY1A2	92.7388	4.75399	0	0	PDAO-3
MAMLD1	30.3626	4.75196	1.7153e-202	8.13113e-201	immOL-B
CHST15	20.3915	4.75083	1.9883e-92	5.23544e-91	immOL-B
PLCXD2	7.77728	4.74915	7.41028e-15	3.32211e-14	MOL-G
XKR6	84.9243	4.74536	0	0	PDAO-1
SETBP1	76.3826	4.74285	0	0	MOL-B
C12orf40	18.166	4.74261	9.60134e-74	8.4206e-73	MOL-G
CACNG8	36.3009	4.7386	1.56413e-288	3.10103e-287	MOL-B
AC005162.3	14.1469	4.73854	1.95087e-45	1.45052e-44	MOL-B
GLIS2	6.71367	4.73686	1.89792e-11	9.00952e-11	MOL-A
WLS	52.8926	4.73651	0	0	PDAO-3
SNAP91	83.5874	4.73637	0	0	PDAO-2
AL445250.1	37.623	4.73583	0	0	immOL-C
DLGAP1-AS4	8.92704	4.73564	4.37577e-19	2.45352e-18	PDAO-3
LINC01748	23.5617	4.72956	9.53482e-123	1.27171e-121	PDAO-1
ABLIM1	64.6252	4.72864	0	0	MOL-B
DDX60	32.1335	4.72756	1.5002e-226	2.91764e-225	PDAO-1
LAMC1	26.8433	4.7269	1.00941e-158	1.58237e-157	PDAO-1
PLD5	38.9949	4.72635	0	0	COPs
TUSC7	6.93882	4.72497	3.95401e-12	1.88815e-11	PDAO-3
VAX2	8.35426	4.72079	6.58468e-17	3.40279e-16	PDAO-1
DIAPH2	82.9981	4.71895	0	0	PDAO-1
DIAPH2-AS1	12.339	4.71482	5.58251e-35	4.23959e-34	PDAO-2
ABR	61.5257	4.71272	0	0	MOL-B
AC011474.1	41.2957	4.7108	0	0	PDAO-1
EEF2K	33.7837	4.70831	3.41872e-250	1.9798e-248	immOL-B
GNG12-AS1	21.3248	4.70765	6.68035e-101	7.51015e-100	PDAO-3
C5orf63	10.1788	4.7061	2.46567e-24	1.45897e-23	PDAO-1
GABRB1	85.8175	4.70403	0	0	PDAO-3
AC233976.1	11.8514	4.70179	2.11682e-32	1.40887e-31	PDAO-1
SNPH	23.6199	4.70081	2.40653e-123	2.91762e-122	MOL-B
RTP5	7.64102	4.69656	2.15509e-14	9.55851e-14	MOL-G
MTHFD1L	48.5624	4.69558	0	0	PDAO-1
MAST1	33.4421	4.69374	3.35515e-245	6.07968e-244	MOL-B
SIMC1	39.5475	4.68845	0	0	PDAO-1
KCNN2	24.8697	4.68303	1.5816e-136	2.56157e-135	PDAO-2
EMX2OS	7.92708	4.67591	2.2435e-15	1.12138e-14	PDAO-1
GINS3	14.9704	4.67424	1.1469e-50	2.08496e-49	immOL-B
SLIT1	39.5799	4.67061	0	0	MOL-B
PCDH11Y	30.8364	4.6681	8.53246e-209	1.41874e-207	MOL-F
AC009315.1	8.41925	4.66309	3.7891e-17	2.12069e-16	PDAO-2
SEPTIN6	19.1817	4.66009	5.26474e-82	5.17477e-81	MOL-B
MMP17	41.5672	4.6581	0	0	PDAO-3
AC073569.2	8.34208	4.65806	7.2996e-17	3.92636e-16	PDAO-3
NT5DC3	43.9808	4.64869	0	0	MOL-F
MARC2	11.7894	4.64203	4.4284e-32	2.84457e-31	MOL-B
RARG	11.8999	4.64197	1.18506e-32	8.37517e-32	MOL-F
CD276	12.1409	4.63934	6.40903e-34	4.20334e-33	MOL-B
SCG3	56.6097	4.63845	0	0	MOL-F
AC092821.3	45.4079	4.63309	0	0	MOL-B
AC016745.1	7.28074	4.63241	3.31988e-13	1.58064e-12	PDAO-1
TMEM255A	19.0787	4.62821	3.79591e-81	1.59523e-79	COPs
AC104964.3	11.7945	4.6251	4.1646e-32	2.7598e-31	PDAO-1
USP18	7.53936	4.62482	4.72294e-14	2.42065e-13	MOL-A
PLA2G7	7.63846	4.62412	2.19842e-14	1.13818e-13	MOL-A
RBMS1	73.7444	4.62387	0	0	MOL-F
AC074286.1	8.18184	4.62349	2.79531e-16	1.42704e-15	PDAO-1
MT1X	23.9877	4.62185	3.73754e-127	4.36033e-126	MOL-G
LRP4	67.8374	4.615	0	0	MOL-G
TLE2	24.8017	4.61194	8.59695e-136	1.38704e-134	PDAO-2
EIF4EBP1	6.8978	4.60449	5.28125e-12	2.51022e-11	PDAO-3
NCALD	64.7325	4.59872	0	0	PDAO-1
FAM13A	93.4273	4.59493	0	0	MOL-B
C9orf129	8.16695	4.59033	3.16273e-16	1.56529e-15	MOL-B
NRSN1	36.2732	4.5898	4.2835e-288	8.47746e-287	MOL-B
CST3	52.782	4.58898	0	0	MOL-G
NEK6	30.0104	4.58797	7.18643e-198	1.27413e-196	PDAO-1
TENM4	51.6308	4.58671	0	0	PDAO-1
FRMD6	19.4603	4.58427	2.38356e-84	6.95546e-83	immOL-C
NOTCH2NLA	13.856	4.58017	1.1701e-43	9.06807e-43	PDAO-3
KAZN-AS1	7.1012	4.57866	1.23676e-12	6.00198e-12	PDAO-3
PCDH20	12.2534	4.57802	1.61046e-34	2.37649e-33	immOL-B
ABHD2	106.866	4.57796	0	0	PDAO-3
SLC16A9	12.0421	4.57494	2.13528e-33	1.44022e-32	PDAO-1
NBPF19	8.4123	4.57127	4.02043e-17	2.17538e-16	PDAO-3
GADD45A	9.51015	4.57017	1.90388e-21	9.74313e-21	MOL-G
ATP2B4	50.0309	4.56867	0	0	immOL-B
MEIKIN	17.6158	4.56674	1.86248e-69	1.58397e-68	MOL-G
ADGRA2	7.05419	4.56001	1.73604e-12	8.41409e-12	MOL-F
GALNT3	10.4587	4.55907	1.3364e-25	8.07927e-25	PDAO-1
MYRFL	39.2103	4.55785	0	0	MOL-F
ZPBP	9.10568	4.54967	8.57241e-20	4.95837e-19	MOL-F
SYN2	56.5753	4.54762	0	0	MOL-B
TMEM154	7.07642	4.5353	1.47926e-12	7.27202e-12	MOL-A
GRIN2D	14.2819	4.53494	2.83605e-46	2.46738e-45	PDAO-2
IGFBP5	23.8465	4.53187	1.09994e-125	1.38072e-124	PDAO-3
AC013391.2	7.95145	4.52772	1.84343e-15	9.23467e-15	PDAO-1
SEMA6B	10.4861	4.52655	1.00028e-25	1.26742e-24	immOL-B
RXRA	62.1684	4.51888	0	0	PDAO-2
SPRY3	8.80459	4.5158	1.3133e-18	7.02484e-18	PDAO-1
AC111006.1	6.84789	4.51438	7.49447e-12	3.33501e-11	MOL-B
LMOD1	8.4137	4.51279	3.97275e-17	3.93816e-16	immOL-C
FMN2	79.9245	4.512	0	0	PDAO-1
COL19A1	13.6943	4.50775	1.09846e-42	8.26207e-42	PDAO-1
DOC2B	7.61783	4.503	2.57986e-14	1.21747e-13	MOL-B
LRRK1	15.6606	4.50279	2.81225e-55	2.42538e-54	PDAO-1
ID2	8.20874	4.50116	2.23528e-16	2.2422e-15	immOL-B
PRICKLE2	69.9384	4.50042	0	0	PDAO-1
BHLHE40-AS1	7.68861	4.49857	1.48743e-14	7.05891e-14	MOL-B
MAP3K9	15.0734	4.49775	2.4224e-51	1.90402e-50	MOL-B
AC007389.1	49.4386	4.49711	0	0	MOL-B
SLC18B1	43.5552	4.49544	0	0	MOL-B
DISC1	106.791	4.49446	0	0	PDAO-3
TNC	7.42449	4.49413	1.13217e-13	5.26183e-13	MOL-B
PTPRN2	96.8962	4.48888	0	0	MOL-B
DENND1B	53.092	4.48875	0	0	PDAO-3
LINC02024	9.85341	4.48846	6.62554e-23	3.47668e-22	MOL-G
COL4A2	10.4787	4.48762	1.0826e-25	6.95404e-25	MOL-F
VWC2L	7.7613	4.48495	8.40634e-15	4.15071e-14	PDAO-1
NMI	7.94058	4.48343	2.01243e-15	9.13741e-15	MOL-G
ADGRA3	54.5872	4.48104	0	0	MOL-F
ABCD2	13.6645	4.47871	1.65325e-42	1.19164e-41	MOL-B
PLCL2	67.6843	4.47851	0	0	PDAO-3
TRIM71	9.58202	4.4698	9.51628e-22	5.23566e-21	MOL-B
STEAP2-AS1	7.58604	4.4691	3.29823e-14	1.60827e-13	PDAO-1
LRP4-AS1	27.2402	4.46879	2.17175e-163	2.91969e-162	MOL-G
MT1E	24.8112	4.46766	6.79157e-136	8.23392e-135	MOL-G
KLRC3	36.2984	4.46691	1.71248e-288	3.31708e-287	MOL-G
IGFBPL1	6.98936	4.46554	2.76149e-12	1.33133e-11	MOL-F
ATF7IP2	26.6874	4.46486	6.58348e-157	1.02632e-155	PDAO-1
SLC37A1	15.0489	4.4635	3.5126e-51	2.90952e-50	PDAO-1
MEF2C	52.844	4.46267	0	0	PDAO-3
AL360015.1	14.8138	4.46059	1.19292e-49	9.69755e-49	PDAO-1
SORBS2	73.2581	4.45838	0	0	PDAO-1
AC090204.1	13.476	4.45783	2.16499e-41	1.60547e-40	PDAO-1
DSCAS	6.90029	4.45686	5.18983e-12	2.48534e-11	MOL-F
DNAAF4	24.5351	4.45553	6.23614e-133	8.70683e-132	PDAO-1
HFM1	26.7542	4.45297	1.10222e-157	5.32987e-156	immOL-C
AF279873.3	15.5521	4.45191	1.53889e-54	1.46393e-53	PDAO-2
AQP4-AS1	57.8505	4.45146	0	0	PDAO-3
SNAP25-AS1	46.6621	4.45054	0	0	PDAO-3
LAMA5	9.94124	4.45021	2.75377e-23	1.54999e-22	MOL-B
AFF2	13.3953	4.45018	6.4434e-41	4.32693e-40	MOL-G
PAM	81.1712	4.44124	0	0	MOL-B
SPRED2	39.467	4.43721	0	0	COPs
ATP8A2	36.4087	4.43659	3.1041e-290	2.05946e-288	immOL-B
KCNF1	16.7894	4.43591	2.91835e-63	2.74826e-62	MOL-F
LINC01561	8.32628	4.43274	8.34214e-17	3.90505e-16	MOL-G
TRIL	9.90945	4.42918	3.78726e-23	2.2847e-22	PDAO-3
JAM2	43.3433	4.42776	0	0	MOL-F
AF064860.1	11.6715	4.42527	1.78201e-31	1.13665e-30	MOL-B
JPH4	49.642	4.42394	0	0	MOL-B
BMPER	41.6294	4.4194	0	0	PDAO-2
G0S2	6.70806	4.41631	1.9723e-11	9.35997e-11	MOL-A
TTC9B	14.1368	4.41362	2.25405e-45	1.6741e-44	MOL-B
SLC38A1	58.7274	4.41075	0	0	MOL-G
ARAP3	7.1982	4.40915	6.10116e-13	2.98582e-12	PDAO-3
BRINP2	56.8009	4.40667	0	0	PDAO-1
SYDE2	7.17214	4.40545	7.38361e-13	3.60245e-12	PDAO-3
AC091138.1	14.5526	4.39978	5.62162e-48	4.52198e-47	PDAO-3
METTL24	27.9654	4.39898	4.27794e-172	6.95197e-171	PDAO-1
AF131215.4	9.59884	4.39835	8.08505e-22	4.90989e-21	MOL-A
AC092666.1	7.14471	4.39827	9.01858e-13	5.24706e-12	immOL-A
FAM149A	13.9989	4.39705	1.58339e-44	1.21786e-43	PDAO-1
MAP3K1	83.6632	4.39498	0	0	PDAO-3
ADD3-AS1	30.3659	4.39428	1.54982e-202	2.78737e-201	PDAO-1
GLYATL2	24.9566	4.39024	1.80845e-137	2.58271e-136	PDAO-1
NEDD9	24.0432	4.38802	9.84358e-128	2.50202e-126	immOL-A
CSMD2	112.482	4.38421	0	0	PDAO-3
PPARGC1B	20.6232	4.38317	1.70087e-94	1.93408e-93	PDAO-1
CNTN4	64.1176	4.38188	0	0	MOL-B
RGS17	48.643	4.37986	0	0	PDAO-1
CACHD1	53.0953	4.37886	0	0	MOL-B
FAM189A1	33.552	4.37584	8.42555e-247	1.72944e-245	PDAO-1
RYR1	25.2138	4.37272	2.8266e-140	3.70259e-139	MOL-B
PRKAR1B	52.9291	4.37087	0	0	MOL-B
PXDC1	16.157	4.37039	1.01369e-58	2.26863e-57	immOL-C
AL590705.1	23.9933	4.36981	3.26307e-127	4.01821e-126	MOL-B
FCHSD2	83.1498	4.36292	0	0	MOL-G
SLC16A10	31.743	4.36206	3.97231e-221	7.58542e-220	PDAO-1
C2CD2	14.6376	4.36107	1.61734e-48	2.88875e-47	immOL-B
PAK5	45.3137	4.35858	0	0	PDAO-3
GRAMD2A	8.08705	4.35061	6.11293e-16	3.26203e-15	MOL-F
WSCD1	37.6589	4.35027	0	0	immOL-B
TMEM35A	12.519	4.34945	5.87655e-36	3.7181e-35	MOL-G
NCR3LG1	11.6707	4.34777	1.79992e-31	1.14764e-30	MOL-B
DRAM1	11.2471	4.34671	2.3939e-29	2.24434e-28	immOL-A
GPR158	79.2462	4.34466	0	0	MOL-F
PLEKHA6	64.2032	4.34184	0	0	PDAO-1
ITPR2	103.805	4.34183	0	0	MOL-F
PRSS23	19.7516	4.33801	7.77126e-87	8.47097e-86	MOL-F
AC068587.4	48.6229	4.33587	0	0	immOL-A
AL031293.1	8.85635	4.335	8.26748e-19	4.01277e-18	MOL-G
ANKRD20A4	18.8261	4.33052	4.61661e-79	4.80389e-78	MOL-F
KCTD16	68.9909	4.32841	0	0	MOL-B
AP001825.1	15.1908	4.32641	4.07114e-52	8.46998e-51	immOL-C
SHISA6	24.8297	4.32557	4.28663e-136	5.85162e-135	MOL-F
RHBDL3	76.0081	4.32463	0	0	PDAO-3
BCR	69.9164	4.32142	0	0	PDAO-2
GSTM2	21.1907	4.31959	1.16358e-99	1.30031e-98	PDAO-3
RHPN2	14.6489	4.31775	1.36907e-48	1.0487e-47	MOL-B
KLRK1	8.51656	4.31561	1.64356e-17	1.65406e-16	immOL-C
ELMOD1	64.0332	4.3143	0	0	PDAO-3
HEY1	13.0878	4.31345	3.86666e-39	2.94181e-38	MOL-F
TRMT9B	35.9887	4.31226	1.25867e-283	2.47216e-282	MOL-B
CIT	65.0333	4.30894	0	0	PDAO-1
RFX4	28.3359	4.30871	1.2478e-176	2.06156e-175	PDAO-1
GPLD1	26.2919	4.30593	2.37359e-152	3.63634e-151	PDAO-1
TBC1D9	23.3233	4.30497	2.57193e-120	3.38744e-119	PDAO-1
AL133538.1	9.87854	4.30483	5.15787e-23	3.10597e-22	PDAO-3
FBXO17	31.3522	4.30457	9.07694e-216	1.48798e-214	PDAO-3
LRP1B	109.834	4.30297	0	0	PDAO-1
OLFM1	34.7361	4.30254	2.24753e-264	4.26525e-263	MOL-B
LNX1	14.3381	4.3008	1.26493e-46	2.21242e-45	immOL-B
BCHE	61.4732	4.30075	0	0	PDAO-3
LINC01410	12.4587	4.29666	1.25354e-35	8.67366e-35	PDAO-1
WIF1	7.42232	4.29607	1.15084e-13	5.34712e-13	MOL-B
LINC00906	12.1118	4.29363	9.14336e-34	1.32946e-32	immOL-B
MIR34AHG	22.1891	4.29111	4.37423e-109	5.10665e-108	PDAO-3
TSPAN7	93.1454	4.28838	0	0	MOL-F
ATP2B2	64.5378	4.28324	0	0	MOL-B
SYT6	7.01562	4.28142	2.28927e-12	1.03387e-11	MOL-B
IL17RD	11.0847	4.28085	1.4886e-28	9.38844e-28	PDAO-1
RAMP1	77.8565	4.28056	0	0	MOL-F
COBLL1	8.49915	4.27242	1.90977e-17	9.70112e-17	MOL-B
E2F3	24.5858	4.26837	1.7928e-133	2.26818e-132	MOL-B
CAMK1D	70.6426	4.26716	0	0	MOL-B
FGF11	8.84834	4.26669	8.88269e-19	5.03926e-18	MOL-F
S1PR2	7.90744	4.26661	2.62744e-15	1.39721e-14	MOL-A
PCGF2	14.5375	4.26652	7.0137e-48	5.82671e-47	MOL-F
HUNK	26.0101	4.26549	3.80494e-149	5.18777e-148	MOL-B
LINC01284	7.64542	4.26495	2.08267e-14	1.01938e-13	PDAO-1
BTBD17	9.08514	4.26275	1.03564e-19	5.10985e-19	MOL-G
MARC1	11.8438	4.25771	2.31842e-32	1.62792e-31	MOL-F
GRID2IP	9.63437	4.25752	5.72427e-22	3.25237e-21	PDAO-1
FBXO41	13.0981	4.25492	3.37566e-39	2.35507e-38	MOL-B
MCTP1	78.7183	4.25195	0	0	PDAO-3
QPRT	14.3599	4.24452	9.23432e-47	7.35603e-46	PDAO-3
AC007319.1	29.5806	4.24329	2.65553e-192	5.32434e-191	PDAO-2
MAML2	110.914	4.24199	0	0	PDAO-3
LINC01117	12.763	4.23071	2.63831e-37	1.86496e-36	PDAO-1
SULF1	6.7004	4.23058	2.07856e-11	9.1278e-11	MOL-B
MARCH3	32.6442	4.22759	9.68924e-234	1.65517e-232	PDAO-3
TCF7L1	10.4876	4.22378	9.85504e-26	5.80081e-25	MOL-B
ZNF804B	13.4589	4.22116	2.72813e-41	1.9419e-40	MOL-B
SPARCL1	40.6593	4.21898	0	0	immOL-B
ITGA9-AS1	46.6915	4.21849	0	0	PDAO-1
MIAT	62.6229	4.21708	0	0	MOL-B
GCNT4	9.16246	4.2133	5.07266e-20	2.90122e-19	PDAO-3
LRTM1	7.06903	4.21307	1.56023e-12	7.54246e-12	PDAO-3
KHDRBS3	46.9372	4.21185	0	0	immOL-C
AP002762.2	7.85217	4.20936	4.08911e-15	2.15882e-14	MOL-A
DNAH11	18.3725	4.20792	2.18324e-75	3.87081e-74	immOL-A
AC005165.1	7.64617	4.20753	2.07059e-14	1.05101e-13	PDAO-3
SOX9-AS1	45.6339	4.2066	0	0	PDAO-1
JPH3	22.0842	4.20647	4.48676e-108	5.04073e-107	MOL-B
TTC9	6.81215	4.19636	9.61521e-12	4.26521e-11	MOL-B
BX470102.2	11.1079	4.19635	1.14771e-28	7.47918e-28	PDAO-3
AL136366.1	22.5352	4.19384	1.87473e-112	2.22251e-111	PDAO-3
FGD1	17.3251	4.1935	3.04305e-67	2.89562e-66	PDAO-1
NSG2	67.8828	4.19208	0	0	PDAO-3
ZNF385D	34.8561	4.18706	3.44698e-266	7.53907e-265	PDAO-1
FAM78B	36.7253	4.1847	2.88191e-295	5.57908e-294	PDAO-3
STUM	13.3555	4.18272	1.09999e-40	8.49737e-40	MOL-F
CLEC2D	13.978	4.18188	2.12238e-44	3.97403e-43	immOL-C
AL512625.3	16.0924	4.17941	2.88589e-58	2.55358e-57	PDAO-1
AC091078.1	7.65596	4.17641	1.91868e-14	9.39928e-14	PDAO-1
KHDRBS2-OT	15.7516	4.17579	6.7009e-56	5.8223e-55	PDAO-1
STIM1	57.8049	4.17505	0	0	PDAO-3
GLIS3	20.4086	4.17453	1.40338e-92	1.46076e-91	MOL-B
SNX7	20.9428	4.17427	2.18447e-97	7.07255e-96	immOL-C
TMC2	24.0304	4.17382	1.33681e-127	1.68811e-126	PDAO-3
AC093765.3	15.1447	4.17124	8.21508e-52	7.59411e-51	PDAO-2
KHDRBS2	65.9777	4.17078	0	0	PDAO-2
IGSF5	8.15115	4.17065	3.60486e-16	1.78098e-15	MOL-B
DIPK1B	9.74419	4.16918	1.95324e-22	1.11902e-21	PDAO-1
KITLG	6.81402	4.16782	9.49083e-12	4.2106e-11	MOL-B
AC008014.1	26.27	4.16487	4.22099e-152	6.44604e-151	PDAO-1
APCDD1	84.6508	4.16244	0	0	PDAO-3
MGST1	26.8709	4.15806	4.80618e-159	6.71868e-158	PDAO-3
BHLHE40	12.2297	4.15698	2.15602e-34	1.5537e-33	MOL-F
AC132153.1	67.915	4.15506	0	0	PDAO-1
ZDHHC14	95.7582	4.15401	0	0	PDAO-2
ARNTL2	9.31153	4.14952	1.26007e-20	6.81037e-20	MOL-B
HLA-B	11.5835	4.14846	4.99421e-31	7.39239e-30	immOL-C
TTC39B	37.1046	4.14812	2.36813e-301	4.85201e-300	MOL-F
HCP5	6.7616	4.14425	1.36475e-11	6.02852e-11	MOL-B
SDK1	59.6837	4.14338	0	0	MOL-F
NETO2	48.6872	4.14153	0	0	PDAO-3
TRAK1	79.2967	4.13838	0	0	PDAO-2
SPRY2	13.8394	4.13792	1.47338e-43	3.94431e-42	COPs
KLRC4	9.39372	4.13767	5.79191e-21	2.93285e-20	MOL-G
FNDC4	8.73464	4.13489	2.44428e-18	1.37326e-17	MOL-F
COL5A3	15.398	4.13463	1.68891e-53	1.35725e-52	MOL-B
CD302	13.5879	4.13299	4.72427e-42	8.55598e-41	immOL-C
CD96	7.08868	4.13141	1.35398e-12	7.82084e-12	immOL-A
DRP2	21.1455	4.12817	3.03239e-99	3.26947e-98	MOL-B
UNC13A	35.0978	4.12811	7.27323e-270	1.39203e-268	MOL-B
APOL6	23.2793	4.11922	7.19119e-120	9.45288e-119	PDAO-1
MERTK	26.5755	4.11884	1.30182e-155	1.81459e-154	MOL-B
TBKBP1	10.2388	4.1156	1.32814e-24	7.89203e-24	PDAO-1
CADM3	36.5319	4.11123	3.46199e-292	6.9703e-291	MOL-F
RANBP17	23.6179	4.1099	2.52348e-123	3.84674e-122	PDAO-2
CPE	81.6549	4.10889	0	0	MOL-F
SNX33	7.14459	4.10848	9.02635e-13	4.41416e-12	MOL-F
NRXN2	64.4642	4.10727	0	0	PDAO-2
ST3GAL6	74.0968	4.10601	0	0	PDAO-3
GOLGA8B	50.6831	4.10571	0	0	PDAO-1
SLC9A7	67.4006	4.10338	0	0	MOL-B
PRKCA-AS1	15.5514	4.09787	1.55703e-54	3.32351e-53	immOL-C
SHANK1	9.16413	4.09555	4.99502e-20	2.98285e-19	PDAO-2
B3GALNT1	19.2101	4.09466	3.04447e-82	3.21361e-81	PDAO-1
GSE1	29.9408	4.09444	5.80527e-197	1.02601e-195	PDAO-1
ADD2	37.9534	4.09063	0	0	MOL-B
TSPAN6	6.7879	4.08909	1.13778e-11	5.34466e-11	PDAO-3
LRRC3B	11.0841	4.08793	1.49815e-28	9.19237e-28	MOL-B
PRDM16	10.8642	4.08732	1.70756e-27	1.03213e-26	MOL-B
KCND3	78.7821	4.08673	0	0	MOL-F
PALD1	10.9047	4.08643	1.09495e-27	6.64461e-27	MOL-B
LRRN3	44.6025	4.07662	0	0	MOL-A
WWC1	19.2962	4.07436	5.77756e-83	6.11772e-82	PDAO-1
DUSP1	10.232	4.07384	1.42473e-24	2.60265e-23	COPs
ARRDC4	27.2058	4.0714	5.54046e-163	8.7793e-162	PDAO-1
CACNA1C	75.6359	4.06946	0	0	PDAO-1
LHFPL6	38.2593	4.06746	0	0	immOL-B
ETV5	31.1619	4.06575	3.49856e-213	1.71638e-211	immOL-B
RASD1	19.5131	4.0628	8.4981e-85	9.13037e-84	MOL-F
GAREM2	10.0908	4.06156	6.06708e-24	3.45413e-23	MOL-B
PPARG	7.28811	4.05531	3.14324e-13	1.4978e-12	PDAO-1
KCNA1	21.4607	4.04622	3.62909e-102	4.29175e-101	MOL-F
PRKAG2	55.8101	4.04501	0	0	MOL-B
TCEA3	11.8005	4.04439	3.87811e-32	2.63205e-31	PDAO-3
HAUS7	10.5222	4.04432	6.82717e-26	4.46542e-25	MOL-A
AC008115.2	6.83011	4.0438	8.48515e-12	4.07152e-11	MOL-A
MAOB	29.377	4.04116	1.08011e-189	1.70113e-188	MOL-B
OBSL1	23.122	4.03579	2.78273e-118	3.54456e-117	MOL-F
FHL1	40.3724	4.03332	0	0	MOL-F
PFKP	30.9134	4.03078	7.88118e-210	1.30786e-208	MOL-B
HSD17B14	11.0523	4.02933	2.13721e-28	1.30778e-27	MOL-B
GPR85	10.1447	4.0287	3.49708e-24	1.9984e-23	MOL-B
TRIO	100.049	4.02729	0	0	PDAO-1
CTDSPL	30.1522	4.02696	1.00381e-199	4.67944e-198	immOL-B
AC011509.2	11.0666	4.02539	1.82163e-28	1.23658e-27	MOL-A
DCHS2	8.95452	4.02169	3.41219e-19	1.8445e-18	PDAO-1
SLC4A10	55.2399	4.02089	0	0	MOL-B
GRIA3	90.8322	4.02008	0	0	PDAO-1
DDX60L	13.1005	4.01688	3.26904e-39	5.65024e-38	immOL-C
PAMR1	6.87662	4.01435	6.1289e-12	2.73094e-11	MOL-B
VAV3	18.4501	4.00972	5.20546e-76	4.93794e-75	MOL-B
MPP6	45.6335	4.00773	0	0	MOL-B
ARID5A	9.86077	4.00507	6.15765e-23	7.32829e-22	immOL-B
DNAH14	13.935	3.99521	3.882e-44	2.84928e-43	MOL-B
SYCE1	7.00712	3.99384	2.43272e-12	1.09792e-11	MOL-B
KANK4	7.47247	3.99323	7.87019e-14	3.67748e-13	MOL-B
CSRNP3	84.1128	3.99292	0	0	PDAO-2
ABCG2	6.80324	3.9919	1.02289e-11	4.81298e-11	PDAO-3
CEP112	37.9518	3.99123	0	0	PDAO-1
OSBPL3	14.6701	3.98996	1.00131e-48	8.10667e-48	PDAO-3
AC092902.4	22.1239	3.98927	1.86018e-108	2.29823e-107	PDAO-1
AL078602.1	6.82893	3.98888	8.55507e-12	3.80145e-11	MOL-B
AC026894.1	8.22005	3.98836	2.03415e-16	1.10955e-15	MOL-A
RAB9B	37.3622	3.9867	1.60855e-305	3.32808e-304	MOL-F
MEG3	109.196	3.98545	0	0	PDAO-3
GABBR2	21.4518	3.98391	4.39151e-102	4.80244e-101	MOL-B
PRKCA	103.564	3.98023	0	0	PDAO-1
KIF21B	12.2148	3.97942	2.58992e-34	1.80352e-33	PDAO-3
GPR19	18.4906	3.97662	2.46011e-76	2.49071e-75	PDAO-1
ANOS1	17.4955	3.97551	1.55143e-68	1.39737e-67	MOL-B
ANXA6	37.7511	3.97384	0	0	MOL-F
AP000662.1	7.28159	3.97192	3.29906e-13	1.62727e-12	PDAO-3
MGST2	18.85	3.96988	2.93915e-79	3.12693e-78	MOL-A
TSPOAP1	34.8771	3.96617	1.6521e-266	3.14767e-265	MOL-B
ESR1	10.4653	3.96244	1.24646e-25	8.27631e-25	PDAO-2
NPR2	12.3985	3.96111	2.66164e-35	1.93545e-34	MOL-F
AC008937.2	8.31656	3.9584	9.05554e-17	4.86e-16	PDAO-3
AL807761.4	7.32532	3.95829	2.3833e-13	1.9952e-12	immOL-C
CDH13	42.8304	3.9573	0	0	immOL-C
RNF128	18.8009	3.95572	7.41946e-79	7.63093e-78	PDAO-1
BMP2	11.288	3.95437	1.50439e-29	8.78599e-29	MOL-G
DTNA	88.4211	3.94379	0	0	PDAO-2
LYN	11.6122	3.94293	3.57317e-31	2.4785e-30	MOL-F
PTPRO	46.0462	3.9421	0	0	MOL-B
ALDH1A3	25.1122	3.94006	3.66198e-139	6.02653e-138	PDAO-2
TUBB2B	33.5552	3.93931	7.5502e-247	1.42322e-245	MOL-A
UPP2	56.3848	3.93679	0	0	PDAO-1
TMEM63C	36.4698	3.93629	3.33777e-291	7.76371e-290	PDAO-1
SAMHD1	62.326	3.93511	0	0	MOL-G
SLC16A14	16.3677	3.93372	3.25161e-60	2.93341e-59	PDAO-1
TOX3	29.8819	3.93157	3.37851e-196	6.89281e-195	PDAO-2
ATOH8	33.1849	3.92856	1.77834e-241	3.0812e-240	PDAO-3
PPM1E	52.1259	3.92784	0	0	MOL-B
RADIL	13.4027	3.92364	5.83318e-41	4.75917e-40	PDAO-2
NXN	12.8545	3.92316	8.11239e-38	1.36847e-36	immOL-C
CDYL2	21.7916	3.92047	2.78824e-105	3.37553e-104	PDAO-1
STEAP2	28.0024	3.91379	1.52071e-172	2.26187e-171	MOL-B
AL133346.1	58.1944	3.91307	0	0	PDAO-1
COL6A1	29.4798	3.91274	5.21986e-191	8.05911e-190	PDAO-3
ABCC1	22.1948	3.90944	3.85647e-109	4.79271e-108	PDAO-1
CNTD2	6.79419	3.90753	1.08922e-11	4.82595e-11	MOL-B
PCSK2	45.4731	3.90419	0	0	MOL-B
LINC00884	12.1813	3.90364	3.90914e-34	5.73841e-33	immOL-B
EHD4	23.561	3.90314	9.67922e-123	1.29046e-121	PDAO-1
ASAP1	100.313	3.90239	0	0	PDAO-1
TRPC4	6.87715	3.89363	6.10634e-12	2.72161e-11	MOL-B
ARHGAP15	17.1758	3.89318	4.03305e-66	3.56866e-65	MOL-B
NELL2	48.6243	3.89174	0	0	MOL-B
CTNND2	86.8557	3.89107	0	0	MOL-G
AC104964.4	7.3216	3.89004	2.45038e-13	1.13134e-12	MOL-B
PDE4A	18.3704	3.88796	2.26723e-75	2.14047e-74	MOL-B
PDE3A	12.0181	3.88712	2.85344e-33	1.92076e-32	PDAO-1
FLG-AS1	23.7139	3.88597	2.59379e-124	3.16284e-123	MOL-B
ST8SIA5	32.789	3.88412	8.44737e-236	1.94607e-234	PDAO-2
SLC35G1	17.5677	3.88362	4.35382e-69	4.7214e-68	PDAO-2
AC010280.1	10.4556	3.88189	1.38074e-25	8.34289e-25	PDAO-1
DLGAP4	67.9949	3.87514	0	0	PDAO-1
AGBL4	51.4497	3.87407	0	0	MOL-B
GRIA4	62.5589	3.87187	0	0	immOL-A
CGREF1	13.116	3.87019	2.6673e-39	1.93081e-38	PDAO-1
PSD2	46.0762	3.86912	0	0	PDAO-2
PCDH11X	48.1543	3.86626	0	0	PDAO-3
SOX13	31.7017	3.86586	1.47339e-220	7.51273e-219	immOL-B
KALRN	68.7087	3.86109	0	0	PDAO-1
SLITRK5	57.118	3.85836	0	0	PDAO-3
ILDR2	73.0661	3.85723	0	0	PDAO-3
SLC41A2	45.7682	3.85693	0	0	MOL-F
ENHO	8.12044	3.85155	4.64492e-16	4.39507e-15	immOL-C
CAPN1	12.9887	3.85079	1.41881e-38	1.07267e-37	MOL-F
EPHA1-AS1	6.69898	3.84963	2.09873e-11	9.76743e-11	PDAO-3
AKNA	45.734	3.84181	0	0	PDAO-3
AEBP1	6.8933	3.83253	5.45139e-12	2.60911e-11	MOL-F
GAP43	35.0766	3.83008	1.5316e-269	2.81929e-268	PDAO-3
SGCD	97.1747	3.8291	0	0	MOL-B
N4BP2	45.3185	3.82747	0	0	MOL-F
PALM	28.9856	3.82378	9.99859e-185	1.54655e-183	MOL-B
PLAGL1	16.1475	3.8228	1.18252e-58	1.04883e-57	PDAO-1
FAXC	37.1778	3.81769	1.55698e-302	3.19978e-301	MOL-F
LYPD6	7.14474	3.81687	9.01649e-13	4.40998e-12	MOL-F
CPT1A	16.7112	3.8164	1.08544e-62	1.70713e-61	immOL-A
AC007405.1	14.39	3.8157	5.97749e-47	4.72812e-46	PDAO-1
AC008147.2	9.69864	3.80917	3.05541e-22	1.74364e-21	PDAO-1
RHOC	10.986	3.80703	4.46154e-28	2.55084e-27	MOL-G
ABCC4	20.9229	3.80364	3.31542e-97	3.6589e-96	PDAO-3
EPHB1	47.4696	3.79981	0	0	PDAO-1
DLGAP3	13.8391	3.79762	1.48122e-43	1.07849e-42	MOL-B
NIPAL2	12.0331	3.79557	2.38043e-33	1.60428e-32	PDAO-1
IL17RB	15.0157	3.79557	5.79847e-51	1.18515e-49	immOL-C
PRKAA2	53.3815	3.79543	0	0	PDAO-1
ITGB4	18.8774	3.79486	1.74874e-79	1.59339e-78	MOL-G
RBFOX1	97.2679	3.79275	0	0	MOL-B
C1orf61	54.1546	3.7899	0	0	immOL-A
SPON1	21.9623	3.78941	6.61226e-107	7.38679e-106	MOL-B
AC246817.2	7.24704	3.78876	4.25975e-13	2.49992e-12	immOL-A
TRIM25	22.2857	3.78701	5.0821e-110	6.22184e-109	MOL-F
GLB1L3	12.3799	3.78412	3.35878e-35	2.31407e-34	PDAO-1
CHRNA4	9.05968	3.78285	1.30832e-19	6.93111e-19	MOL-B
KNDC1	15.2713	3.78096	1.18706e-52	9.46502e-52	MOL-B
SLC5A4-AS1	14.4836	3.77535	1.53736e-47	1.16806e-46	MOL-B
SULT1A1	34.0598	3.77456	2.9022e-254	5.37153e-253	MOL-B
AL133410.1	23.4887	3.77214	5.31868e-122	6.39532e-121	MOL-B
GOLIM4	36.6572	3.77208	3.50841e-294	3.23966e-292	immOL-C
RPH3A	19.1373	3.77156	1.23506e-81	1.21008e-80	MOL-B
AC007938.3	7.3524	3.7714	1.9468e-13	9.69199e-13	MOL-F
MCC	15.5685	3.76996	1.1919e-54	1.02271e-53	PDAO-1
GADD45B	12.5008	3.7656	7.39018e-36	5.25482e-35	PDAO-3
RUBCNL	7.29549	3.7653	2.97574e-13	1.37089e-12	MOL-B
NEDD4	53.7057	3.7612	0	0	PDAO-1
NTRK2	81.928	3.75938	0	0	MOL-G
SLC7A5	24.1171	3.75558	1.65586e-128	2.26589e-127	PDAO-1
NRIR	6.80858	3.75078	9.85674e-12	4.64177e-11	PDAO-3
NBPF10	9.51866	3.74775	1.7543e-21	1.02562e-20	PDAO-3
AF131215.6	7.91824	3.74706	2.40898e-15	1.16522e-14	MOL-B
SPATA9	10.256	3.74627	1.11183e-24	1.40296e-23	immOL-C
FBXL2	44.356	3.74613	0	0	PDAO-1
TBC1D4	26.3939	3.7444	1.60978e-153	2.21002e-152	PDAO-3
LNCSRLR	6.71261	3.74307	1.91179e-11	9.01566e-11	MOL-F
MACROD2	81.1809	3.73863	0	0	PDAO-1
KCNK10	28.5055	3.73733	1.00002e-178	1.41319e-177	MOL-G
GPR39	12.2339	3.73463	2.04855e-34	1.40106e-33	PDAO-1
PGM2	7.09073	3.73429	1.33406e-12	7.70972e-12	immOL-A
AC010201.3	21.6385	3.73282	7.80334e-104	2.65392e-102	immOL-C
LRRC7	78.5476	3.73101	0	0	MOL-G
AC023051.1	10.894	3.73015	1.23175e-27	7.91364e-27	PDAO-3
SCRG1	25.0349	3.72324	2.54713e-138	1.08258e-136	immOL-C
GLCCI1	82.3612	3.71607	0	0	PDAO-1
FAM171A2	7.67987	3.71572	1.59244e-14	7.55086e-14	MOL-B
MX1	10.3664	3.71549	3.52583e-25	2.05383e-24	MOL-B
AL356124.1	9.71409	3.7148	2.62588e-22	1.56034e-21	PDAO-3
S100A16	13.7574	3.71177	4.59785e-43	3.65399e-42	MOL-F
SAPCD2	9.57436	3.71043	1.02491e-21	1.18624e-20	immOL-B
GRIP1	51.403	3.70853	0	0	MOL-B
MEST	25.5011	3.70837	1.91868e-143	2.54495e-142	PDAO-3
AC007376.2	45.7472	3.70804	0	0	PDAO-1
LUZP1	32.2253	3.70702	7.80616e-228	1.52256e-226	PDAO-1
LINC00623	9.10911	3.70517	8.30632e-20	9.03084e-19	immOL-C
SORL1	56.2416	3.70284	0	0	PDAO-2
TUSC3	44.554	3.70268	0	0	PDAO-3
AC027288.3	7.44911	3.70231	9.39705e-14	4.53232e-13	PDAO-1
LINC00599	38.3234	3.702	0	0	MOL-B
RIMKLB	49.5954	3.69542	0	0	PDAO-1
RSAD2	11.7462	3.69376	7.38463e-32	4.99081e-31	PDAO-3
JDP2	13.3576	3.69327	1.06981e-40	1.72851e-39	immOL-B
ARID3A	16.8681	3.68786	7.72816e-64	8.00953e-63	PDAO-2
SLC12A8	26.396	3.68245	1.52328e-153	2.10931e-152	MOL-B
P2RY12	10.3209	3.6819	5.67057e-25	3.7212e-24	PDAO-2
LIN7A	15.2733	3.68164	1.15206e-52	9.6064e-52	PDAO-3
TPM2	7.33269	3.68148	2.25573e-13	1.12035e-12	MOL-F
ERC2	77.0464	3.68038	0	0	PDAO-1
NCAN	16.2109	3.67593	4.22052e-59	3.55621e-58	MOL-B
ANKRD35	8.0349	3.67406	9.36516e-16	4.90968e-15	PDAO-3
SNCAIP	18.9525	3.67225	4.21094e-80	4.37501e-79	PDAO-1
AC114971.1	17.1901	3.67103	3.14981e-66	1.15018e-64	COPs
CD82	52.0239	3.66993	0	0	MOL-G
FGF2	42.39	3.6699	0	0	MOL-F
PRKD1	91.2095	3.66767	0	0	PDAO-3
GRIA2	99.6306	3.66705	0	0	PDAO-2
LINC00407	16.653	3.66603	2.87589e-62	2.6404e-61	PDAO-1
BX890604.2	16.8598	3.66433	8.88335e-64	8.52033e-63	MOL-A
AC023480.1	47.2484	3.66243	0	0	PDAO-1
RGMB	39.7125	3.66196	0	0	MOL-F
TNK2	77.8378	3.65984	0	0	PDAO-1
TRANK1	30.9393	3.659	3.53715e-210	6.52523e-209	PDAO-1
TPCN2	41.5208	3.65825	0	0	PDAO-1
SQOR	7.96408	3.65799	1.66461e-15	8.78547e-15	MOL-F
BCAS4	12.9733	3.65355	1.73333e-38	1.24192e-37	PDAO-1
AC007402.1	7.84075	3.653	4.47852e-15	2.15173e-14	MOL-B
MIR124-2HG	8.2615	3.65241	1.43849e-16	1.45028e-15	immOL-B
SH3GL2	33.1702	3.65002	2.89917e-241	5.18926e-240	MOL-B
EHD3	41.7002	3.64796	0	0	PDAO-2
SLC2A9	13.2445	3.6462	4.85327e-40	7.77446e-39	immOL-B
KIAA1549L	30.8171	3.6426	1.54502e-208	2.55888e-207	MOL-B
RND2	16.2172	3.64075	3.81338e-59	3.53385e-58	MOL-A
FZD6	9.07661	3.63958	1.12009e-19	1.21231e-18	immOL-C
FRMD4A	93.5751	3.63934	0	0	PDAO-3
AC004594.1	7.05737	3.63636	1.69681e-12	7.68673e-12	MOL-B
RCN1	21.0982	3.63589	8.26508e-99	9.1936e-98	PDAO-3
MCF2	13.9681	3.63561	2.44207e-44	1.79554e-43	MOL-B
IL17RC	11.2473	3.63521	2.38706e-29	1.5686e-28	PDAO-3
FAT3	59.6472	3.63189	0	0	MOL-B
LSAMP-AS1	7.1741	3.63101	7.27835e-13	4.24705e-12	immOL-A
PIK3CD	8.41116	3.62823	4.05965e-17	2.10632e-16	PDAO-1
AP001831.1	13.631	3.6275	2.61995e-42	4.34775e-41	immOL-B
AC027601.6	7.72015	3.62567	1.16197e-14	7.23235e-14	immOL-A
SORBS1	91.6433	3.62542	0	0	MOL-F
ESYT3	6.80489	3.62539	1.01128e-11	4.63035e-11	PDAO-1
FAM49A	59.1432	3.62526	0	0	PDAO-3
AC092958.1	12.2021	3.62464	3.02896e-34	7.98187e-33	PDAOPCs
SPOCK2	38.0014	3.62352	0	0	MOL-B
CGAS	7.13834	3.62208	9.44676e-13	4.74365e-12	PDAO-2
STARD4-AS1	9.03494	3.62204	1.64097e-19	8.91909e-19	PDAO-1
ST3GAL6-AS1	15.4817	3.61984	4.61291e-54	3.88101e-53	PDAO-3
B3GALT5	16.9917	3.61879	9.46335e-65	8.3039e-64	MOL-B
GLRB	59.4198	3.61713	0	0	PDAO-2
AC007608.3	8.54661	3.6154	1.26756e-17	6.63279e-17	PDAO-1
LZTS1	7.55254	3.61484	4.26849e-14	2.00705e-13	MOL-B
KCNQ3	61.9978	3.61312	0	0	PDAO-3
RELL1	16.6022	3.60743	6.71971e-62	1.38436e-60	immOL-B
KAZN	115.405	3.60692	0	0	PDAO-3
CDH4	51.4083	3.60331	0	0	PDAO-2
AL136171.2	18.8775	3.60265	1.74585e-79	1.74141e-78	PDAO-3
CNKSR2	61.8746	3.59951	0	0	PDAO-3
ZMAT3	75.37	3.5973	0	0	MOL-F
ADA2	18.4338	3.59609	7.0357e-76	6.67036e-75	MOL-B
REEP2	26.8594	3.59504	6.54773e-159	9.24141e-158	MOL-B
AC087854.1	57.7703	3.58858	0	0	PDAO-1
ETV6	68.3818	3.5868	0	0	PDAO-1
CDH6	24.5154	3.58605	1.01172e-132	1.27663e-131	MOL-B
CACNB4	76.0278	3.58475	0	0	MOL-B
MRPS6	21.6739	3.58394	3.61595e-104	1.23602e-102	immOL-C
LGI1	23.5554	3.5804	1.10588e-122	1.3369e-121	MOL-B
ITM2A	9.44072	3.57886	3.70222e-21	1.88233e-20	MOL-G
MYO5C	13.7827	3.57672	3.2409e-43	2.45464e-42	PDAO-1
PRR36	7.90941	3.57344	2.58604e-15	1.35848e-14	MOL-F
CHPT1	67.921	3.57079	0	0	PDAO-3
LINC00654	6.9705	3.56999	3.15808e-12	1.46611e-11	PDAO-1
NBPF26	12.8213	3.56608	1.2463e-37	9.78687e-37	PDAO-2
HNMT	31.0972	3.56519	2.63085e-212	5.62628e-211	PDAO-2
TMEM229B	38.3503	3.56284	0	0	PDAO-1
SLC35F3	79.1893	3.56262	0	0	MOL-B
KLHL13	35.0052	3.55475	1.87403e-268	3.44396e-267	MOL-G
NECTIN2	12.0998	3.55443	1.05841e-33	7.71969e-33	MOL-A
MTHFD2	14.0975	3.5507	3.93646e-45	3.20083e-44	MOL-F
MARK1	74.0448	3.55046	0	0	PDAO-1
GPR37L1	27.8829	3.5502	4.30669e-171	2.27512e-169	immOL-C
ANKRD30BL	40.5103	3.55012	0	0	MOL-B
FAM27C	19.8645	3.54643	8.25664e-88	8.96238e-87	PDAO-1
AC093523.1	20.0096	3.54481	4.54165e-89	4.63152e-88	MOL-B
CAV2	9.82499	3.53962	8.78814e-23	1.04257e-21	immOL-B
IPO9-AS1	28.0558	3.5364	3.39415e-173	1.8216e-171	immOL-C
F3	7.96091	3.5363	1.70776e-15	1.67126e-14	immOL-B
MOV10	28.0251	3.5317	8.04158e-173	1.17994e-171	PDAO-3
GPRIN3	27.4488	3.52991	7.18419e-166	1.04189e-164	MOL-B
STK17A	24.7626	3.52869	2.26607e-135	5.92977e-134	immOL-A
EML5	63.9418	3.52663	0	0	PDAO-3
EDNRB	6.91534	3.52509	4.66732e-12	1.95025e-11	MOL-G
LYPD1	13.5516	3.52229	7.75394e-42	1.27607e-40	immOL-B
AC107398.3	18.6288	3.5215	1.87532e-77	1.84974e-76	PDAO-3
RPS6KA6	23.0995	3.51892	4.68894e-118	6.09236e-117	PDAO-1
PIGZ	17.8422	3.51766	3.32245e-71	3.25051e-70	PDAO-1
FAM184B	26.7361	3.51621	1.79011e-157	8.61914e-156	immOL-C
GNPTAB	69.6267	3.5153	0	0	PDAO-1
LHFPL2	53.9444	3.5129	0	0	MOL-F
DIRC3-AS1	15.0385	3.5119	4.10704e-51	3.39857e-50	PDAO-1
KCNH2	12.1436	3.50983	6.2059e-34	4.30289e-33	PDAO-3
HK1	27.4044	3.50945	2.43302e-165	3.64456e-164	MOL-F
LONRF3	9.47947	3.50892	2.55583e-21	1.51845e-20	MOL-F
CLVS1	48.2836	3.50547	0	0	PDAO-1
CLVS2	11.876	3.50357	1.5769e-32	2.25298e-31	immOL-B
SNAP25	80.2582	3.50269	0	0	MOL-B
HERC6	29.0975	3.49886	3.85818e-186	6.60417e-185	PDAO-1
SLC5A3	47.2554	3.49312	0	0	MOL-F
IFI16	23.5854	3.49304	5.44104e-123	3.37104e-121	COPs
AGBL1	13.3085	3.49295	2.06682e-40	1.51369e-39	PDAO-1
LRP5	10.0648	3.48885	7.90867e-24	9.65774e-23	immOL-B
GALNT13	96.0631	3.48337	0	0	PDAO-1
ZBTB46	15.8933	3.47692	7.05172e-57	6.34975e-56	MOL-F
ZDBF2	37.1649	3.47411	2.52366e-302	4.95096e-301	PDAO-3
GOLGA8A	59.2799	3.47386	0	0	PDAO-2
ASAP3	30.3185	3.46943	6.53947e-202	1.03818e-200	PDAO-3
CELF5	35.3982	3.46685	1.82134e-274	3.51584e-273	MOL-B
RDH10	13.2773	3.46432	3.13414e-40	2.41061e-39	MOL-F
USP6NL	41.2079	3.46142	0	0	PDAO-1
NOVA1	50.7563	3.46128	0	0	immOL-C
ACSS3	9.927	3.45719	3.17654e-23	1.91833e-22	PDAO-3
GOLM1	36.5496	3.45498	1.8083e-292	9.05601e-291	immOL-A
FOXG1	22.7205	3.45053	2.80804e-114	3.36207e-113	PDAO-3
ARHGAP22	71.4013	3.45034	0	0	PDAO-2
LINC01301	28.197	3.45001	6.36759e-175	1.04587e-173	PDAO-1
PIANP	15.9102	3.44904	5.38526e-57	4.45301e-56	MOL-B
MEX3A	6.79416	3.44707	1.08947e-11	4.82645e-11	MOL-B
TPST2	6.91653	3.44374	4.62825e-12	2.07186e-11	MOL-B
GSAP	51.1459	3.44026	0	0	PDAO-1
ACHE	11.7828	3.43972	4.78555e-32	3.34979e-31	MOL-F
SLC29A4	6.78978	3.43374	1.12301e-11	4.97305e-11	MOL-B
AC090579.1	7.36997	3.43081	1.70666e-13	1.01898e-12	immOL-A
BTN3A1	7.85233	3.4295	4.08383e-15	3.94501e-14	immOL-B
CCDC26	8.47801	3.42803	2.29069e-17	1.27845e-16	MOL-A
TSHZ1	41.0527	3.42794	0	0	immOL-A
PARD6G	27.4948	3.42733	2.02337e-166	2.90442e-165	PDAO-3
CDC7	21.7631	3.42717	5.19593e-105	6.27459e-104	PDAO-1
REEP1	38.8452	3.4261	0	0	MOL-F
C11orf96	7.85425	3.42578	4.02186e-15	3.6626e-14	immOL-C
VWA5A	22.6209	3.4228	2.70026e-113	3.89097e-112	PDAO-2
TBC1D1	49.2542	3.42237	0	0	PDAO-3
LSAMP	107.78	3.41822	0	0	PDAO-1
SNX22	48.0988	3.4143	0	0	PDAO-1
SYNE2	43.2427	3.41347	0	0	MOL-F
NRG2	35.3874	3.41346	2.66859e-274	1.68431e-272	immOL-B
RAP1GAP2	19.6192	3.41335	1.06109e-85	1.1404e-84	PDAO-1
CMBL	11.0771	3.41266	1.61955e-28	1.08563e-27	MOL-F
ALDH5A1	22.5933	3.41239	5.04183e-113	5.81952e-112	MOL-B
TMOD1	43.9292	3.41022	0	0	PDAO-3
SEC24D	28.406	3.40539	1.70497e-177	2.64204e-176	MOL-F
CNNM1	23.4062	3.40486	3.69741e-121	4.42691e-120	MOL-B
ETS1	19.0033	3.40313	1.6e-80	6.6412e-79	COPs
PLXNC1	32.226	3.40301	7.64348e-228	1.7072e-226	PDAO-2
RPS6KA2	86.9369	3.40286	0	0	PDAO-1
ALOX5	8.2541	3.40142	1.53051e-16	8.38363e-16	MOL-A
DGKB	63.6831	3.39991	0	0	PDAO-1
FAM92A	31.7555	3.39684	2.66573e-221	4.43683e-220	PDAO-3
TRIM9	110.326	3.39521	0	0	PDAO-3
SGSM1	39.0911	3.39219	0	0	PDAO-2
SLC43A1	8.3646	3.39218	6.03169e-17	3.28845e-16	MOL-F
RIMBP2	15.9065	3.38995	5.71563e-57	4.72503e-56	MOL-B
RIC3	52.6264	3.38937	0	0	PDAO-2
ACSL6	21.8249	3.38595	1.34769e-105	3.84936e-104	immOL-B
PCNX2	74.6593	3.38419	0	0	PDAO-1
LDLRAD3	43.968	3.38396	0	0	immOL-B
MN1	26.1001	3.38092	3.63724e-150	6.28987e-149	PDAO-2
CCDC85A	11.5219	3.37962	1.02332e-30	6.65573e-30	PDAO-1
ACSS1	13.8537	3.37818	1.20872e-43	3.23836e-42	COPs
ZMAT4	26.5064	3.37619	8.16823e-155	1.13433e-153	MOL-B
TTC6	15.1061	3.37555	1.4758e-51	2.02608e-50	immOL-A
IQSEC2	20.0219	3.37061	3.55232e-89	3.62481e-88	MOL-B
ZNF462	90.1498	3.36826	0	0	PDAO-1
TPM1	56.0797	3.36292	0	0	MOL-F
TDRP	20.3895	3.36144	2.07233e-92	2.15374e-91	MOL-B
ASIC1	54.4547	3.36059	0	0	PDAO-3
AL355472.2	10.9992	3.36052	3.85487e-28	2.41227e-27	PDAO-1
RAB3IP	42.0397	3.36048	0	0	COPs
FAR2	35.4482	3.35856	3.08755e-275	5.73349e-274	PDAO-3
PLOD2	24.1079	3.35516	2.06368e-128	8.11602e-127	immOL-C
PHF21B	52.4317	3.35398	0	0	MOL-F
AC005740.5	14.1192	3.34499	2.8927e-45	4.97173e-44	immOL-B
WNK2	19.3943	3.34472	8.61368e-84	8.55378e-83	MOL-B
VPS13A	56.6947	3.34251	0	0	PDAO-1
AL079343.1	11.4778	3.33964	1.70499e-30	2.4855e-29	immOL-C
CAV3	7.44602	3.33602	9.62003e-14	5.79299e-13	immOL-A
ME1	57.4315	3.33462	0	0	PDAO-2
PDLIM3	11.3804	3.33383	5.23415e-30	3.07124e-29	MOL-G
PPM1F	6.89035	3.33258	5.56553e-12	4.73211e-11	immOL-B
PAX8-AS1	11.4179	3.3321	3.40547e-30	2.19797e-29	PDAO-1
POGLUT3	9.42942	3.32857	4.12358e-21	2.09466e-20	MOL-G
AP000779.1	8.30939	3.32523	9.61964e-17	6.42784e-16	immOL-A
ADGRL3	117.152	3.32438	0	0	PDAO-3
A2ML1-AS1	11.3534	3.32261	7.13233e-30	4.87108e-29	MOL-F
ARHGAP24	12.2515	3.32211	1.64904e-34	2.43129e-33	immOL-B
AP001107.9	8.48375	3.31908	2.18042e-17	1.13672e-16	PDAO-1
PDE4D	78.333	3.31808	0	0	PDAO-2
MYH10	60.3855	3.31553	0	0	PDAO-3
CASK	85.5134	3.31393	0	0	PDAO-1
ANKRD33B	11.3719	3.31315	5.77341e-30	3.60948e-29	MOL-B
RARA	7.7671	3.31286	8.03025e-15	4.117e-14	PDAO-3
GSDME	23.1569	3.31222	1.2384e-118	1.46606e-117	MOL-B
CA3	22.1771	3.31213	5.71713e-109	7.08941e-108	PDAO-1
AC114689.3	11.7558	3.30937	6.59542e-32	4.35782e-31	PDAO-1
GPC2	7.56232	3.30007	3.95945e-14	1.86356e-13	MOL-B
GRM7-AS1	6.78665	3.29661	1.14767e-11	5.24559e-11	PDAO-1
DTX3L	7.74889	3.29468	9.26989e-15	8.83575e-14	immOL-B
FAM135B	19.8398	3.29248	1.34915e-87	3.40357e-86	immOL-B
UNC5D	17.4968	3.29001	1.51621e-68	1.45591e-67	PDAO-1
UNC119	6.7365	3.28916	1.62244e-11	7.66941e-11	MOL-F
TSHZ2	9.35136	3.28697	8.65273e-21	4.80923e-20	PDAO-1
EPB41L4B	18.359	3.28578	2.7992e-75	2.81793e-74	PDAO-1
ST8SIA3	34.5798	3.28325	5.09082e-262	9.59088e-261	MOL-B
UTRN	28.8762	3.27771	2.37695e-183	3.66313e-182	MOL-B
MKNK1	32.0048	3.27366	9.3426e-225	1.80552e-223	PDAO-1
CHST7	10.4123	3.2685	2.17787e-25	1.3939e-24	MOL-F
AC104827.1	15.0389	3.26336	4.08146e-51	5.58058e-50	immOL-A
SYCP3	12.0652	3.26161	1.61274e-33	1.15039e-32	MOL-F
GRIA1	30.3133	3.26029	7.65084e-202	1.24572e-200	MOL-B
TSPAN13	13.7473	3.25976	5.28906e-43	4.07364e-42	PDAO-3
CXCL16	6.84899	3.25805	7.43729e-12	3.57635e-11	MOL-A
AC069243.1	7.11579	3.25777	1.11273e-12	5.42585e-12	MOL-F
SEPTIN3	10.609	3.2556	2.70588e-26	3.46764e-25	immOL-B
PRRT2	10.0436	3.25512	9.80735e-24	1.19417e-22	immOL-B
AC083843.3	7.5497	3.25022	4.36274e-14	1.92337e-13	MOL-G
HLA-A	17.4354	3.24778	4.44284e-68	1.10756e-66	immOL-C
CDH19	51.3662	3.2464	0	0	OPCs-A
EML6	39.7775	3.24528	0	0	PDAO-1
FBXO16	21.7766	3.24525	3.87025e-105	4.67705e-104	PDAO-1
C16orf95	16.2768	3.24391	1.44279e-59	1.29192e-58	PDAO-1
AC019257.1	9.56775	3.24234	1.09262e-21	6.75206e-21	PDAO-2
PFKM	18.0606	3.23479	6.51519e-73	6.55291e-72	MOL-F
CAP2	27.2911	3.23304	5.41308e-164	7.79336e-163	MOL-B
TRAF5	14.2294	3.22929	6.02011e-46	4.49893e-45	MOL-B
PANK1	13.4607	3.22297	2.66417e-41	1.97087e-40	PDAO-1
ENPP1	10.2259	3.21755	1.51784e-24	9.33867e-24	PDAO-3
CREM	31.3445	3.21617	1.15706e-215	1.31749e-213	COPs
TMEM241	37.7345	3.21328	0	0	PDAO-1
PTN	72.852	3.21296	0	0	PDAO-2
SPRED3	14.2733	3.21091	3.20799e-46	2.51681e-45	PDAO-1
LINGO1	49.345	3.21009	0	0	MOL-B
AC007098.1	7.98156	3.20939	1.4449e-15	1.33788e-14	immOL-C
CRNDE	13.1275	3.20862	2.29168e-39	1.27457e-37	OPCs-A
LINC01138	49.5689	3.20831	0	0	PDAO-2
NFATC2	12.5961	3.20701	2.2191e-36	1.5485e-35	PDAO-1
SCN8A	64.8611	3.20659	0	0	MOL-F
AL591686.2	7.03142	3.19898	2.04443e-12	1.77409e-11	immOL-B
SP100	10.0359	3.19758	1.06012e-23	6.21396e-23	PDAO-1
EFNA2	7.97784	3.19726	1.48914e-15	7.23303e-15	MOL-B
DCHS1	10.2265	3.1961	1.50852e-24	9.28473e-24	PDAO-3
ZNF350-AS1	13.7559	3.19451	4.69616e-43	8.5928e-42	immOL-C
GNA12	69.3964	3.19175	0	0	PDAO-1
AL589740.1	75.8105	3.19064	0	0	PDAO-1
AL359232.1	23.1078	3.19023	3.86093e-118	5.0204e-117	PDAO-1
AJAP1	28.9924	3.18905	8.1987e-185	7.89511e-183	COPs
SP140L	6.96181	3.18876	3.35919e-12	1.50917e-11	MOL-B
MIR4500HG	6.78167	3.18751	1.18796e-11	5.57802e-11	PDAO-3
SIX3	8.15483	3.18645	3.49672e-16	1.87605e-15	MOL-F
DISP3	11.7043	3.18474	1.21132e-31	7.74398e-31	MOL-B
AC068631.1	8.03065	3.18231	9.69584e-16	4.89131e-15	PDAO-1
ZNF697	8.41358	3.18154	3.97696e-17	2.1795e-16	MOL-F
ANK1	7.58814	3.17886	3.24537e-14	1.52896e-13	MOL-B
PKIA	21.2199	3.17671	6.2579e-100	1.72458e-98	immOL-B
ZNF154	12.2391	3.17456	1.92171e-34	1.19369e-33	MOL-G
ABHD8	10.6193	3.17153	2.42325e-26	1.57246e-25	MOL-F
AC009495.1	7.17312	3.17036	7.33094e-13	3.45908e-12	PDAO-1
LMNB1	14.8375	3.16751	8.37854e-50	6.81937e-49	PDAO-1
PGM1	25.9412	3.1653	2.28665e-148	3.43139e-147	PDAO-1
ENTPD1	11.1803	3.16413	5.09364e-29	3.56915e-28	PDAO-2
ARHGEF28	12.1688	3.15966	4.55988e-34	6.6762e-33	immOL-B
KIAA1671	16.6572	3.15935	2.6816e-62	2.31034e-61	MOL-B
PCDHA1	7.11514	3.15894	1.118e-12	5.25319e-12	PDAO-1
AC107223.1	26.3355	3.15632	7.5173e-153	1.31073e-151	PDAO-2
SHOC1	14.5776	3.15183	3.90039e-48	7.67419e-47	immOL-C
BCL11B	25.5991	3.1495	1.55952e-144	2.07755e-143	PDAO-3
AL359546.1	7.45315	3.14719	9.11363e-14	4.39751e-13	PDAO-1
TNFSF13B	36.0628	3.14549	8.68583e-285	1.72002e-283	MOL-F
BCL6	34.2692	3.14444	2.25862e-257	3.44455e-255	COPs
LRRC4	14.9942	3.14154	8.00671e-51	6.5787e-50	PDAO-3
BAMBI	18.1924	3.14085	5.93144e-74	1.04121e-72	immOL-A
SNX31	9.64568	3.14077	5.12711e-22	3.08689e-21	MOL-F
CACNA2D2	9.17735	3.13958	4.41848e-20	2.36194e-19	MOL-B
TAGLN3	25.9518	3.13956	1.73403e-148	2.3547e-147	MOL-B
IL6R	13.9377	3.13902	3.73811e-44	2.86209e-43	PDAO-1
PDLIM5	35.1193	3.13808	3.42001e-270	2.84612e-268	immOL-C
TRAF3IP2	15.9967	3.1375	1.34685e-57	2.98255e-56	immOL-C
ITGA3	9.19711	3.13665	3.67701e-20	1.96995e-19	MOL-B
NLGN1-AS1	7.158	3.13638	8.18628e-13	3.98599e-12	PDAO-3
MCF2L2	70.8941	3.13096	0	0	PDAO-1
ITGAV	67.7619	3.12844	0	0	PDAO-2
ADAM23	70.5499	3.1278	0	0	PDAO-3
GFAP	28.4462	3.12628	5.42951e-178	7.65034e-177	MOL-G
FSTL4	25.3718	3.12538	5.16959e-142	6.80875e-141	MOL-B
CHROMR	23.5517	3.12411	1.20667e-122	1.56362e-121	MOL-F
LINC00461	75.7468	3.12022	0	0	PDAO-3
RASGEF1A	9.76944	3.11617	1.52292e-22	8.48266e-22	MOL-B
TMEM106C	8.87018	3.1161	7.30249e-19	4.15188e-18	MOL-F
HLA-C	11.5159	3.11538	1.09736e-30	1.60666e-29	immOL-C
SPTB	27.7641	3.11428	1.17908e-169	1.71071e-168	PDAO-3
LINC02853	8.57457	3.11392	9.94556e-18	5.21476e-17	PDAO-1
FAM184A	43.7665	3.10979	0	0	PDAO-1
POU2F2	11.1499	3.10289	7.16485e-29	4.53747e-28	PDAO-1
DMD	82.9045	3.09972	0	0	PDAO-2
DAGLA	7.80928	3.09801	5.75136e-15	2.75777e-14	MOL-B
CLSTN2	29.6864	3.09529	1.15046e-193	2.01325e-192	PDAO-1
MAP3K7CL	14.2567	3.09331	4.06994e-46	3.18934e-45	PDAO-1
NCK2	26.0664	3.09033	8.76691e-150	1.51218e-148	PDAO-2
AC107021.1	8.29162	3.0902	1.11717e-16	5.98713e-16	PDAO-3
LINC02250	7.45795	3.08334	8.78771e-14	5.29652e-13	immOL-A
GALNT16	10.0099	3.08045	1.37947e-23	7.81277e-23	MOL-B
MAPK10	89.8696	3.07913	0	0	PDAO-1
BCL2	18.7642	3.0772	1.48218e-78	6.02596e-77	COPs
AXIN2	9.04712	3.07387	1.46792e-19	7.76808e-19	MOL-B
TAP1	8.54942	3.07191	1.23706e-17	8.52463e-17	immOL-A
LINC00327	7.83636	3.0698	4.63802e-15	2.30356e-14	PDAO-1
RMDN2	23.3773	3.06826	7.26742e-121	9.59425e-120	PDAO-1
CAMK4	51.071	3.06796	0	0	PDAO-3
CLSTN3	18.2873	3.06638	1.04385e-74	9.80822e-74	MOL-B
AC006994.2	18.1374	3.06354	1.61572e-73	2.82157e-72	immOL-A
LINC02649	20.965	3.06332	1.36958e-97	1.59064e-96	PDAO-1
ARHGEF17	20.6352	3.06312	1.32565e-94	1.39146e-93	MOL-B
FIGN	63.622	3.06055	0	0	MOL-G
AC116565.1	24.9654	3.05966	1.45333e-137	1.8818e-136	MOL-B
TLE1	33.4175	3.05864	7.64507e-245	1.56353e-243	PDAO-1
ZNF219	14.3711	3.05808	7.86077e-47	6.26482e-46	PDAO-3
HERC5	18.0759	3.0576	4.93348e-73	4.29992e-72	MOL-G
TGFBR3	12.0845	3.05499	1.27545e-33	9.11338e-33	MOL-F
TMEM178A	22.0255	3.05349	1.64056e-107	2.01287e-106	PDAO-1
PLEKHG1	12.6799	3.04994	7.64209e-37	5.93887e-36	PDAO-2
ANKDD1A	15.7353	3.04938	8.66073e-56	1.67471e-54	immOL-B
KCNA2	24.1727	3.04823	4.30804e-129	5.07685e-128	MOL-G
L3MBTL4	32.9183	3.04559	1.20244e-237	1.6276e-235	COPs
HSPB1	24.1512	3.04486	7.25841e-129	9.68095e-128	MOL-F
UGDH	34.6027	3.04118	2.30263e-262	4.95264e-261	PDAO-1
TTC8	35.3896	3.04067	2.47061e-274	4.57777e-273	PDAO-3
SMPD3	16.2334	3.03964	2.92961e-59	2.46973e-58	MOL-B
OXR1	54.763	3.03781	0	0	PDAO-2
SUCLG2-AS1	33.9081	3.03537	5.06064e-252	1.06006e-250	PDAO-1
MDGA1	11.5118	3.03387	1.15011e-30	8.06558e-30	MOL-A
NR4A1	7.53388	3.03356	4.92539e-14	2.47991e-13	PDAO-3
ZNF98	12.2151	3.02641	2.58093e-34	1.94169e-33	PDAO-2
MOB1B	41.7877	3.02567	0	0	MOL-B
RNASET2	22.3481	3.02493	1.26114e-110	1.43648e-109	MOL-B
GDAP1L1	13.6142	3.02172	3.29763e-42	2.63186e-41	MOL-A
RNF157	30.5176	3.02071	1.52032e-204	1.65293e-202	COPs
CU638689.4	7.64859	3.01963	2.03194e-14	1.06823e-13	PDAO-2
CHDH	19.2104	3.01674	3.03164e-82	8.73321e-81	immOL-C
RNF112	14.4364	3.0159	3.05539e-47	2.42018e-46	PDAO-1
SVIL	20.3003	3.01536	1.27771e-91	1.46427e-90	MOL-A
KLHL23	54.2508	3.01527	0	0	PDAO-1
PLXNA1	8.46203	3.0152	2.62771e-17	2.71753e-16	immOL-B
SOX21-AS1	23.892	3.01508	3.71079e-126	4.88931e-125	MOL-F
RBM43	8.28212	3.01477	1.21001e-16	6.4754e-16	PDAO-3
HHIPL1	8.49642	3.01403	1.95525e-17	1.02044e-16	PDAO-1
USP24	86.0781	3.01362	0	0	PDAO-1
AC092745.5	32.5934	3.01275	5.0865e-233	1.00372e-231	PDAO-1
VSTM2A	11.168	3.00969	5.84915e-29	3.61128e-28	MOL-B
AL589935.1	10.8002	3.0096	3.43583e-27	2.26218e-26	MOL-F
CYFIP2	81.8479	3.00718	0	0	PDAO-3
CA1	9.58831	3.00425	8.95432e-22	5.26053e-21	PDAO-3
RUNDC3B	23.4733	3.00391	7.64284e-122	9.18668e-121	MOL-B
NME9	36.8621	3.00084	1.8742e-297	9.54202e-296	immOL-A
CELF3	8.27941	2.99605	1.23783e-16	6.1853e-16	MOL-B
AL078459.1	11.7843	2.99484	4.70246e-32	4.64513e-31	immOL-A
TANC2	89.3929	2.99396	0	0	PDAO-1
FNBP1L	42.7909	2.98898	0	0	PDAO-3
DPY19L3	60.9085	2.97732	0	0	PDAO-1
STON2	13.0221	2.97528	9.16188e-39	6.58967e-38	PDAO-1
GSTM3	13.9979	2.97508	1.60473e-44	1.29796e-43	MOL-F
LRRTM3	40.3382	2.97287	0	0	immOL-C
PTMS	21.7346	2.97117	9.66541e-105	1.15889e-103	MOL-F
TMEM220-AS1	7.2341	2.97062	4.68618e-13	2.30204e-12	PDAO-3
ASTN2	102.066	2.97057	0	0	PDAO-3
PDE9A	40.2952	2.96209	0	0	PDAO-2
ITPKC	21.6088	2.96185	1.48486e-103	1.77845e-102	PDAO-1
BTN3A3	9.62076	2.96125	6.53446e-22	3.9251e-21	MOL-F
NUDT4	17.2141	2.96022	2.0817e-66	1.73538e-65	MOL-G
TSPAN9	14.1153	2.95854	3.05749e-45	2.13796e-44	MOL-G
RRAS2	23.4388	2.95613	1.71857e-121	2.58814e-120	PDAO-2
SHANK2	30.1906	2.95418	3.15139e-200	4.97725e-199	PDAO-3
ARHGEF3	49.616	2.95383	0	0	PDAO-1
KLHL7	59.5466	2.95351	0	0	PDAO-1
NEGR1	76.4972	2.95324	0	0	PDAO-1
NHS	11.3923	2.9499	4.56639e-30	3.25589e-29	PDAO-2
SYBU	18.222	2.94976	3.4542e-74	3.45872e-73	PDAO-1
SRRM4	7.37153	2.9472	1.68678e-13	7.8114e-13	MOL-B
LY6H	13.3692	2.94709	9.15153e-41	6.73898e-40	PDAO-1
SLC25A18	8.74096	2.94557	2.31141e-18	2.45676e-17	immOL-B
SRRM3	30.3595	2.94545	1.88494e-202	3.07353e-201	MOL-B
DNMBP	22.0329	2.94213	1.39351e-107	1.71037e-106	PDAO-1
NBPF15	20.8316	2.94175	2.23825e-96	2.5782e-95	PDAO-1
AC003991.1	13.3487	2.94153	1.20495e-40	8.8594e-40	PDAO-1
CCND3	15.5648	2.94064	1.2622e-54	2.40075e-53	immOL-B
MTSS1	77.7021	2.94035	0	0	PDAO-2
TGFB2	7.48856	2.94002	6.96325e-14	3.25822e-13	MOL-B
LTBP1	16.0732	2.93988	3.93192e-58	1.30178e-56	COPs
DPF1	25.3324	2.93724	1.4053e-141	1.95558e-140	MOL-F
PPP4R4	13.5094	2.93709	1.37576e-41	2.25528e-40	immOL-B
AL139220.2	11.8644	2.93639	1.81208e-32	3.96073e-31	COPs
EMILIN2	7.19354	2.93639	6.31336e-13	2.8864e-12	MOL-B
ABAT	75.0724	2.93566	0	0	MOL-B
FNDC3B	32.008	2.93532	8.42842e-225	5.73881e-223	immOL-C
RPS6KA3	66.726	2.93275	0	0	MOL-F
TMEM182	6.92219	2.93211	4.44705e-12	1.99128e-11	MOL-B
IMPG2	7.16928	2.93204	7.53928e-13	3.55639e-12	PDAO-1
SNX10	10.7776	2.93174	4.3898e-27	2.63638e-26	MOL-B
LINC00535	10.3142	2.92994	6.07943e-25	3.63364e-24	PDAO-1
SYN1	17.7363	2.92928	2.20031e-70	2.00593e-69	MOL-B
PCDHA9	10.4378	2.92875	1.66566e-25	1.00518e-24	PDAO-1
MRTFB	52.5586	2.9279	0	0	PDAO-1
ZNF433-AS1	18.2525	2.9254	1.97697e-74	2.00879e-73	MOL-F
TAFA5	34.3445	2.92464	1.69974e-258	1.01216e-256	immOL-B
CX3CL1	8.25168	2.92447	1.56184e-16	7.79396e-16	MOL-B
ANKRD6	16.2776	2.92299	1.42346e-59	2.85743e-58	immOL-B
SBK1	8.86147	2.92249	7.89642e-19	4.48729e-18	MOL-F
CCDC175	9.27835	2.92234	1.72129e-20	1.03783e-19	PDAO-2
AC110597.1	7.6351	2.91913	2.25644e-14	1.97946e-13	immOL-C
AC024145.1	12.2279	2.91593	2.20694e-34	1.58972e-33	MOL-F
NCEH1	19.8912	2.91478	4.84729e-88	4.91347e-87	MOL-B
ADAMTS7	9.3971	2.91473	5.60871e-21	3.12663e-20	PDAO-1
SAT1	44.3863	2.91371	0	0	MOL-F
ADARB2	102.89	2.91106	0	0	PDAO-3
ESRRG	34.2482	2.91046	4.63736e-257	7.04044e-255	COPs
AC069272.1	8.36431	2.90777	6.04664e-17	3.34201e-16	MOL-A
SERPINA3	7.25319	2.90707	4.07063e-13	2.00844e-12	MOL-F
PODXL2	25.5693	2.90706	3.35218e-144	5.6491e-143	PDAO-2
CALN1	27.5603	2.90598	3.32858e-167	1.35002e-165	immOL-B
MAPT-AS1	22.3301	2.90351	1.88691e-110	2.0515e-109	MOL-G
LRP3	10.3757	2.9014	3.19762e-25	1.86458e-24	MOL-B
MFHAS1	27.2526	2.90124	1.55014e-163	2.46095e-162	PDAO-1
NBPF9	13.9566	2.89959	2.86786e-44	3.53542e-43	immOL-A
LINC01114	6.86046	2.89949	6.86386e-12	3.35226e-11	PDAO-2
PODXL	11.6763	2.89565	1.68565e-31	1.10855e-30	PDAO-1
AL357873.1	7.92605	2.89426	2.26222e-15	1.17609e-14	PDAO-3
GRM8	23.8996	2.89394	3.09443e-126	3.89159e-125	PDAO-3
AC008840.1	11.4364	2.89295	2.75162e-30	1.88843e-29	MOL-F
LINC02636	7.24175	2.89121	4.42933e-13	2.03138e-12	MOL-B
AC079142.1	7.1846	2.89093	6.74029e-13	3.0795e-12	MOL-B
RHOBTB2	16.1836	2.8905	6.58299e-59	5.53299e-58	MOL-B
HDAC9	65.9539	2.88974	0	0	PDAO-2
ACTN2	32.2206	2.88896	9.07379e-228	2.02532e-226	PDAO-2
SNED1	14.7833	2.88886	1.87868e-49	2.51266e-48	immOL-A
GP1BB	12.2826	2.88749	1.12262e-34	7.42625e-34	MOL-B
ZDHHC15	12.4975	2.88744	7.70669e-36	1.25481e-34	immOL-C
LIFR	38.192	2.8836	0	0	COPs
AC017101.1	9.06117	2.88237	1.29062e-19	9.43173e-19	immOL-A
PVR	15.3237	2.87739	5.30735e-53	4.97854e-52	PDAO-2
HDAC10	7.54817	2.87716	4.41424e-14	2.075e-13	MOL-B
AC243964.3	7.65917	2.87668	1.87131e-14	9.84403e-14	PDAO-2
GABBR1	57.8701	2.87398	0	0	MOL-F
SH2B2	7.24864	2.87021	4.20992e-13	2.07595e-12	MOL-F
SRGAP3	68.8952	2.86999	0	0	PDAO-2
SPTAN1	61.1084	2.86962	0	0	PDAO-3
LCLAT1	32.8573	2.86803	8.95154e-237	2.06787e-235	PDAO-2
SSUH2	6.75356	2.86759	1.44264e-11	6.3684e-11	MOL-B
KCNAB3	7.26415	2.86691	3.75392e-13	1.72562e-12	MOL-B
ZNRF3	40.0999	2.86266	0	0	PDAO-1
P3H2	7.91706	2.86184	2.43199e-15	3.2424e-14	COPs
GDNF-AS1	21.1943	2.86021	1.07895e-99	2.96614e-98	immOL-B
NRSN2-AS1	13.2843	2.85687	2.85386e-40	2.08467e-39	PDAO-1
MIR4300HG	18.9956	2.85675	1.85363e-80	1.9324e-79	PDAO-1
SIM2	7.55841	2.85555	4.08023e-14	2.05776e-13	PDAO-3
SYT14	60.3747	2.85347	0	0	PDAO-1
SCMH1	33.2101	2.85054	7.69554e-242	4.31565e-240	immOL-B
REV3L	76.5797	2.8478	0	0	PDAO-2
RAPH1	24.5888	2.84655	1.66435e-133	6.79941e-132	immOL-C
LINC01278	60.4463	2.84523	0	0	PDAO-2
NHSL2	9.42471	2.84514	4.31303e-21	2.41032e-20	PDAO-1
SLC44A3	6.88313	2.84435	5.85498e-12	2.69622e-11	PDAO-1
AL157388.1	11.4413	2.84243	2.60037e-30	1.68091e-29	PDAO-1
CTSO	10.9586	2.84212	6.04466e-28	8.27494e-27	immOL-C
MYO10	48.8909	2.84189	0	0	MOL-G
MAPK4	21.2178	2.83965	6.53995e-100	7.07616e-99	MOL-B
SDCBP2	9.91276	2.83777	3.66399e-23	2.05716e-22	MOL-B
PPFIA4	14.8762	2.8329	4.70668e-50	4.00186e-49	MOL-F
GLRX	12.795	2.82548	1.74933e-37	2.93623e-36	immOL-C
AC046168.2	6.77784	2.82541	1.21982e-11	5.39466e-11	MOL-B
AC008462.1	15.7511	2.82519	6.75498e-56	5.86627e-55	PDAO-1
PIK3R3	7.25336	2.82328	4.06571e-13	1.93273e-12	PDAO-1
SYNE1	75.7504	2.82096	0	0	PDAO-1
ZNF33B	23.365	2.8172	9.70372e-121	1.45487e-119	PDAO-2
TRAF4	16.2906	2.8147	1.1515e-59	2.60471e-58	immOL-C
TNIK	92.6773	2.81427	0	0	PDAO-3
AC015909.2	8.41712	2.81203	3.85862e-17	1.94687e-16	MOL-B
ZFHX4-AS1	13.0388	2.81133	7.35702e-39	1.26317e-37	immOL-C
ZNF69	25.5086	2.80962	1.58356e-143	2.32762e-142	PDAO-1
AP001977.1	8.66508	2.80888	4.51181e-18	3.14902e-17	immOL-A
AC011246.1	14.1386	2.80829	2.19491e-45	1.70376e-44	PDAO-1
INPP4B	33.8948	2.80794	7.9396e-252	1.66003e-250	PDAO-1
SMYD3	66.7624	2.80782	0	0	PDAO-1
PCDHA4	9.31045	2.80586	1.27294e-20	6.8788e-20	MOL-B
IL7	9.60359	2.80271	7.72077e-22	5.98209e-21	immOL-A
AGAP2	12.6582	2.79968	1.00811e-36	6.83788e-36	MOL-B
ATP8B1	9.14652	2.79931	5.87988e-20	6.44054e-19	immOL-C
AL391840.1	40.1057	2.79925	0	0	PDAO-2
DGKI	76.6276	2.79843	0	0	PDAO-1
ALDH18A1	22.1096	2.79752	2.55382e-108	3.15174e-107	PDAO-1
MYOM1	29.5284	2.79638	1.24226e-191	2.16266e-190	PDAO-1
SLC25A25	16.4964	2.79613	3.89264e-61	3.32904e-60	MOL-B
LINC02798	22.6755	2.79486	7.81256e-114	1.13059e-112	PDAO-2
AHDC1	40.246	2.79409	0	0	MOL-F
ZMIZ1	72.0635	2.78898	0	0	PDAO-1
RIN2	41.6225	2.78872	0	0	immOL-B
SMS	21.4979	2.78834	1.62778e-102	1.92636e-101	MOL-F
AC073050.1	39.7242	2.78686	0	0	PDAO-3
ARL4A	19.5997	2.78137	1.55464e-85	1.67726e-84	MOL-F
PHYHD1	6.70826	2.78095	1.96954e-11	9.17252e-11	PDAO-3
GRIK4	69.6569	2.78016	0	0	PDAO-1
NUP42	26.2454	2.78009	8.06586e-152	3.74452e-150	immOL-C
THY1	41.0939	2.78004	0	0	PDAO-3
GRAMD4	12.3575	2.77617	4.43566e-35	3.37318e-34	PDAO-2
VXN	17.523	2.77572	9.55792e-69	3.5913e-67	COPs
LINC00886	22.1302	2.77528	1.6183e-108	2.00011e-107	PDAO-1
BMPR2	69.3309	2.77204	0	0	PDAO-1
SEMA6C	12.4454	2.77138	1.48192e-35	1.04864e-34	PDAO-3
ADCY6	15.0744	2.76811	2.38643e-51	1.9806e-50	PDAO-1
GNAL	47.2421	2.76809	0	0	PDAO-3
BABAM2	66.5173	2.76486	0	0	PDAO-1
STS	19.4936	2.76325	1.24431e-84	1.32968e-83	PDAO-1
CNMD	7.56193	2.7632	3.97132e-14	3.68426e-13	immOL-B
UNC79	68.3887	2.76245	0	0	PDAO-1
MAPK12	7.11655	2.76191	1.10662e-12	5.03408e-12	MOL-B
TBC1D24	12.198	2.76159	3.18471e-34	4.67905e-33	immOL-B
GTF2IRD1	41.0268	2.76133	0	0	PDAO-1
ABHD17C	9.3841	2.76095	6.3459e-21	3.53466e-20	PDAO-1
AC007384.1	9.62475	2.7601	6.28605e-22	4.88957e-21	immOL-A
ICA1L	55.9095	2.75958	0	0	PDAO-1
DOCK6	8.07215	2.75866	6.90701e-16	3.49856e-15	PDAO-1
AP000857.2	6.84591	2.75851	7.59928e-12	3.65269e-11	MOL-A
ADGRG2	9.03244	2.75764	1.67892e-19	1.22481e-18	immOL-A
AL513166.1	30.4092	2.7541	4.14996e-203	7.47969e-202	PDAO-1
DNM1	46.6474	2.75006	0	0	MOL-B
RFLNA	31.8367	2.74953	2.01037e-222	3.85643e-221	PDAO-1
PABPC1L	13.0481	2.749	6.5158e-39	4.69751e-38	PDAO-1
SPATA6L	25.0608	2.74865	1.32996e-138	1.90989e-137	PDAO-1
AL392023.2	50.3671	2.74516	0	0	PDAO-2
OLIG1	32.4262	2.74409	1.17432e-230	8.2629e-229	immOL-C
AC002463.1	18.5252	2.74382	1.29296e-76	2.33411e-75	immOL-A
IGDCC3	13.648	2.74157	2.07434e-42	1.55606e-41	PDAO-1
OLIG2	26.8457	2.74093	9.45982e-159	4.59415e-157	immOL-C
NAA38	11.1027	2.74045	1.21691e-28	1.70045e-27	immOL-C
NTM	83.9363	2.73983	0	0	PDAO-2
KIT	7.94941	2.73916	1.87396e-15	8.51903e-15	MOL-G
ALDH1L2	11.6284	2.73902	2.95719e-31	4.39846e-30	immOL-C
ARSD	7.61704	2.73586	2.59568e-14	1.31516e-13	PDAO-3
LPP	78.9928	2.7326	0	0	PDAO-1
FKBP5	34.1312	2.7314	2.54179e-255	3.79064e-253	COPs
CD81-AS1	9.14097	2.73075	6.18946e-20	3.39037e-19	PDAO-1
TPST1	53.2759	2.72901	0	0	PDAO-1
BTN3A2	7.03955	2.72831	1.92868e-12	1.10645e-11	immOL-A
LRRC34	12.4225	2.72535	1.97243e-35	1.36087e-34	PDAO-1
BMT2	52.7754	2.72419	0	0	MOL-F
KCNC1	24.0537	2.72407	7.62918e-128	1.02895e-126	MOL-A
AP000229.1	7.91392	2.72036	2.49399e-15	1.31053e-14	MOL-F
SHC2	28.6133	2.71903	4.59257e-180	1.50719e-178	immOL-A
TMEM263	13.0372	2.71776	7.52079e-39	1.28998e-37	immOL-C
KIF3C	25.7536	2.7164	2.9366e-146	1.05743e-144	immOL-B
AC077690.1	40.2702	2.71513	0	0	PDAO-1
ASAP1-IT2	8.10822	2.71402	5.13663e-16	2.5259e-15	MOL-B
SVOP	8.15422	2.713	3.51446e-16	1.73657e-15	MOL-B
HOMER1	37.7758	2.71236	0	0	PDAO-1
SATB1	35.1919	2.71076	2.66072e-271	4.90842e-270	PDAO-3
AK4	15.2583	2.71059	1.44976e-52	1.217e-51	PDAO-1
RNF135	8.40441	2.70913	4.30028e-17	2.35478e-16	MOL-F
FABP5	8.40582	2.70784	4.2489e-17	4.36866e-16	immOL-B
HECTD2	48.6912	2.70532	0	0	MOL-F
GPCPD1	49.0156	2.70495	0	0	PDAO-3
PPFIA3	15.0431	2.70419	3.83094e-51	3.00554e-50	MOL-B
AC239809.3	42.4303	2.70408	0	0	PDAO-1
MAMDC2-AS1	11.7548	2.70174	6.6719e-32	4.40748e-31	PDAO-1
PARP9	15.2725	2.69983	1.16641e-52	2.44634e-51	immOL-C
AC073389.2	15.3421	2.69729	4.00286e-53	3.37788e-52	PDAO-1
ITM2C	27.6906	2.69696	9.05256e-169	1.23776e-167	MOL-G
MIR3936HG	23.6124	2.69689	2.8774e-123	9.18369e-122	immOL-B
INPP4A	48.4347	2.69659	0	0	PDAO-1
MIR2052HG	22.4387	2.69588	1.649e-111	2.34903e-110	PDAO-2
MAF	27.1815	2.68903	1.0748e-162	1.59722e-161	MOL-F
MTMR1	46.6078	2.6879	0	0	PDAO-1
AL354733.3	9.8696	2.68309	5.63896e-23	6.80715e-22	immOL-C
FOS	14.911	2.68216	2.79653e-50	2.40998e-49	MOL-A
ANGPT2	8.58715	2.67935	8.91545e-18	9.04806e-17	immOL-C
LIMK1	10.9235	2.67799	8.90378e-28	5.5429e-27	PDAO-1
[truncated: 4,401 more rows]

## Sheet: ST2. OPCs_D_markers
names	scores	logfoldchanges	pvals	pvals_adj	OPCs-D vs:
VCAN-AS1	20.2276	28.9758	5.59826e-91	3.60084e-89	immOL-C
CACNG5	15.4164	28.3557	1.27032e-53	4.15679e-52	immOL-B
MROH9	17.0894	28.2077	1.77977e-65	5.07491e-64	immOL-A
CREB3L1	10.2989	27.3735	7.12656e-25	1.37568e-23	immOL-B
TMEM100	8.90734	27.2316	5.22723e-19	7.32247e-18	immOL-C
AC027698.1	8.04301	27.1222	8.7655e-16	1.01384e-14	immOL-C
AL390755.1	7.34357	26.8354	2.07972e-13	2.76181e-12	immOL-B
AC007193.2	8.9919	26.7885	2.42987e-19	1.88963e-18	immOL-A
CXCL12	6.99814	26.6819	2.59383e-12	3.26935e-11	immOL-B
LINC00402	8.16139	26.5691	3.31193e-16	2.19432e-15	immOL-A
AL160262.1	7.37879	26.5591	1.59734e-13	9.12334e-13	immOL-A
AC006019.3	7.90585	26.456	2.66118e-15	1.67587e-14	immOL-A
AF064866.1	7.18292	25.8582	6.82373e-13	3.49684e-12	PDAO-1
Z97200.1	7.52484	11.5999	5.27836e-14	3.29265e-13	MOL-F
MACORIS	12.9428	10.4794	2.58194e-38	1.91425e-37	MOL-G
AC004852.2	78.9428	10.2814	0	0	MOL-B
AL080273.1	6.8086	10.1172	9.85562e-12	5.46519e-11	MOL-A
TNR	107.52	9.81376	0	0	MOL-B
AC027312.1	7.20111	9.77973	5.97236e-13	2.97814e-12	MOL-G
AC062021.1	9.64962	9.75533	4.93358e-22	3.95532e-21	PDAO-2
CA10	97.5656	9.65123	0	0	MOL-B
AC091885.2	24.5981	9.56176	1.32464e-133	1.93439e-132	MOL-G
KCNG4	8.64145	9.50357	5.55021e-18	3.4887e-17	PDAO-1
AC013265.1	38.9823	9.43214	0	0	MOL-B
PCDH15	104.285	9.37236	0	0	MOL-B
LINC01546	12.6759	9.35685	8.04125e-37	8.60935e-36	MOL-B
DSCAM	108.456	9.10604	0	0	MOL-B
EMILIN3	8.48816	9.10131	2.09931e-17	1.2888e-16	PDAO-1
AL450345.2	22.0256	9.08128	1.63599e-107	1.21453e-105	immOL-C
AC090138.1	22.8815	9.07258	7.09427e-116	1.61014e-114	MOL-A
LINC01965	26.2446	9.03203	8.22697e-152	1.32861e-150	MOL-G
VCAN	102.236	9.02986	0	0	MOL-B
AC124254.2	45.023	8.98961	0	0	PDAO-1
AL353784.1	23.9667	8.98521	6.19578e-127	5.67453e-125	immOL-C
BEST3	36.6441	8.92306	5.67974e-294	3.22816e-292	PDAO-1
PDGFRA	86.8109	8.91898	0	0	MOL-B
KCNJ16	16.3853	8.8767	2.43507e-60	8.77771e-59	immOL-B
AL118505.1	7.65716	8.83197	1.90088e-14	9.82929e-14	MOL-G
KCNMB2	88.4473	8.72361	0	0	PDAO-1
SPSB4	35.3843	8.68561	2.973e-274	1.30302e-272	MOL-B
GALR1	37.3316	8.6553	5.04478e-305	2.99875e-303	PDAO-1
PTPRZ1	83.9923	8.64676	0	0	MOL-G
IGSF21	35.897	8.62329	3.40247e-282	7.44654e-280	immOL-B
CHL1-AS1	10.8065	8.61014	3.205e-27	2.07893e-26	MOL-G
AFAP1L2	60.7893	8.60545	0	0	MOL-F
AL354771.1	33.7831	8.58083	3.48699e-250	1.25965e-248	MOL-F
CSPG4	24.1427	8.53659	8.90833e-129	8.24853e-127	immOL-C
VIPR2	37.0595	8.50458	1.26486e-300	7.40117e-299	PDAO-1
KIAA0040	7.45057	8.46413	9.29364e-14	4.94058e-13	PDAO-1
STK32A	72.4467	8.4137	0	0	MOL-B
AC068643.1	7.94392	8.37545	1.95893e-15	1.24292e-14	immOL-A
AC064875.1	21.4997	8.3385	1.56712e-102	6.85059e-101	immOL-A
BX284613.2	61.5656	8.28951	0	0	PDAO-1
MMP16	97.4385	8.26083	0	0	MOL-B
BRINP3	92.7963	8.25167	0	0	MOL-B
SLC22A3	38.0458	8.23795	0	0	MOL-B
PXDN	38.8896	8.23171	0	0	PDAO-1
SEZ6L	83.4533	8.20572	0	0	MOL-B
NXPH1	81.7043	8.18203	0	0	PDAO-1
HS3ST1	10.1818	8.16896	2.3906e-24	4.54188e-23	immOL-B
POU6F2	73.5054	8.1479	0	0	MOL-B
HAS2	13.5818	8.11877	5.1352e-42	3.95062e-41	MOL-G
DBX2	8.237	8.11862	1.76582e-16	1.21858e-15	MOL-F
AC068725.1	7.36858	8.10525	1.72458e-13	9.69564e-13	PDAO-2
C1QL2	7.66558	8.04883	1.78029e-14	1.90546e-13	immOL-C
SPRY4	33.3613	8.04797	5.00351e-244	1.77141e-242	MOL-F
AC124854.1	26.5218	8.04099	5.42672e-155	1.74027e-153	PDAO-1
COL9A1	36.3372	8.02591	4.18758e-289	1.9334e-286	immOL-C
NMUR2	10.3918	8.01701	2.70213e-25	2.72264e-24	OPCs-A
MYT1	72.5977	7.95458	0	0	MOL-B
ALDH1L1-AS2	9.10424	7.95234	8.68748e-20	4.98897e-19	MOL-G
TIMP4	8.84939	7.93149	8.80013e-19	5.7693e-18	MOL-B
FERMT1	51.3993	7.89452	0	0	MOL-G
MPPED2-AS1	7.67567	7.86281	1.64552e-14	9.02976e-14	PDAO-1
PRKG2	45.2037	7.77985	0	0	PDAO-1
MEGF11	50.3687	7.75526	0	0	immOL-B
CALCRL	57.8422	7.70376	0	0	PDAO-1
ASCL1	26.6907	7.69035	6.03325e-157	9.94351e-156	MOL-G
MIR3681HG	41.4267	7.65664	0	0	immOL-A
CHST11	84.5384	7.62747	0	0	PDAO-1
LNX1-AS1	7.16005	7.6151	8.06469e-13	4.42043e-12	immOL-A
CHST9	60.5705	7.60793	0	0	PDAO-3
PRRX1	64.5347	7.60047	0	0	MOL-A
CSGALNACT1	80.6365	7.58678	0	0	MOL-B
LINC02223	44.6168	7.58031	0	0	PDAO-1
AC097537.1	8.89753	7.53146	5.71054e-19	4.08377e-18	PDAO-2
SMOC1	83.031	7.53078	0	0	PDAO-2
CDH10	74.4514	7.51461	0	0	MOL-B
PID1	81.6925	7.50337	0	0	MOL-B
C1QL1	25.1031	7.47442	4.5995e-139	4.7699e-137	immOL-C
RUFY4	11.1211	7.44675	9.89887e-29	9.83874e-28	PDAO-2
SH2D4A	9.21936	7.43903	2.98877e-20	2.42965e-19	immOL-A
LHFPL3	103.357	7.42284	0	0	PDAO-3
MASP1	8.15855	7.42124	3.39073e-16	5.04107e-15	immOL-B
GPNMB	39.3207	7.40447	0	0	MOL-F
CHST8	28.154	7.39621	2.14307e-174	6.56637e-173	MOL-B
AC099792.1	37.4664	7.39355	3.24406e-307	1.5553e-305	MOL-B
ATXN8OS	7.44474	7.37427	9.71364e-14	5.98845e-13	MOL-F
ADAMTS9	12.977	7.37378	1.65318e-38	4.62396e-37	immOL-C
SULF2	68.4026	7.36043	0	0	MOL-F
ACAN	12.8301	7.36009	1.11272e-37	1.35931e-36	PDAO-2
SLC35F1	94.6883	7.33129	0	0	PDAO-3
AC097716.1	7.02993	7.32913	2.06631e-12	1.36796e-11	PDAO-3
DGKG	93.8045	7.30713	0	0	MOL-B
NTNG1	65.5597	7.30471	0	0	PDAO-1
OTOGL	14.1299	7.26989	2.48648e-45	4.87801e-44	immOL-A
MYO16	31.8054	7.2671	5.45117e-222	7.95352e-220	immOL-B
CRISPLD2	44.0942	7.26513	0	0	PDAO-1
LINC01351	7.68838	7.26406	1.49011e-14	1.0551e-13	PDAO-3
STK32B	51.6518	7.23783	0	0	PDAO-1
NRCAM	100.497	7.23217	0	0	MOL-B
LINC02058	12.5912	7.20716	2.36176e-36	6.25791e-35	immOL-C
STK32A-AS1	8.45193	7.1808	2.86525e-17	4.46672e-16	immOL-B
VWC2	46.6374	7.17658	0	0	MOL-B
LUZP2	93.3262	7.15588	0	0	PDAO-3
LINC01792	43.4313	7.14652	0	0	OPCs-A
TOX	72.0325	7.14207	0	0	MOL-F
AC027251.1	7.12144	7.13663	1.06802e-12	7.13791e-12	PDAO-3
ARHGAP42	66.0694	7.13496	0	0	PDAO-3
EMID1	45.8902	7.13109	0	0	MOL-F
LINC02294	9.22928	7.11901	2.72465e-20	2.04524e-19	PDAO-2
INSC	9.08831	7.10486	1.00593e-19	6.73232e-19	PDAO-1
TIMP3	19.8111	7.09665	2.38877e-87	1.15844e-85	immOL-B
LRFN2	30.6673	7.09056	1.55392e-206	6.33293e-205	PDAO-1
CLDN1	8.07749	7.07967	6.61162e-16	4.45409e-15	MOL-F
KCNIP1	74.5486	7.07282	0	0	PDAO-3
BGN	9.98605	7.06714	1.7543e-23	3.27754e-22	immOL-B
NRXN1	106.365	7.05812	0	0	MOL-B
ZEB1	90.086	7.05731	0	0	MOL-B
NR0B1	7.4732	7.05678	7.82702e-14	4.84663e-13	MOL-F
ADCY8	51.3527	7.04385	0	0	MOL-B
COL11A1	74.648	7.02819	0	0	PDAO-1
OPCML	95.1855	7.02343	0	0	PDAO-1
FGF12-AS1	13.5739	7.02022	5.72206e-42	6.63878e-41	PDAO-3
ST6GAL2	44.4644	7.01018	0	0	PDAO-1
LHFPL3-AS1	33.1093	6.97881	2.18607e-240	5.06387e-239	MOL-G
AC069120.1	7.44715	6.96808	9.5381e-14	5.06814e-13	PDAO-1
SEL1L3	42.9239	6.95845	0	0	MOL-B
TNS3	60.9501	6.95369	0	0	PDAO-1
SOX5	93.6297	6.94888	0	0	MOL-F
ASIC4	29.7872	6.91606	5.72683e-195	1.88862e-193	MOL-B
SLC24A3	75.6026	6.91182	0	0	MOL-B
ADRA1A	42.5309	6.90497	0	0	MOL-B
ZNF469	7.29855	6.89902	2.9089e-13	2.84839e-12	immOL-C
GPR17	29.1471	6.85878	9.09217e-187	1.69212e-185	MOL-G
CTXND1	31.9195	6.85727	1.43173e-223	5.19988e-222	MOL-B
AC098679.5	33.941	6.85158	1.65799e-252	7.71835e-251	OPCs-A
SOX6	86.7085	6.84342	0	0	PDAO-1
AC140912.1	12.1165	6.82871	8.63872e-34	2.03608e-32	immOL-B
AC096576.3	12.1114	6.8255	9.19208e-34	9.59758e-33	PDAO-3
ZFPM2-AS1	28.162	6.82107	1.70673e-174	2.43744e-172	immOL-C
HIF3A	72.5955	6.81568	0	0	MOL-B
SSTR1	7.37302	6.81189	1.6681e-13	9.52103e-13	immOL-A
LINC01608	65.5104	6.81006	0	0	OPCs-A
AC022034.3	9.14298	6.80715	6.07523e-20	3.50136e-19	MOL-G
PDZRN4	63.8913	6.78937	0	0	MOL-G
KCNT2	56.5098	6.76314	0	0	PDAO-1
SYT17	52.7248	6.76249	0	0	MOL-B
ITGA8	46.402	6.75923	0	0	MOL-A
NKAIN3	77.3504	6.74658	0	0	MOL-B
PLAAT1	42.9386	6.73312	0	0	PDAO-1
FAM155A	97.0629	6.73012	0	0	MOL-B
IL1RAP	64.0241	6.71675	0	0	MOL-B
SLCO1A2	69.5465	6.71531	0	0	OPCs-A
ZEB1-AS1	40.6616	6.70829	0	0	PDAO-3
AL353660.1	9.3101	6.69558	1.27712e-20	7.43163e-20	MOL-G
B3GNT7	18.0679	6.68376	5.70348e-73	5.77094e-72	MOL-G
NT5E	14.5118	6.67542	1.0207e-47	3.454e-46	immOL-C
UST	73.5693	6.66309	0	0	PDAO-3
EPHA5-AS1	9.23859	6.65975	2.49763e-20	1.70785e-19	PDAO-1
AC016042.1	38.3848	6.65189	0	0	PDAO-3
NTN1	37.0145	6.64584	6.68402e-300	9.88062e-298	immOL-A
USP43	30.2661	6.64194	3.20515e-201	1.2724e-199	PDAO-1
LPAR1	70.471	6.63886	0	0	OPCs-A
GRIK1	76.9009	6.63714	0	0	PDAO-1
AC053503.1	7.29794	6.62173	2.92199e-13	1.76587e-12	MOL-F
KIF18B	7.59579	6.60342	3.0593e-14	1.7793e-13	PDAO-2
ST6GAL1	58.0884	6.59921	0	0	MOL-B
EYA2	41.2019	6.59505	0	0	MOL-B
CHL1-AS2	23.6772	6.59333	6.18723e-124	1.50133e-122	MOL-B
TMEM163	63.5389	6.56556	0	0	MOL-B
LINC00706	7.16931	6.55512	7.53756e-13	6.9908e-12	OPCs-C
TAFA1	58.3396	6.54669	0	0	PDAO-1
CA8	39.0747	6.54488	0	0	MOL-B
CD22	56.4012	6.52348	0	0	OPCs-A
LINC00511	80.9866	6.52323	0	0	PDAO-1
MOBP	72.3451	6.5178	0	0	OPCs-A
CACNG4	59.5226	6.51568	0	0	MOL-B
PAPSS2	6.95031	6.51106	3.64473e-12	4.55815e-11	immOL-B
U91319.1	41.452	6.49312	0	0	PDAO-1
PAH	7.14026	6.49176	9.31548e-13	4.76215e-12	MOL-B
MYO16-AS1	6.98956	6.48243	2.75748e-12	1.38342e-11	MOL-B
COL4A4	16.8159	6.48199	1.86761e-63	5.16797e-62	immOL-A
KLF12	73.5301	6.47566	0	0	MOL-F
TMEM200C	8.14421	6.47276	3.81758e-16	5.65822e-15	immOL-B
AC117464.1	8.50156	6.4697	1.87065e-17	1.34431e-16	MOL-F
AC008571.2	60.6463	6.46045	0	0	OPCs-A
AP003059.1	8.31727	6.45872	9.00156e-17	6.28003e-16	MOL-F
TMEM235	40.624	6.45738	0	0	OPCs-A
GYPC	10.7358	6.45684	6.91191e-27	5.88429e-26	MOL-B
SATB1-AS1	42.783	6.456	0	0	PDAO-1
CHL1	90.4206	6.45125	0	0	MOL-B
FOLH1	61.3145	6.44906	0	0	OPCs-A
MPPED2	74.8015	6.43677	0	0	MOL-B
KCNMB2-AS1	69.9151	6.4329	0	0	PDAO-1
BCAN	59.5725	6.43181	0	0	MOL-G
TRIM59	56.9078	6.42607	0	0	OPCs-A
INAVA	10.3508	6.42217	4.15094e-25	3.27182e-24	PDAO-1
ANTXR1	29.0459	6.41689	1.73551e-185	1.88689e-183	immOL-B
WFDC1	26.4335	6.40593	5.64107e-154	1.38677e-152	PDAO-3
COL4A5	68.1746	6.38822	0	0	OPCs-A
CACNA1G	15.7918	6.37362	3.5407e-56	5.19302e-55	MOL-A
CNTNAP5	83.7082	6.35976	0	0	MOL-B
FAM110B	72.2491	6.34949	0	0	MOL-B
KLHL1	40.6512	6.34549	0	0	MOL-B
AL512308.1	42.3482	6.34329	0	0	MOL-G
ETV1	57.0219	6.32496	0	0	MOL-B
MUSK	13.8291	6.3171	1.70039e-43	3.13511e-42	OPCs-C
ABCA8	66.6042	6.30282	0	0	OPCs-A
ZFPM2	88.2531	6.28126	0	0	PDAO-3
FABP7	18.1499	6.28067	1.28733e-73	1.30884e-72	MOL-G
DPYSL3	51.0017	6.27619	0	0	MOL-B
ATRNL1	93.1979	6.26928	0	0	PDAO-3
ARHGAP31	33.15	6.26212	5.65608e-241	9.72614e-239	immOL-B
HNF4G	11.0111	6.23962	3.37689e-28	2.89237e-27	PDAO-1
FIBIN	10.8914	6.23784	1.26612e-27	1.18801e-26	MOL-F
C3orf70	30.9949	6.23355	6.31099e-211	8.47433e-209	immOL-B
SORCS3	70.7365	6.23096	0	0	PDAO-1
ITGA2	46.2279	6.2275	0	0	OPCs-A
AKR1E2	11.2992	6.21403	1.32484e-29	1.34739e-28	PDAO-2
CABLES1	48.7183	6.20111	0	0	MOL-B
LINC02473	15.6727	6.19623	2.32449e-55	5.98964e-54	PDAOPCs
NGF	9.4918	6.18887	2.27088e-21	1.90915e-20	PDAO-3
WNT5A	11.1428	6.16578	7.76347e-29	6.756e-28	PDAO-1
OPALIN	54.576	6.1629	0	0	OPCs-A
LINC02283	22.7557	6.16039	1.26141e-114	1.66592e-113	MOL-G
PTGFRN	29.618	6.14185	8.7753e-193	2.53874e-191	PDAO-3
PLS3-AS1	8.01127	6.12041	1.13526e-15	9.16473e-15	OPCs-A
AC105941.1	13.0351	6.11373	7.72485e-39	1.5656e-37	PDAOPCs
AC092652.2	9.36011	6.11013	7.96552e-21	6.12107e-20	PDAO-2
PTPRG	79.9211	6.10963	0	0	PDAO-1
SCN9A	52.7304	6.10954	0	0	MOL-F
COL5A1	7.61845	6.10808	2.56738e-14	3.54055e-13	immOL-B
ALDH1L1	17.393	6.10197	9.31889e-68	3.70382e-66	immOL-B
TMEM132D	80.8773	6.10162	0	0	PDAO-3
COL15A1	7.18633	6.09968	6.65554e-13	3.41221e-12	PDAO-1
ST18	77.3108	6.09359	0	0	OPCs-A
GPR37	58.4821	6.09212	0	0	OPCs-A
AC022034.1	11.8547	6.09121	2.03565e-32	2.1474e-31	MOL-A
AC082651.1	25.9797	6.08681	8.3965e-149	2.51552e-147	OPCs-A
NEU4	19.9082	6.08659	3.45549e-88	7.27443e-87	PDAO-1
CRISPLD1	24.9803	6.08537	1.00097e-137	2.62338e-136	MOL-B
LRRK2	70.9637	6.07434	0	0	MOL-B
HECW1	74.8391	6.06565	0	0	MOL-B
AC096576.2	17.5802	6.06564	3.49461e-69	5.28172e-68	PDAO-3
AC079848.2	9.06523	6.06017	1.24346e-19	9.1406e-19	PDAO-2
SULT1C4	7.25099	6.05578	4.13749e-13	2.30686e-12	immOL-A
FGF12	90.3069	6.04935	0	0	PDAO-3
GFRA1	48.2097	6.04349	0	0	PDAO-3
AC004690.2	22.2683	6.04159	7.5053e-110	1.7764e-108	OPCs-A
NOL4	71.1665	6.0384	0	0	PDAO-3
PCDH7	86.3957	6.03744	0	0	PDAO-3
AKR1C3	14.246	6.02814	4.74912e-46	5.99044e-45	MOL-B
TMEM196	17.2854	6.02648	6.0565e-67	2.37083e-65	immOL-B
NKAIN4	18.8516	6.02533	2.84831e-79	1.57119e-77	immOL-C
CPB1	21.1447	6.02138	3.08684e-99	6.77336e-98	OPCs-A
GNG2	35.0167	6.01686	1.25352e-268	5.36833e-267	MOL-B
SLC7A14-AS1	69.9545	6.01128	0	0	OPCs-A
TMEM144	76.2695	6.00436	0	0	OPCs-A
AC108721.2	43.5432	5.9993	0	0	PDAOPCs
PLCB4	49.6327	5.99633	0	0	MOL-B
EGFR	60.3248	5.99144	0	0	MOL-F
AC100801.1	13.0604	5.98941	5.54581e-39	6.92025e-38	OPCs-A
XKR4	67.9025	5.98296	0	0	PDAO-1
PDPN	15.9914	5.977	1.46688e-57	2.20418e-56	PDAO-1
ELAVL4	38.008	5.97511	0	0	MOL-B
MIR9-3HG	40.4895	5.97316	0	0	MOL-B
PON3	6.75743	5.97228	1.40463e-11	7.17515e-11	immOL-A
NR2F2-AS1	15.1847	5.95722	4.4648e-52	6.07025e-51	MOL-B
NTN4	39.7061	5.95222	0	0	MOL-G
DAAM2	66.7045	5.95214	0	0	OPCs-A
SOX1-OT	26.7083	5.9509	3.76506e-157	1.21666e-155	PDAO-1
PCOLCE2	11.4302	5.94391	2.95418e-30	2.67655e-29	PDAO-1
IP6K3	16.0355	5.94074	7.22338e-58	1.12659e-56	OPCs-A
SEMA5B	28.6705	5.92932	8.89693e-181	2.79983e-179	MOL-B
FKBP10	10.7751	5.90639	4.51513e-27	3.76492e-26	PDAO-1
TMEM26	8.79827	5.90548	1.38941e-18	1.21098e-17	OPCs-A
ARHGAP10	57.1742	5.89851	0	0	MOL-F
SNTG1	97.8844	5.8883	0	0	MOL-B
RAB20	7.70269	5.88214	1.33231e-14	7.39771e-14	MOL-B
SH3TC2	55.4295	5.87738	0	0	OPCs-A
CLDN11	67.3619	5.87627	0	0	OPCs-A
OLFM2	47.0248	5.87311	0	0	PDAO-1
AC090531.1	10.2195	5.87248	1.62195e-24	1.01271e-23	MOL-G
AC069437.1	27.8518	5.87052	1.02506e-170	3.56172e-169	PDAO-1
GALNT6	19.247	5.86842	1.49607e-82	2.90625e-81	OPCs-A
MAG	58.3021	5.86641	0	0	OPCs-A
PHLDA1	27.0528	5.86545	3.53912e-161	3.18087e-159	immOL-B
HS6ST3	82.1625	5.86487	0	0	MOL-B
DLL3	7.15761	5.86276	8.20973e-13	1.06505e-11	immOL-B
CSMD1	95.9743	5.86213	0	0	PDAO-1
AP003059.2	12.7278	5.85824	4.14202e-37	4.46157e-36	MOL-B
AC008505.1	13.7496	5.85738	5.12462e-43	6.74161e-42	OPCs-A
BASP1-AS1	40.8202	5.85489	0	0	MOL-B
GRAMD1C	46.9384	5.85414	0	0	PDAO-1
PCDHGC3	10.4262	5.85321	1.8825e-25	3.69097e-24	immOL-B
TMEM273	13.5132	5.84571	1.30763e-41	1.68537e-40	OPCs-A
KCND2	96.4028	5.84218	0	0	MOL-B
PIEZO2	55.5195	5.84108	0	0	OPCs-A
ZDHHC22	16.5812	5.83448	9.52543e-62	8.83448e-61	MOL-G
SLC6A11	16.9268	5.83193	2.85613e-64	4.72109e-63	PDAO-1
GREM1	34.3192	5.83106	4.05517e-258	1.92772e-256	OPCs-A
PLSCR4	31.9458	5.8304	6.1825e-224	2.2527e-222	MOL-B
SOX4	38.5121	5.82621	0	0	MOL-F
C1orf21	72.3956	5.82468	0	0	MOL-F
LINC02588	9.91517	5.81345	3.5766e-23	2.98898e-22	PDAO-2
GPC6	69.285	5.80526	0	0	MOL-B
XYLT1	49.5788	5.8044	0	0	immOL-B
AC110296.1	27.4857	5.80003	2.60229e-166	6.72604e-165	PDAO-3
COL20A1	20.392	5.79999	1.96809e-92	3.52644e-91	PDAO-3
GLDC	31.8809	5.7949	4.9098e-223	1.62395e-221	MOL-F
CAPN13	9.22119	5.79357	2.93811e-20	3.8087e-19	PDAOPCs
GLDN	54.4751	5.79148	0	0	OPCs-A
NR2F1-AS1	44.6357	5.78898	0	0	MOL-B
HPN-AS1	37.7785	5.78152	0	0	OPCs-A
ADAMTS9-AS2	41.5877	5.77903	0	0	PDAO-3
ABCC8	40.7922	5.77821	0	0	MOL-B
CLCA4	22.982	5.77446	7.06206e-117	1.76442e-115	OPCs-A
GPM6A	94.9869	5.7735	0	0	MOL-B
TNFRSF1A	11.2373	5.77111	2.6755e-29	1.79239e-28	MOL-G
COL4A3	15.2976	5.76437	7.9326e-53	2.95426e-51	immOL-C
SCN1A	81.9028	5.76017	0	0	MOL-B
SVEP1	37.4249	5.75636	1.53879e-306	8.77551e-305	OPCs-A
LHFPL3-AS2	8.32781	5.75553	8.23542e-17	4.474e-16	MOL-G
SHISA9	73.6742	5.75543	0	0	MOL-B
LINC01299	14.0925	5.74177	4.22354e-45	5.68264e-44	OPCs-A
ATP2C2	21.3447	5.73626	4.37085e-101	2.39148e-99	immOL-B
NFIA-AS2	7.02414	5.72837	2.15397e-12	1.98733e-11	immOL-C
PPP1R14C	28.6608	5.7171	1.17711e-180	3.35931e-179	MOL-F
AL158055.1	19.1272	5.70332	1.4987e-81	2.96956e-80	PDAO-1
AL139393.1	9.99262	5.70311	1.64182e-23	1.23877e-22	PDAO-1
ADAMTS6	31.2208	5.70057	5.56787e-214	2.33407e-212	PDAO-1
FGF14	90.3538	5.69855	0	0	PDAO-1
AC090015.1	48.5881	5.69717	0	0	OPCs-A
PTPRT	70.703	5.69712	0	0	MOL-B
ASPA	51.8179	5.68883	0	0	OPCs-A
ANLN	63.2773	5.68732	0	0	OPCs-A
SLC8A1-AS1	28.7851	5.68295	3.29996e-182	1.31313e-180	PDAO-2
RIN3	10.0002	5.6788	1.52034e-23	2.84517e-22	immOL-B
SCN1A-AS1	49.9926	5.67434	0	0	MOL-F
C8orf86	9.37268	5.66829	7.07155e-21	4.92539e-20	PDAO-1
ADGRG1	41.4314	5.66622	0	0	MOL-G
TACC2	27.926	5.65742	1.28985e-171	1.26375e-169	immOL-B
TENM1	53.7641	5.65051	0	0	PDAO-1
KCNMA1	80.5228	5.65042	0	0	PDAO-1
PARD3	84.844	5.65026	0	0	MOL-F
GSG1L	55.9877	5.64705	0	0	PDAO-1
SPC25	17.3078	5.63252	4.11046e-67	3.97871e-66	MOL-G
DDAH1	50.676	5.62784	0	0	MOL-B
AL162411.1	8.93391	5.62013	4.11196e-19	2.68845e-18	PDAO-1
ZNF730	14.3792	5.61473	6.98696e-47	1.00679e-45	PDAO-2
KIAA1217	71.1104	5.61331	0	0	MOL-B
PLPPR5	49.526	5.60983	0	0	PDAO-3
MET	16.5341	5.60943	2.0854e-61	3.35656e-60	OPCs-A
LINC01896	12.53	5.60657	5.11852e-36	7.83801e-35	immOL-A
IGSF9B	58.1522	5.59987	0	0	MOL-B
LRMDA	72.8634	5.59743	0	0	MOL-F
AC064829.1	18.6067	5.58868	2.83594e-77	5.24891e-76	OPCs-A
AL360178.1	10.6688	5.5868	1.42489e-26	1.17012e-25	PDAO-1
PRTG	25.1941	5.58659	4.64352e-140	1.47786e-138	PDAO-2
SLC2A10	6.85651	5.57889	7.05643e-12	3.99513e-11	MOL-F
TEK	41.0907	5.5786	0	0	PDAO-2
DOK5	26.6962	5.57689	5.20949e-157	1.68181e-155	PDAO-1
PROM1	19.2808	5.57668	7.79296e-83	8.44546e-82	MOL-G
THSD7A	53.1839	5.56857	0	0	PDAO-1
GRM7	81.1721	5.56515	0	0	PDAO-1
NTRK3	85.6784	5.56466	0	0	MOL-B
PDGFC	54.6027	5.55878	0	0	PDAO-3
CCND1	18.8602	5.55117	2.42466e-79	4.44618e-78	MOL-B
SLC1A2	85.146	5.54837	0	0	MOL-B
NOTCH2	44.186	5.54551	0	0	PDAO-3
SLC1A1	53.9632	5.54511	0	0	PDAO-1
ANKFN1	31.1465	5.54405	5.65067e-213	1.98592e-211	MOL-B
MYO7A	7.53632	5.54165	4.83423e-14	3.02119e-13	MOL-F
CNTN1	86.4411	5.53994	0	0	PDAO-3
ARHGEF26-AS1	25.9253	5.53916	3.45186e-148	9.44331e-147	MOL-B
NELL1	36.4285	5.53501	1.5061e-290	6.91574e-289	MOL-B
MEF2C-AS1	46.6388	5.52403	0	0	PDAO-3
COL8A1	9.01538	5.52345	1.96188e-19	1.53276e-18	immOL-A
KCTD15	9.10117	5.52323	8.9363e-20	6.08217e-19	MOL-B
POU2AF1	6.98919	5.51942	2.76487e-12	2.44521e-11	PDAOPCs
AC026316.5	27.7908	5.51915	5.60674e-170	1.90494e-168	OPCs-A
ANGPTL1	13.0801	5.51798	4.27842e-39	5.04725e-38	MOL-A
EMP2	13.3274	5.5127	1.60487e-40	1.83482e-39	PDAO-1
RARRES2	10.9212	5.50694	9.12974e-28	5.98073e-27	MOL-G
GNG12	36.5753	5.50238	7.07338e-293	2.91801e-291	MOL-F
CMYA5	55.5881	5.49421	0	0	MOL-B
UBASH3B	13.8833	5.46425	7.99199e-44	2.25785e-42	immOL-B
FBN3	9.8116	5.44801	1.0036e-22	8.22998e-22	PDAO-2
TRPC3	14.0939	5.43546	4.13998e-45	3.294e-44	MOL-G
AC023095.1	22.4349	5.43431	1.7972e-111	4.05441e-110	MOL-B
RHOJ	11.7382	5.43147	8.11818e-32	7.66429e-31	PDAO-1
STK33	33.6309	5.43095	5.92315e-248	2.80385e-246	PDAO-1
CNDP1	61.2957	5.43057	0	0	OPCs-A
DLGAP1-AS5	8.15548	5.42843	3.47794e-16	2.36857e-15	MOL-F
PDE1A	49.239	5.42586	0	0	OPCs-A
LINC02664	11.5663	5.42543	6.10549e-31	5.62854e-30	PDAO-1
FLRT2	63.4206	5.42304	0	0	MOL-B
SLITRK3	21.4713	5.42137	2.88924e-102	5.79981e-101	MOL-F
AC023051.1	7.72071	5.4181	1.15687e-14	1.25213e-13	immOL-C
KIF7	7.21104	5.41644	5.55272e-13	2.85723e-12	PDAO-1
LRRTM4	88.2173	5.41534	0	0	PDAO-1
AP000477.3	7.25652	5.41534	3.97185e-13	2.95578e-12	OPCs-A
AC012409.2	6.79989	5.40013	1.047e-11	5.1031e-11	PDAO-1
RNF220	75.0384	5.3882	0	0	OPCs-A
AC109446.3	7.26004	5.38523	3.86988e-13	2.29268e-12	MOL-A
AC092652.1	7.31418	5.38519	2.58967e-13	1.54866e-12	MOL-A
SRPX	7.00929	5.37418	2.39528e-12	1.36994e-11	MOL-A
SHD	6.81647	5.37321	9.33046e-12	5.24735e-11	MOL-F
CACNG2	21.0706	5.37041	1.48126e-98	3.38012e-97	PDAO-1
AP001025.1	7.23425	5.36884	4.68115e-13	6.41878e-12	COPs
PLAT	26.5347	5.36803	3.86133e-155	1.04281e-153	MOL-A
FGF14-AS1	9.16722	5.36743	4.8536e-20	3.77796e-19	MOL-A
KCNMA1-AS1	10.9146	5.36627	9.81549e-28	9.22536e-27	MOL-F
TMEM125	18.6511	5.36237	1.23762e-77	2.29695e-76	OPCs-A
TOX2	27.9103	5.36062	2.00105e-171	6.06506e-170	MOL-B
TRIB2	25.2595	5.36062	8.89692e-141	2.84229e-139	PDAO-2
ZNF423	32.4814	5.35939	1.95053e-231	6.67419e-230	MOL-F
LRP2	44.7561	5.34829	0	0	OPCs-A
TENT5A	16.5666	5.34619	1.21584e-61	1.80284e-60	MOL-F
WNT7B	7.76024	5.33903	8.47695e-15	4.71464e-14	PDAO-1
NKX6-2	49.0445	5.33864	0	0	OPCs-A
MDGA2	92.6353	5.32982	0	0	MOL-F
ERMN	55.9577	5.32703	0	0	OPCs-A
ADAMTS17	65.1924	5.32336	0	0	PDAO-2
LRRN2	17.5763	5.31101	3.7396e-69	1.50765e-67	immOL-B
FBLN7	8.40002	5.30871	4.46412e-17	2.70269e-16	PDAO-1
PALM2-AKAP2	71.1388	5.30738	0	0	OPCs-A
KCNH5	18.4016	5.30415	1.275e-75	2.27609e-74	MOL-B
KLK6	26.243	5.30243	8.60148e-152	2.62833e-150	OPCs-A
AC009975.1	7.0486	5.2928	1.80721e-12	1.6752e-11	immOL-C
HS6ST2	15.5772	5.29238	1.04009e-54	3.46738e-53	immOL-B
FAM162B	7.59067	5.29223	3.18253e-14	2.2328e-13	PDAO-3
LAMA4	31.0716	5.29185	5.82726e-212	5.35156e-210	immOL-A
RNF165	13.2745	5.28735	3.25614e-40	8.67549e-39	immOL-B
AC110023.1	6.78583	5.28477	1.15425e-11	5.61448e-11	MOL-B
SLC45A3	20.9329	5.28408	2.68396e-97	5.82112e-96	OPCs-A
NHSL1	42.9172	5.27619	0	0	MOL-B
PARVA	9.35081	5.27491	8.69781e-21	1.50257e-19	immOL-B
LINC01013	7.23599	5.26716	4.62156e-13	2.38647e-12	PDAO-1
DYSF	44.282	5.26559	0	0	OPCs-A
KIF6	55.4724	5.26388	0	0	PDAOPCs
AC005906.2	37.2534	5.26055	9.33391e-304	3.81322e-302	PDAO-3
AC020907.1	13.2828	5.26031	2.91174e-40	3.69771e-39	OPCs-A
DIPK2B	19.1902	5.25286	4.46869e-82	8.6311e-81	OPCs-A
AC114316.1	10.53	5.24763	6.28215e-26	5.73182e-25	PDAO-2
SALL3	25.8013	5.24642	8.58209e-147	2.83024e-145	PDAO-2
RBMS3-AS3	10.3817	5.23728	3.00529e-25	2.3805e-24	PDAO-1
AR	15.1978	5.23539	3.6595e-52	4.95738e-51	MOL-F
MSI1	8.60117	5.2302	7.8908e-18	4.93051e-17	PDAO-1
DZIP1L	8.37757	5.22983	5.40299e-17	3.79855e-16	MOL-F
EPAS1	21.1011	5.22019	7.77876e-99	1.63553e-97	MOL-B
SLCO5A1	14.1342	5.21759	2.33634e-45	2.92947e-44	PDAO-1
LRP1	70.2063	5.21435	0	0	PDAO-3
GRIK3	52.1964	5.2085	0	0	MOL-F
GHR	39.329	5.20763	0	0	MOL-F
SLC44A5	57.4833	5.20704	0	0	PDAO-3
FGF14-IT1	7.36109	5.20669	1.82412e-13	9.58831e-13	PDAO-1
CRTAC1	18.6794	5.20429	7.28205e-78	3.2551e-76	immOL-B
MMD2	51.0556	5.20399	0	0	MOL-B
PI16	11.8449	5.20293	2.28617e-32	4.0812e-31	PDAOPCs
AC113346.2	6.93899	5.19694	3.94919e-12	1.96492e-11	MOL-B
ADAMTS5	7.61823	5.1955	2.57169e-14	1.80802e-13	PDAO-3
CLDN10	14.4026	5.18813	4.98063e-47	4.04499e-46	MOL-G
AC090578.1	30.7341	5.18444	1.99617e-207	8.16491e-206	PDAO-1
AC091906.1	6.90218	5.17565	5.12112e-12	2.68307e-11	immOL-A
AC092691.3	9.11816	5.17186	7.64111e-20	1.11681e-18	immOL-C
FARP1	54.096	5.1692	0	0	MOL-B
SLC5A11	40.9719	5.16785	0	0	OPCs-A
ATCAY	53.2136	5.16588	0	0	MOL-B
LRCH1	34.9924	5.16576	2.93253e-268	1.2527e-266	MOL-B
RGS22	18.0277	5.16497	1.18048e-72	2.05617e-71	MOL-B
CLMN	67.5319	5.16342	0	0	PDAOPCs
HMX1	8.16117	5.16161	3.318e-16	1.78243e-15	MOL-G
SH3TC2-DT	26.3212	5.15898	1.09743e-152	6.20602e-151	PDAOPCs
AC023283.1	7.23218	5.15881	4.75316e-13	3.52554e-12	OPCs-A
LINC01918	7.47584	5.15513	7.67132e-14	4.75108e-13	MOL-F
LAMA2	49.3049	5.1544	0	0	OPCs-A
TMEM132C	68.9319	5.15033	0	0	MOL-G
NKAIN2	72.7631	5.14645	0	0	OPCs-A
FHOD3	47.8235	5.14107	0	0	PDAO-3
PARP8	52.5498	5.13617	0	0	PDAO-3
AL122014.1	8.23105	5.13558	1.85584e-16	1.11516e-15	MOL-B
CARNS1	42.5809	5.13077	0	0	PDAOPCs
NRG3	85.886	5.12979	0	0	MOL-B
ADAMTS18	24.4978	5.12081	1.55839e-132	4.27719e-131	OPCs-A
LINC01234	7.59028	5.11743	3.19205e-14	1.72772e-13	PDAO-1
SMAD3	46.8368	5.11328	0	0	MOL-B
GABRA3	12.8917	5.10732	5.01209e-38	1.28364e-36	immOL-B
ITGA9	38.069	5.10644	0	0	PDAO-1
GRIK2	80.4766	5.10102	0	0	PDAO-1
TCF7L1	20.9767	5.09939	1.0701e-97	2.23323e-96	MOL-B
FXYD6	55.4024	5.0966	0	0	PDAO-3
AC087286.2	7.58624	5.09376	3.29331e-14	2.0755e-13	MOL-F
AL354824.1	7.3591	5.08769	1.85151e-13	1.03901e-12	PDAO-2
ADAMTS4	21.7998	5.08563	2.33083e-105	5.3441e-104	OPCs-A
GRM3	69.751	5.0796	0	0	OPCs-A
AMPH	42.2826	5.07859	0	0	MOL-B
GRM5	75.0395	5.07819	0	0	PDAO-1
FMO4	8.16304	5.07634	3.26682e-16	3.56327e-15	PDAOPCs
RAB27B	21.2861	5.0758	1.52815e-100	3.54715e-99	PDAO-1
ST8SIA1	57.7727	5.07516	0	0	PDAO-3
AL110292.1	34.0903	5.07153	1.02875e-254	3.77292e-253	MOL-F
CUX2	26.1287	5.06231	1.72315e-150	4.80374e-149	MOL-B
PYGO1	36.6881	5.06201	1.13103e-294	4.71202e-293	MOL-F
S1PR5	10.1405	5.05368	3.65281e-24	3.59981e-23	OPCs-A
AC231759.2	8.09275	5.04548	5.83344e-16	3.39627e-15	PDAO-1
AC079117.1	10.2823	5.035	8.47034e-25	8.54999e-24	immOL-A
LINC01550	15.4635	5.03448	6.12222e-54	2.02099e-52	immOL-B
BRINP1	56.9152	5.02466	0	0	MOL-B
KIF26B	63.991	5.02336	0	0	PDAO-1
RNF150	60.8176	5.02166	0	0	PDAO-1
SLC8A1	81.9431	5.01541	0	0	MOL-B
SORCS1	74.2971	5.0153	0	0	MOL-B
SLC40A1	10.1383	5.01219	3.73539e-24	3.31659e-23	PDAO-3
TRIM67	11.5161	5.01067	1.0949e-30	1.09373e-29	PDAO-3
RGMA	8.64492	5.01051	5.38426e-18	8.59646e-17	immOL-B
IFNG-AS1	10.3478	5.00733	4.2842e-25	4.29618e-24	OPCs-A
CSMD3	92.1767	5.00341	0	0	PDAO-3
EFHD1	51.1144	5.0034	0	0	OPCs-A
SHISA6	41.4872	5.0034	0	0	MOL-F
AL589669.1	9.5488	5.00275	1.31207e-21	1.22059e-20	OPCs-A
ABLIM3	18.406	5.00255	1.17514e-75	5.11718e-74	immOL-B
HAP1	11.1826	4.99993	4.95934e-29	1.0559e-27	immOL-B
CGNL1	7.60742	4.99283	2.79631e-14	1.51791e-13	PDAO-1
LINC01470	29.1332	4.99154	1.36361e-186	4.94183e-185	OPCs-A
LRRC63	36.365	4.98599	1.52108e-289	1.68087e-287	PDAOPCs
INHBA	8.74104	4.98501	2.30971e-18	1.49246e-17	MOL-B
NEBL	78.0971	4.98364	0	0	MOL-B
FGFR2	60.377	4.98263	0	0	PDAOPCs
FCGRT	11.4566	4.98103	2.17995e-30	2.04148e-29	MOL-B
DZIP1	49.7451	4.97948	0	0	PDAO-1
COL27A1	17.9745	4.97938	3.08848e-72	3.10543e-71	MOL-G
SLC45A4	11.7236	4.9761	9.64883e-32	9.09408e-31	PDAO-1
DPP10	85.4012	4.97458	0	0	PDAO-3
AC012494.1	45.7059	4.97421	0	0	PDAOPCs
TRPM6	21.1226	4.96964	4.92869e-99	1.91158e-97	PDAOPCs
CACNA1A	74.5297	4.96933	0	0	PDAO-1
GAL3ST4	9.31836	4.96803	1.18158e-20	9.37693e-20	MOL-A
ADGRA1	12.8038	4.96615	1.56023e-37	3.96277e-36	immOL-B
AL133244.2	7.11818	4.96599	1.09363e-12	9.92992e-12	PDAOPCs
COL12A1	7.22531	4.96268	4.99966e-13	2.57856e-12	PDAO-1
SEMA3E	36.5132	4.95886	6.85046e-292	3.16285e-290	MOL-B
KY	20.7468	4.95616	1.30999e-95	2.66135e-94	MOL-A
SCN3A	70.4124	4.95314	0	0	PDAO-3
AL162391.1	7.03777	4.95276	1.95335e-12	1.4143e-11	OPCs-A
ATP13A5	21.3068	4.9523	9.80985e-101	2.52776e-99	PDAO-2
SFRP4	8.68624	4.95192	3.74625e-18	2.74546e-17	immOL-A
P2RY14	17.4964	4.94992	1.52741e-68	2.42714e-67	MOL-F
FBN2	11.2525	4.94923	2.25129e-29	1.9858e-28	PDAO-1
ANKRD55	19.2009	4.94749	3.64011e-82	6.80079e-81	MOL-B
STK17B	7.7315	4.94728	1.06288e-14	1.15596e-13	immOL-C
LURAP1L-AS1	30.2662	4.946	3.19461e-201	1.23618e-199	OPCs-A
LINC01237	25.5146	4.94226	1.35842e-143	4.0697e-142	PDAO-1
KIAA1549	35.8239	4.93539	4.68602e-281	2.08912e-279	MOL-B
AFAP1	56.3961	4.9333	0	0	PDAO-2
KEL	14.2924	4.91797	2.43911e-46	3.33771e-45	OPCs-A
RASGRP3	46.5875	4.91699	0	0	OPCs-A
AC119868.2	6.89034	4.91654	5.56578e-12	3.62771e-11	PDAO-3
CA2	49.3651	4.91464	0	0	OPCs-A
C6orf118	8.13189	4.91164	4.22663e-16	2.47016e-15	PDAO-1
MEG8	76.8685	4.90706	0	0	PDAO-3
ANKRD29	11.7413	4.90567	7.82569e-32	7.55534e-31	MOL-B
AC016716.2	8.08896	4.89614	6.01758e-16	4.05877e-15	MOL-F
TSHZ3	29.5053	4.89561	2.45843e-191	7.32616e-190	MOL-F
LINC01445	22.4905	4.89427	5.14468e-112	2.19767e-110	PDAOPCs
LINC01949	14.8996	4.89299	3.31572e-50	7.89216e-49	PDAOPCs
THRB	70.0347	4.89195	0	0	MOL-B
PLCE1	47.6433	4.88034	0	0	MOL-F
PTPN14	20.7641	4.87738	9.13915e-96	1.87478e-94	MOL-B
LINC01748	29.027	4.87295	3.00134e-185	1.10193e-183	PDAO-1
GRAMD1B	48.4109	4.87112	0	0	MOL-B
TVP23A	23.2876	4.86518	5.91988e-120	1.55756e-118	PDAO-1
AC005537.1	11.0872	4.86321	1.44705e-28	1.29815e-27	MOL-B
AC012404.1	22.1621	4.85868	7.97398e-109	3.69169e-107	immOL-A
LINC01099	17.0985	4.85523	1.52304e-65	2.54121e-64	OPCs-A
SUSD5	21.4053	4.85475	1.19299e-101	1.46426e-100	MOL-G
ARHGEF6	39.8734	4.8546	0	0	PDAO-1
PDGFRB	10.4058	4.85433	2.33248e-25	1.90718e-24	MOL-B
LRRFIP1	57.9398	4.83854	0	0	MOL-B
KIAA1211	60.6468	4.8313	0	0	MOL-F
CSPG5	46.3807	4.83091	0	0	PDAO-2
SUSD1	32.0987	4.82222	4.59183e-226	2.03101e-224	PDAO-1
SOX21	13.9966	4.81932	1.63559e-44	1.96039e-43	PDAO-3
AC023787.2	7.11632	4.81712	1.1085e-12	8.10605e-12	OPCs-A
ELFN2	11.686	4.81648	1.50227e-31	1.44129e-30	MOL-B
RAI2	9.38233	4.81564	6.45313e-21	5.16864e-20	MOL-F
RNASE1	43.0429	4.81555	0	0	OPCs-A
GALNT3	14.8893	4.8055	3.86855e-50	5.23637e-49	PDAO-1
KCNIP4	99.0094	4.80473	0	0	PDAO-3
AC019197.1	22.9892	4.79727	5.98117e-117	1.29473e-115	MOL-F
RIT2	40.4816	4.79636	0	0	PDAO-1
FZD9	8.15234	4.79397	3.56937e-16	2.40316e-15	MOL-A
GPR62	12.1444	4.79262	6.1459e-34	7.17248e-33	OPCs-A
LINC00903	6.90413	4.79027	5.05112e-12	2.64764e-11	immOL-A
TMEM51	8.076	4.78702	6.6925e-16	3.9338e-15	MOL-B
ATP1A2	54.7398	4.78318	0	0	MOL-B
AC061708.1	26.9256	4.78299	1.10093e-159	3.53053e-158	OPCs-A
RNF180	53.1164	4.78171	0	0	PDAO-2
FGD3	7.67055	4.77789	1.71266e-14	9.38747e-14	PDAO-1
KLRC2	22.7598	4.77303	1.14891e-114	1.51855e-113	MOL-G
CNTNAP4	51.6257	4.77162	0	0	OPCs-C
ASIC2	51.702	4.76227	0	0	PDAO-1
PRICKLE1	31.0253	4.76198	2.45991e-211	8.6005e-210	MOL-B
CADPS2	31.7597	4.76044	2.32914e-221	8.40485e-220	MOL-B
RASAL1	20.5676	4.76022	5.35216e-94	1.13524e-92	OPCs-A
SLC43A3	7.72994	4.7589	1.07596e-14	7.65226e-14	PDAO-3
LINC00237	12.9374	4.75867	2.76673e-38	3.13445e-37	MOL-F
ARHGAP28	10.4408	4.75839	1.61405e-25	1.28666e-24	PDAO-1
FAM160A1	10.2654	4.75617	1.00946e-24	8.10646e-24	MOL-B
AXL	7.96395	4.75103	1.66636e-15	1.06229e-14	immOL-A
STAMBPL1	26.1995	4.74819	2.69305e-151	7.54501e-150	MOL-B
ADAMTS10	11.0445	4.74548	2.33053e-28	2.07634e-27	MOL-B
LRFN5	46.0368	4.73763	0	0	MOL-B
ZBTB7C	22.5903	4.73521	5.39801e-113	1.09864e-111	PDAO-3
ST6GALNAC3	60.3435	4.73114	0	0	PDAOPCs
DLGAP1	88.6003	4.72793	0	0	PDAO-3
ZFP36L1	37.1994	4.72692	6.97795e-303	3.29391e-301	MOL-B
COL4A2	14.3948	4.72689	5.57895e-47	7.13327e-46	MOL-F
GRM5-AS1	9.69049	4.72601	3.30945e-22	1.98438e-21	MOL-G
GPR161	7.94934	4.7227	1.87512e-15	1.07922e-14	MOL-B
LDB3	42.9394	4.72112	0	0	OPCs-A
KCNN2	29.0134	4.71669	4.46419e-185	1.78695e-183	PDAO-2
TMEM132E	8.34628	4.71556	7.04475e-17	4.93118e-16	MOL-F
AC124852.1	30.9956	4.71481	6.18435e-211	2.5638e-209	PDAO-1
C22orf34	18.0883	4.71465	3.94224e-73	6.15991e-72	PDAO-3
AC009063.2	50.2296	4.71315	0	0	OPCs-A
CMTM8	8.24988	4.71195	1.58558e-16	1.08266e-15	MOL-A
PLP1	77.3636	4.71041	0	0	OPCs-A
LINC02774	16.1178	4.71011	1.91161e-58	2.91138e-57	PDAO-1
SCN7A	11.7804	4.70902	4.92632e-32	4.77254e-31	MOL-B
TTPA	10.0845	4.70762	6.46756e-24	5.56931e-23	MOL-F
EYA4	19.863	4.70565	8.50197e-88	1.72206e-86	OPCs-A
LINC00937	32.3846	4.70053	4.5165e-230	2.15006e-228	PDAO-2
KCNIP4-IT1	29.2118	4.69071	1.37287e-187	3.90145e-186	PDAO-3
PVT1	21.0061	4.68938	5.7741e-98	1.31405e-96	PDAO-1
SEMA3C	28.504	4.68925	1.04505e-178	3.66135e-177	OPCs-A
LINC00463	11.3355	4.68124	8.74836e-30	9.49307e-29	OPCs-A
GRIK1-AS1	8.05895	4.67662	7.69513e-16	4.79491e-15	PDAO-2
MAP2	85.4804	4.67205	0	0	MOL-B
ANKRD20A1	8.62371	4.67111	6.48168e-18	4.06208e-17	PDAO-1
SLC24A4	16.9036	4.66841	4.2328e-64	6.96934e-63	PDAO-1
LINC01322	70.9559	4.66558	0	0	PDAO-3
ADCY2	49.8775	4.6559	0	0	PDAO-3
PCED1B	11.9593	4.65373	5.80244e-33	5.62132e-32	PDAO-1
FAM242A	6.77376	4.65175	1.25482e-11	6.08873e-11	PDAO-1
COL19A1	16.9022	4.6498	4.33418e-64	7.13278e-63	PDAO-1
AL445433.2	13.2032	4.64965	8.41332e-40	9.4837e-39	PDAO-1
PLS3	29.0873	4.64606	5.19597e-186	1.88104e-184	OPCs-A
RALGPS2	48.8786	4.64283	0	0	PDAO-1
PAWR	17.6213	4.64186	1.68944e-69	2.95183e-68	PDAO-1
TRERF1	36.4821	4.64105	2.13014e-291	1.19061e-289	PDAO-1
ARHGEF26	28.214	4.63888	3.93831e-175	1.21e-173	MOL-B
CAVIN1	7.72172	4.63428	1.14773e-14	8.96688e-14	OPCs-A
CCND2	29.8306	4.63342	1.56792e-195	5.18091e-194	MOL-B
AL358216.1	19.2266	4.63252	2.21585e-82	4.29459e-81	OPCs-A
NR2F1	19.8011	4.63067	2.91438e-87	5.33549e-86	MOL-F
DAB1	74.4588	4.63036	0	0	PDAO-1
PDE7B	58.0022	4.62998	0	0	PDAO-1
HPN	13.8223	4.62922	1.87038e-43	2.47406e-42	OPCs-A
SAMMSON	12.4048	4.62629	2.46241e-35	4.63907e-34	PDAOPCs
SLC6A15	32.9275	4.62564	8.87128e-238	3.92385e-236	OPCs-A
ANO5	34.9071	4.62469	5.79568e-267	2.92422e-265	PDAO-1
XAF1	6.78185	4.6231	1.18648e-11	5.77041e-11	MOL-B
RAB39A	8.23093	4.6231	1.85764e-16	1.28011e-15	MOL-F
AC025809.1	11.404	4.62114	3.99408e-30	3.60226e-29	PDAO-1
DLGAP1-AS4	8.93062	4.61837	4.23634e-19	3.38827e-18	PDAO-3
ALK	56.688	4.61708	0	0	PDAO-1
GJB1	19.1328	4.61578	1.34645e-81	2.58433e-80	OPCs-A
SPRY1	6.91498	4.61475	4.67917e-12	2.66938e-11	MOL-F
CTNNA2	85.8225	4.61355	0	0	MOL-F
MPZL1	50.8897	4.61319	0	0	MOL-F
DCX	21.4326	4.61113	6.63883e-102	1.42157e-100	MOL-B
ITPRIPL2	7.27304	4.60995	3.51499e-13	2.11779e-12	MOL-F
SOX11	10.035	4.60522	1.06979e-23	8.3079e-23	MOL-B
ANTXR2	7.15789	4.60408	8.19259e-13	7.78908e-12	immOL-C
TAFA2	56.3654	4.60013	0	0	PDAO-1
MALRD1	27.613	4.59831	7.76002e-168	2.02277e-166	PDAO-3
BEND7	16.5604	4.59799	1.34603e-61	5.82369e-60	immOL-C
ADGRB1	39.5671	4.59677	0	0	MOL-B
LRP4-AS1	30.9022	4.59667	1.11492e-209	2.2871e-208	MOL-G
RAB31	35.9329	4.59645	9.36114e-283	3.84766e-280	immOL-C
AC018647.1	27.8524	4.59204	1.00858e-170	3.43365e-169	OPCs-A
MYO1E	50.5749	4.58626	0	0	PDAOPCs
TNRC6C-AS1	15.7499	4.58232	6.87805e-56	1.04753e-54	OPCs-A
TTC39C	25.7236	4.57603	6.3715e-146	1.94869e-144	PDAO-1
SHC3	59.6222	4.57466	0	0	PDAO-1
RHBDF1	8.88859	4.57248	6.1891e-19	4.92324e-18	PDAO-3
ZNF516	40.0196	4.57204	0	0	MOL-F
ICA1	29.1902	4.5712	2.58544e-187	9.53387e-186	PDAO-1
HES1	6.80633	4.56687	1.0012e-11	5.62222e-11	MOL-F
MOXD1	10.2132	4.56449	1.73008e-24	1.37817e-23	MOL-B
KAZN-AS1	8.01602	4.56087	1.09227e-15	7.98217e-15	PDAO-3
PARP14	29.3331	4.55539	3.9249e-189	1.16039e-187	MOL-F
CCND2-AS1	12.5726	4.55273	2.98835e-36	3.15932e-35	MOL-B
OPHN1	77.0607	4.55262	0	0	PDAO-1
GAB3	10.3056	4.55253	6.64483e-25	5.84898e-24	MOL-F
LNX1	18.9908	4.55247	2.03084e-80	9.31259e-79	immOL-B
GPR162	15.733	4.55136	8.9852e-56	1.28812e-54	MOL-B
TNFRSF19	8.32857	4.54861	8.18233e-17	1.25525e-15	immOL-B
SLC31A2	43.4271	4.54609	0	0	OPCs-A
CDH1	21.8926	4.53951	3.05471e-106	7.05662e-105	OPCs-A
KIRREL1	7.0767	4.53479	1.47622e-12	7.44718e-12	PDAO-1
LINC00870	11.6463	4.53181	2.3961e-31	4.19305e-30	PDAOPCs
LINC02731	9.2586	4.53039	2.07138e-20	1.70111e-19	PDAO-3
SAMD4A	65.764	4.52799	0	0	PDAO-1
HAS2-AS1	8.10817	4.52771	5.13896e-16	6.03707e-15	immOL-C
OSMR-AS1	17.8878	4.51906	1.468e-71	2.40298e-70	MOL-F
LRRC4C	94.175	4.51737	0	0	PDAO-1
PITPNC1	73.2801	4.51715	0	0	MOL-F
AFF3	56.5131	4.51698	0	0	MOL-B
C2orf80	17.1064	4.51582	1.33034e-65	1.95116e-64	PDAO-3
CAPN5	10.7773	4.51324	4.40641e-27	4.13802e-26	PDAO-3
DOCK5	38.8071	4.51216	0	0	COPs
SDC3	48.2297	4.50982	0	0	PDAO-1
GAD1	48.7837	4.50689	0	0	MOL-B
CT69	14.0914	4.50648	4.28804e-45	8.08301e-44	OPCs-C
CDH22	11.5909	4.50461	4.58536e-31	4.36199e-30	MOL-B
IGDCC4	6.93686	4.50117	4.00924e-12	1.98571e-11	PDAO-1
PALLD	59.5342	4.49803	0	0	MOL-F
AC090630.1	15.1658	4.49802	5.95632e-52	8.03651e-51	MOL-F
LINC00299	12.9222	4.49459	3.3723e-38	3.69484e-37	MOL-B
DIAPH3	7.39786	4.49405	1.38395e-13	7.35012e-13	MOL-B
BASP1	51.729	4.48616	0	0	MOL-B
ZBTB8B	15.2848	4.48313	9.66117e-53	2.21812e-51	immOL-A
MYO1D	59.2557	4.48168	0	0	PDAOPCs
FGFR3	19.6011	4.47905	1.51171e-85	2.90648e-84	MOL-B
ANO6	39.1825	4.47666	0	0	PDAO-2
NCALD	58.418	4.47199	0	0	PDAO-1
AC002460.2	29.7634	4.47148	1.16218e-194	4.45113e-193	PDAO-1
PCTP	13.3599	4.47123	1.03655e-40	1.18991e-39	PDAO-1
EPHA5	12.872	4.47071	6.4672e-38	1.65505e-36	immOL-B
PCDH19	21.4901	4.46863	1.92666e-102	4.13606e-101	MOL-B
PTPRE	65.9746	4.46761	0	0	PDAO-2
AC074286.1	8.83752	4.45904	9.78625e-19	6.32395e-18	PDAO-1
KIRREL3	66.3517	4.45825	0	0	PDAOPCs
MDFI	7.28951	4.45713	3.11078e-13	1.55928e-12	MOL-G
AC067773.1	8.54649	4.45545	1.26886e-17	7.01076e-17	MOL-G
TSPAN11	14.0651	4.45206	6.21996e-45	1.99086e-43	immOL-C
FGFR1	61.4855	4.45106	0	0	MOL-F
MED12L	55.0958	4.45053	0	0	MOL-B
TMTC2	69.0999	4.44567	0	0	PDAOPCs
CPNE8	20.7505	4.43957	1.21227e-95	2.4838e-94	MOL-B
AL138828.1	20.3688	4.43822	3.16145e-92	6.91008e-91	PDAO-1
MAP3K5	59.2253	4.43777	0	0	PDAO-1
AC004052.1	7.09608	4.43775	1.28345e-12	1.15971e-11	PDAOPCs
LINC02698	6.94306	4.43145	3.83697e-12	1.91049e-11	MOL-B
OSBPL3	23.3395	4.42789	1.76133e-120	3.72188e-119	PDAO-3
AL021408.1	8.06309	4.4277	7.43909e-16	4.31321e-15	PDAO-1
SEMA3B	42.9261	4.42062	0	0	OPCs-A
TMEM98	43.083	4.42045	0	0	OPCs-A
ARHGAP6	28.6183	4.42024	3.97866e-180	1.43113e-178	PDAO-1
AMZ1	57.3506	4.41992	0	0	PDAO-2
C4orf19	17.1827	4.41439	3.57594e-66	5.53113e-65	MOL-F
IGF2BP2	12.0127	4.41323	3.04615e-33	3.18349e-32	MOL-F
BMP7	48.7931	4.41029	0	0	PDAO-2
MARCKS	65.4281	4.40938	0	0	MOL-F
ICOSLG	11.5019	4.40273	1.2909e-30	1.42091e-29	OPCs-A
GNG4	19.8607	4.40169	8.90168e-88	1.86813e-86	PDAO-1
DIAPH2-AS1	11.0585	4.40167	1.99304e-28	1.96414e-27	PDAO-2
PLEKHH2	48.5373	4.40149	0	0	MOL-G
BLM	22.2909	4.39978	4.52918e-110	2.7018e-108	immOL-B
ADCYAP1R1	12.6194	4.39682	1.65107e-36	1.7549e-35	MOL-B
SPRY4-AS1	23.8274	4.39177	1.73836e-125	1.80276e-123	COPs
SH3RF3	28.6496	4.38839	1.62088e-180	4.48157e-179	PDAO-3
KCNJ2	35.1283	4.38458	2.49081e-270	1.24371e-268	OPCs-A
SUSD4	46.2173	4.38144	0	0	MOL-B
C12orf40	16.3249	4.37853	6.56742e-60	6.02308e-59	MOL-G
AL590999.1	8.78129	4.37753	1.61616e-18	1.40607e-17	OPCs-A
SRCIN1	55.0087	4.37353	0	0	OPCs-A
AC109492.1	7.81783	4.37208	5.37422e-15	4.23504e-14	OPCs-A
IFITM10	11.8389	4.36768	2.45688e-32	5.61782e-31	immOL-B
MT1M	11.9791	4.36579	4.57252e-33	3.20866e-32	MOL-G
PKNOX2	43.6377	4.36259	0	0	MOL-F
PAMR1	8.95783	4.36075	3.31119e-19	2.2086e-18	MOL-B
DAB2	7.89077	4.3572	3.0032e-15	1.7153e-14	MOL-B
SEC14L5	44.5906	4.35687	0	0	OPCs-A
CRMP1	29.5462	4.35122	7.34498e-192	2.39879e-190	MOL-B
ASB5	7.13074	4.35035	9.98275e-13	5.87803e-12	MOL-F
AC092958.1	25.3512	4.34681	8.7223e-142	4.56485e-140	PDAOPCs
GCNT2	19.8415	4.34645	1.30434e-87	2.2684e-86	PDAO-3
AC092691.1	81.2102	4.34642	0	0	PDAO-3
GNG12-AS1	18.3962	4.34206	1.40919e-75	2.24459e-74	PDAO-3
HHATL	29.7288	4.34117	3.2552e-194	1.21364e-192	OPCs-A
SLC25A43	16.5649	4.34016	1.24955e-61	1.98842e-60	PDAO-1
SRC	10.117	4.33675	4.64355e-24	3.64392e-23	MOL-B
CTSC	7.73079	4.33348	1.06881e-14	6.86807e-14	MOL-F
ADCY1	33.89	4.33195	9.36578e-252	3.75344e-250	MOL-B
AKAP13	51.9041	4.32467	0	0	MOL-B
DBNDD2	54.2469	4.32118	0	0	OPCs-A
TMEM132B	67.901	4.32038	0	0	PDAO-3
MRO	7.72627	4.31925	1.10739e-14	7.1079e-14	MOL-F
CRYAB	59.1563	4.31562	0	0	OPCs-A
SLC8A3	35.269	4.3147	1.75705e-272	9.88642e-271	PDAO-2
GJC2	12.4578	4.31407	1.26844e-35	2.40989e-34	PDAOPCs
DTX1	11.2434	4.31269	2.49551e-29	2.43935e-28	PDAO-3
MAOA	8.06288	4.31153	7.4519e-16	3.96713e-15	MOL-G
NSUN7	7.33935	4.31044	2.14631e-13	2.12388e-12	immOL-C
LINC01630	45.839	4.30856	0	0	PDAOPCs
ENPP2	58.8182	4.30574	0	0	OPCs-C
SYTL4	13.8449	4.30154	1.36591e-43	1.65659e-42	MOL-B
AC091078.1	9.47828	4.30128	2.58504e-21	1.82731e-20	PDAO-1
LYPD6	11.1168	4.29238	1.03917e-28	9.97555e-28	MOL-F
AC025263.1	10.3574	4.29069	3.87167e-25	3.42675e-24	MOL-F
TP53TG5	43.4372	4.28954	0	0	OPCs-A
RNF175	16.9231	4.28657	3.03812e-64	5.01945e-63	PDAO-1
SYT6	7.8176	4.28656	5.38387e-15	3.04205e-14	MOL-B
UBE2QL1	8.90997	4.28328	5.10479e-19	3.37423e-18	MOL-B
PACRG-AS1	11.7222	4.27811	9.81041e-32	1.10107e-30	OPCs-A
TNFRSF10B	10.6132	4.27751	2.58692e-26	2.39203e-25	PDAO-3
AL050403.2	6.97557	4.27699	3.04643e-12	1.5162e-11	PDAO-1
VSX1	16.7993	4.26896	2.46893e-63	2.31984e-62	MOL-G
AKAP12	40.4749	4.26837	0	0	MOL-B
MOG	54.4325	4.26694	0	0	OPCs-C
TIMP1	7.56706	4.26485	3.81759e-14	2.40007e-13	MOL-F
CRB2	11.7956	4.26099	4.11435e-32	4.65648e-31	OPCs-A
FOXG1-AS1	9.55128	4.2597	1.28101e-21	9.14534e-21	PDAO-1
ZNF385D	39.3239	4.25681	0	0	PDAO-1
SPP1	59.8905	4.25619	0	0	OPCs-A
SERPINE2	32.7576	4.25602	2.36483e-235	3.8136e-233	immOL-B
PHKA1	13.1126	4.25325	2.79039e-39	3.13074e-38	MOL-B
AC007563.2	36.0046	4.2526	7.09506e-284	3.79574e-282	PDAO-1
TMEM272	19.4461	4.25073	3.14432e-84	5.32543e-83	PDAO-3
LRRN1	68.2735	4.24813	0	0	MOL-F
LINC00839	8.23067	4.24704	1.86173e-16	1.39223e-15	PDAO-3
AC005165.1	9.30933	4.24545	1.28648e-20	1.06299e-19	PDAO-3
CEBPD	10.772	4.24293	4.66895e-27	9.2566e-26	immOL-C
TYMSOS	20.9356	4.24272	2.53802e-97	5.50814e-96	OPCs-A
B3GAT2	30.8578	4.2424	4.39942e-209	1.44239e-207	MOL-A
TMC6	27.6179	4.2348	6.77619e-168	2.27475e-166	OPCs-A
BOC	7.41683	4.2289	1.19954e-13	6.3558e-13	PDAO-1
NIPAL4	7.20947	4.22573	5.61716e-13	5.24144e-12	OPCs-C
ADA	8.92825	4.22519	4.32804e-19	5.35704e-18	PDAOPCs
TLL1	12.9013	4.22451	4.42654e-38	4.83919e-37	MOL-B
AC011474.1	33.7555	4.22207	8.8783e-250	4.22647e-248	PDAO-1
DPY19L2	44.2678	4.22014	0	0	PDAO-3
NEXMIF	26.5037	4.21789	8.7781e-155	2.81233e-153	PDAO-1
ARRDC2	12.237	4.21192	1.97088e-34	2.31775e-33	OPCs-A
AL445250.1	33.322	4.20265	1.8547e-243	4.96117e-241	immOL-C
KCNQ2	33.9355	4.20002	1.99605e-252	8.02803e-251	MOL-B
LINC01117	15.6077	4.198	6.44899e-55	9.32462e-54	PDAO-1
ZC3HAV1	24.7674	4.19775	2.01428e-135	4.73426e-134	MOL-F
CADPS	60.0891	4.19581	0	0	MOL-B
EXTL1	8.46479	4.19387	2.56611e-17	1.59367e-16	MOL-B
NLGN4X	69.3427	4.19374	0	0	PDAO-1
LDLRAP1	24.6592	4.18809	2.93252e-134	1.445e-132	PDAOPCs
LOXL3	11.1571	4.17774	6.61196e-29	6.37624e-28	MOL-F
SYT16	50.8328	4.17665	0	0	PDAO-3
ELMO1-AS1	20.5258	4.17463	1.26704e-93	4.19492e-92	OPCs-C
NOS1	43.168	4.17381	0	0	PDAO-3
IFI44	27.4941	4.16895	2.06315e-166	7.03809e-165	PDAO-1
TMEM108	63.6016	4.15982	0	0	MOL-B
MYRF	58.1088	4.1582	0	0	OPCs-A
GRIN2D	12.1277	4.15565	7.53418e-34	8.4757e-33	PDAO-2
LINC00877	39.1048	4.15462	0	0	PDAOPCs
DTHD1	7.26559	4.15344	3.71409e-13	2.76885e-12	OPCs-A
PCSK5	36.6079	4.14811	2.14026e-293	6.09251e-292	MOL-G
FAM107B	62.9885	4.1474	0	0	PDAOPCs
MT1E	20.8741	4.14626	9.21497e-97	1.09591e-95	MOL-G
ACADL	7.40002	4.1453	1.36166e-13	8.24678e-13	MOL-A
SPON1	28.6995	4.14143	3.87574e-181	1.22196e-179	MOL-B
PDE8B	65.8812	4.13953	0	0	PDAO-2
AL138756.1	7.89954	4.1321	2.7993e-15	1.60074e-14	MOL-B
RCAN3	13.377	4.12862	8.24209e-41	1.05384e-39	OPCs-A
KCNF1	13.7794	4.1283	3.39128e-43	4.0997e-42	MOL-F
UNC80	57.1905	4.12693	0	0	PDAO-1
DIRC3	41.3227	4.12462	0	0	PDAO-1
AGMO	14.7938	4.12451	1.60538e-49	6.10698e-48	COPs
SYNJ2	57.0159	4.12436	0	0	PDAOPCs
AC004160.1	22.1337	4.12307	1.49758e-108	4.1103e-107	PDAO-2
LRP4	53.5321	4.11597	0	0	MOL-G
BEGAIN	11.1578	4.11443	6.55973e-29	5.94166e-28	MOL-B
CNTN2	62.9653	4.11406	0	0	OPCs-A
PRDM5	19.2471	4.11326	1.49152e-82	2.98162e-81	PDAO-1
LRRC3B	12.383	4.11325	3.22839e-35	3.3449e-34	MOL-B
MAP7	69.6712	4.11259	0	0	PDAOPCs
FBLN2	12.7067	4.11256	5.43024e-37	5.81757e-36	PDAO-1
TRIL	8.65922	4.11185	4.75013e-18	3.70341e-17	PDAO-3
SPATA22	23.053	4.10813	1.37203e-117	6.14932e-116	PDAOPCs
PPARGC1A	25.252	4.10679	1.07762e-140	3.18041e-139	PDAO-1
AC002069.2	8.79858	4.10387	1.38552e-18	8.89136e-18	PDAO-1
DPP6	49.4098	4.10314	0	0	immOL-B
EVI2A	45.3697	4.10118	0	0	OPCs-A
RBMS3	67.2427	4.09845	0	0	MOL-B
MAP3K20	14.8791	4.09823	4.50255e-50	6.08476e-49	PDAO-1
PDE3B	30.4835	4.09796	4.30716e-204	1.74272e-202	PDAO-1
C2orf27A	54.1444	4.09651	0	0	PDAO-1
BTBD11	11.5286	4.09491	9.46775e-31	8.95848e-30	MOL-B
ASTN1	68.6091	4.09418	0	0	MOL-F
RUNX1T1	51.5117	4.09317	0	0	MOL-G
RTN4RL1	9.44952	4.0926	3.40372e-21	2.44395e-20	MOL-B
ZNF804B	13.0377	4.09048	7.46766e-39	8.31209e-38	MOL-B
ZPBP	7.18766	4.08626	6.59127e-13	3.91388e-12	MOL-F
ZNF804A	41.2948	4.08298	0	0	MOL-B
NETO1	43.1676	4.07785	0	0	MOL-B
AC009315.1	6.90816	4.07727	4.90996e-12	2.57164e-11	PDAO-2
RFX4	28.0219	4.07466	8.79367e-173	3.09376e-171	PDAO-1
CDK18	56.5928	4.07302	0	0	PDAOPCs
PIP5K1B	29.5257	4.07189	1.34561e-191	4.02061e-190	MOL-F
RALYL	65.1245	4.06975	0	0	PDAO-3
KANK4	8.47138	4.06812	2.42504e-17	1.62073e-16	PDAO-2
ECE2	14.3205	4.06617	1.63029e-46	2.07661e-45	PDAO-1
PLEKHA2	44.0685	4.06582	0	0	MOL-B
SHTN1	68.5871	4.06568	0	0	PDAOPCs
AC007319.1	28.2118	4.06489	4.19154e-175	1.61085e-173	PDAO-2
AC008050.1	32.639	4.06489	1.14944e-233	5.22817e-232	PDAO-1
AC004540.1	18.8859	4.06169	1.49052e-79	2.90216e-78	PDAO-1
TOGARAM2	14.3207	4.0614	1.6252e-46	2.06779e-45	MOL-F
GINS3	12.2828	4.05954	1.12086e-34	2.6907e-33	immOL-B
AP001825.1	14.6026	4.0517	2.70262e-48	9.25703e-47	immOL-C
ECHDC2	33.6397	4.04482	4.4063e-248	2.08875e-246	PDAO-1
LRP8	16.045	4.04091	6.19555e-58	9.15051e-57	MOL-B
FSTL1	10.238	4.04008	1.34011e-24	1.19205e-23	MOL-A
COTL1	21.8803	4.03869	3.99892e-106	8.73492e-105	MOL-B
DCLK2	53.9932	4.03779	0	0	PDAO-1
PCDH11Y	22.9518	4.03538	1.41322e-116	3.05132e-115	MOL-F
FRK	18.4227	4.03428	8.64239e-76	2.77942e-74	PDAOPCs
PLCB1	80.7981	4.03174	0	0	MOL-B
KSR2	46.89	4.03103	0	0	MOL-B
AMOTL1	15.5417	4.03085	1.81081e-54	1.58318e-53	MOL-G
PLD5	32.0752	4.03017	9.7832e-226	2.86724e-223	COPs
MT1X	17.1126	4.02796	1.19631e-65	1.14223e-64	MOL-G
RORA	82.3209	4.02752	0	0	PDAO-1
CNTFR	10.3289	4.02164	5.21396e-25	4.68617e-24	PDAO-3
PRSS51	7.24725	4.01827	4.25331e-13	2.5163e-12	MOL-A
GPR176	23.611	4.01538	2.97395e-123	6.356e-122	PDAO-3
RAVER2	29.4288	4.01121	2.34947e-190	7.65089e-189	MOL-B
LMO2	7.98414	4.0102	1.41511e-15	8.20204e-15	MOL-B
ARHGAP20	39.7042	4.00828	0	0	PDAO-3
MSRB3	13.9239	4.0043	4.53257e-44	3.56763e-43	MOL-G
DOK6	40.9824	4.0002	0	0	PDAO-1
RASGRF1	14.2727	3.99872	3.23673e-46	4.422e-45	OPCs-A
CABP1	16.913	3.99681	3.60808e-64	5.73076e-63	MOL-B
GLT1D1	20.4834	3.99634	3.02899e-93	6.68123e-92	PDAO-1
PLXNA2	25.446	3.99632	7.81866e-143	2.09976e-141	MOL-B
AC008937.2	9.26612	3.99629	1.93049e-20	1.58773e-19	PDAO-3
SLC16A9	9.35405	3.99078	8.43527e-21	5.8619e-20	PDAO-1
GADD45A	6.85385	3.98859	7.18902e-12	3.47631e-11	MOL-G
MYT1L	60.1175	3.98271	0	0	MOL-B
YBX3	7.02751	3.98016	2.10254e-12	1.03466e-11	MOL-G
AL158840.1	7.21822	3.97776	5.26717e-13	2.62921e-12	MOL-G
XACT	6.95669	3.97742	3.48355e-12	1.73837e-11	MOL-B
ATF7IP2	22.409	3.97727	3.21541e-111	8.00976e-110	PDAO-1
SLC2A13	65.6385	3.97576	0	0	PDAO-3
AL360015.1	13.6621	3.97403	1.70883e-42	2.02798e-41	PDAO-1
NPAS2	33.9216	3.96844	3.20171e-252	1.28618e-250	MOL-B
FAM89A	15.3195	3.96467	5.66801e-53	7.7436e-52	MOL-F
SEPTIN6	12.8005	3.96286	1.62943e-37	1.76586e-36	MOL-B
PLSCR1	10.3045	3.96247	6.72424e-25	5.41797e-24	MOL-B
ATP1B2	17.7329	3.96245	2.33498e-70	9.59733e-69	immOL-B
NLGN1	73.7258	3.96206	0	0	MOL-G
SCG3	39.5565	3.95465	0	0	MOL-F
PTCSC3	9.48779	3.95252	2.35992e-21	2.84473e-20	OPCs-C
TLE3	14.0779	3.95217	5.19627e-45	6.25482e-44	PDAO-3
AL031293.1	7.96832	3.94895	1.60843e-15	8.50629e-15	MOL-G
DNAH11	18.5401	3.94886	9.79739e-77	3.21843e-75	immOL-A
C1RL	7.29154	3.94774	3.06442e-13	1.60278e-12	MOL-B
KCNJ6	10.5085	3.94693	7.89675e-26	6.53295e-25	MOL-B
TNFRSF21	30.4817	3.94652	4.54963e-204	1.96088e-202	PDAO-2
AC090825.1	16.0744	3.94352	3.85709e-58	1.57384e-56	immOL-C
INSYN2B	30.1166	3.94066	2.93658e-199	2.12848e-197	PDAOPCs
MEIS3	8.72116	3.93893	2.75356e-18	1.77483e-17	MOL-B
TUB	19.4409	3.93365	3.48288e-84	6.6059e-83	MOL-B
TMEM63A	53.2008	3.93027	0	0	PDAOPCs
PAPPA	11.4467	3.93024	2.44335e-30	2.4278e-29	PDAO-3
CASKIN1	19.4002	3.92922	7.69163e-84	1.45476e-82	MOL-B
DUSP6	13.7383	3.92789	5.98434e-43	7.17015e-42	MOL-B
SLITRK4	15.3766	3.92752	2.35141e-53	3.22687e-52	MOL-F
OSMR	7.48295	3.92734	7.26699e-14	7.45818e-13	immOL-C
OSBPL6	44.3741	3.92669	0	0	PDAO-3
ROR2	7.54907	3.92387	4.38381e-14	2.36063e-13	PDAO-1
DCC	81.8143	3.92081	0	0	PDAO-3
AK5	35.0705	3.92005	1.90029e-269	8.31785e-267	COPs
FCHSD2	65.1889	3.91926	0	0	MOL-G
PACRG-AS3	24.5085	3.91905	1.19802e-132	5.31992e-131	OPCs-C
TRIM14	17.909	3.91872	1.00377e-71	1.64469e-70	MOL-F
KIF26B-AS1	7.1038	3.91743	1.21369e-12	7.02857e-12	MOL-A
CHN2	7.20342	3.91735	5.87216e-13	4.33644e-12	OPCs-A
ENHO	9.29405	3.91613	1.48531e-20	2.25805e-19	immOL-C
AC092924.2	26.744	3.91502	1.45092e-157	7.39818e-156	OPCs-C
CCDC50	63.731	3.91482	0	0	PDAO-1
AC011043.1	7.08901	3.91212	1.35071e-12	1.26176e-11	immOL-C
CMTM3	7.6068	3.91162	2.80974e-14	1.44557e-13	MOL-G
PLXNA4	29.9587	3.91089	3.38661e-197	1.12456e-195	MOL-B
AP000317.1	10.4315	3.90876	1.78043e-25	1.61571e-24	PDAO-3
BAALC	58.1112	3.90667	0	0	PDAO-3
INHBA-AS1	6.83596	3.90085	8.14571e-12	3.98871e-11	PDAO-1
LIMCH1	66.292	3.89542	0	0	PDAOPCs
STXBP5L	70.1301	3.89323	0	0	MOL-B
SNAP25-AS1	35.275	3.89234	1.41799e-272	5.29258e-271	PDAO-3
HS3ST5	60.1074	3.89137	0	0	OPCs-A
LIMD1	41.4047	3.88999	0	0	PDAO-2
AL157396.1	6.97136	3.88983	3.13901e-12	1.57109e-11	MOL-B
CD276	8.05423	3.88912	7.99828e-16	4.68092e-15	MOL-B
FRY	68.7352	3.88779	0	0	PDAO-3
MMP17	26.0193	3.88519	2.9945e-149	7.17317e-148	PDAO-3
CST3	37.0837	3.88299	5.15097e-301	1.49662e-299	MOL-G
PALD1	9.27335	3.88187	1.80391e-20	1.26086e-19	MOL-B
ACOT11	14.5325	3.88171	7.54316e-48	2.26389e-46	immOL-B
KCNIP3	33.1027	3.8815	2.7179e-240	6.28716e-239	MOL-G
AC113370.1	15.6583	3.88054	2.91456e-55	6.38702e-54	OPCs-C
AC016597.1	47.2721	3.87855	0	0	OPCs-A
RAB3C	40.332	3.87675	0	0	MOL-B
AP001783.1	6.99627	3.87647	2.62864e-12	1.89509e-11	OPCs-A
DIPK1B	7.68163	3.87613	1.57077e-14	8.62935e-14	PDAO-1
HEY1	10.1429	3.87465	3.56502e-24	3.08249e-23	MOL-F
TTC9B	9.89367	3.87358	4.43469e-23	3.3641e-22	MOL-B
MAMLD1	21.8745	3.87286	4.54506e-106	2.59638e-104	immOL-B
PLCXD2	7.18489	3.87169	6.72624e-13	4.52588e-12	PDAO-3
COL5A3	13.4706	3.87109	2.32873e-41	2.71866e-40	MOL-B
AC078923.1	6.81555	3.86816	9.3906e-12	4.5883e-11	PDAO-1
CDC14A	32.05	3.86461	2.19504e-225	7.06607e-224	PDAO-3
FGF11	6.77671	3.86059	1.22942e-11	6.8649e-11	MOL-F
VAV2	12.6499	3.85476	1.11968e-36	2.80578e-35	immOL-B
EPHA3	15.0144	3.85346	5.90957e-51	8.51545e-50	OPCs-A
MSRA	59.3618	3.84965	0	0	PDAO-2
AC091138.1	10.087	3.84862	6.30389e-24	5.57801e-23	PDAO-3
PCDH20	9.00978	3.84518	2.06466e-19	3.44151e-18	immOL-B
QPRT	12.0306	3.83963	2.45509e-33	2.55233e-32	PDAO-3
CA1	7.61315	3.83911	2.67491e-14	1.59538e-13	immOL-A
ANOS1	17.6476	3.83748	1.06134e-69	1.78323e-68	MOL-B
ATP13A4	34.209	3.83583	1.77567e-256	5.5414e-254	immOL-C
KLRK1	7.74486	3.82904	9.56904e-15	1.04543e-13	immOL-C
PLCL2	49.5245	3.82705	0	0	PDAO-3
AL807761.4	8.11868	3.82419	4.71294e-16	5.55402e-15	immOL-C
AC005162.3	9.08414	3.82316	1.04521e-19	7.09805e-19	MOL-B
AL162511.1	17.2006	3.82145	2.62975e-66	7.69384e-65	PDAOPCs
LSAMP-AS1	9.46866	3.82056	2.83445e-21	2.41976e-20	immOL-A
LINC02082	9.05769	3.81886	1.3324e-19	1.07511e-18	PDAO-3
RARG	7.36444	3.81873	1.77898e-13	1.0858e-12	MOL-F
TAFA4	19.7558	3.81866	7.14464e-87	1.4342e-85	OPCs-A
RIMS2	70.8344	3.81825	0	0	PDAO-3
AL133538.1	7.39643	3.81802	1.3989e-13	9.61431e-13	PDAO-3
DDX60	21.3355	3.81492	5.31573e-101	1.24245e-99	PDAO-1
SLIT1	27.0306	3.81385	6.46086e-161	1.88046e-159	MOL-B
ME3	40.908	3.81323	0	0	MOL-B
GPR156	10.1893	3.81245	2.21254e-24	1.70449e-23	PDAO-1
AP001360.3	11.1387	3.80992	8.12605e-29	1.33665e-27	PDAOPCs
NECAB1	56.3759	3.8086	0	0	OPCs-A
EDNRB	9.50959	3.80668	1.91406e-21	1.13039e-20	MOL-G
HHIP	48.9675	3.8065	0	0	OPCs-C
NOTCH2NLC	10.6174	3.80615	2.47398e-26	2.28823e-25	PDAO-3
AC137494.1	6.91975	3.80429	4.52433e-12	5.89668e-11	COPs
CCSER1	47.2599	3.79903	0	0	PDAO-1
SGCZ	45.3117	3.79726	0	0	PDAO-1
TOX3	31.0204	3.79609	2.86274e-211	1.26456e-209	PDAO-2
CACNA1D	53.3877	3.79406	0	0	PDAO-1
PCA3	39.7217	3.79307	0	0	OPCs-A
AC026894.1	7.72615	3.7893	1.10848e-14	7.02521e-14	MOL-A
ST5	41.0879	3.78746	0	0	PDAO-1
PAK3	20.8948	3.78697	5.96736e-97	3.13277e-95	immOL-B
MROH7	11.339	3.78663	8.40813e-30	1.81659e-28	immOL-B
TLE2	15.6984	3.78661	1.55004e-55	2.54966e-54	PDAO-2
SLCO3A1	61.5738	3.78635	0	0	PDAOPCs
MIR34AHG	17.6665	3.78566	7.59896e-70	1.15367e-68	PDAO-3
WLS	34.1381	3.7853	2.01115e-255	7.14265e-254	PDAO-3
RANBP17	22.3577	3.78517	1.01662e-110	2.82708e-109	PDAO-2
CNTN6	7.79338	3.78491	6.52381e-15	3.64339e-14	PDAO-1
VEGFA	20.3611	3.78284	3.7007e-92	8.8272e-91	PDAO-2
NBPF14	8.41079	3.77888	4.0725e-17	2.22643e-16	MOL-G
BTBD17	6.77086	3.77546	1.28019e-11	6.14286e-11	MOL-G
MAST1	18.9484	3.76971	4.55602e-80	8.42789e-79	MOL-B
LRATD1	18.4884	3.76928	2.56039e-76	4.59752e-75	MOL-B
SEMA5A	80.5971	3.76865	0	0	MOL-B
CPM	38.7724	3.76826	0	0	PDAOPCs
NREP	18.1602	3.76688	1.0664e-73	1.95655e-72	PDAO-1
KLRC3	26.6885	3.76324	6.40033e-157	1.05433e-155	MOL-G
TMC2	20.9316	3.75963	2.76053e-97	5.10373e-96	PDAO-3
CERCAM	57.828	3.75721	0	0	PDAOPCs
CDK14	68.0405	3.75681	0	0	MOL-F
TMEM35A	9.72586	3.7541	2.33917e-22	1.40709e-21	MOL-G
AL590705.1	18.2242	3.75351	3.31422e-74	5.83912e-73	MOL-B
SNPH	12.3351	3.7525	5.85844e-35	6.03462e-34	MOL-B
CPNE5	40.2036	3.75079	0	0	MOL-B
CHST15	13.1302	3.74908	2.21216e-39	5.78421e-38	immOL-B
CACNA2D3	64.3965	3.7488	0	0	MOL-B
KCNK2	15.0812	3.74672	2.15309e-51	2.96437e-50	PDAO-1
PYGL	15.585	3.74587	9.20419e-55	3.5413e-53	immOL-C
JAG1	13.0172	3.74583	9.76697e-39	7.26359e-38	MOL-G
AC092821.3	30.3534	3.74303	2.2661e-202	7.76184e-201	MOL-B
MTSS2	32.8513	3.74083	1.09229e-236	1.80464e-234	immOL-B
PLXND1	11.6096	3.73856	3.68185e-31	4.09819e-30	OPCs-A
B4GALT6	31.8988	3.73793	2.77285e-223	9.2166e-222	MOL-F
PIEZO1	9.02326	3.73759	1.82579e-19	3.3998e-18	COPs
MAGI3	39.9765	3.73564	0	0	PDAO-1
RGS7BP	30.194	3.73478	2.84284e-200	9.61035e-199	MOL-B
SH3GL3	60.816	3.73182	0	0	PDAOPCs
AL023284.4	9.82547	3.73045	8.74614e-23	8.3578e-22	OPCs-A
PPARG	7.23512	3.72788	4.65105e-13	2.41242e-12	MOL-B
MAN2A1	66.3378	3.72643	0	0	PDAOPCs
SEPTIN4	49.8557	3.72441	0	0	OPCs-A
ITM2A	12.1074	3.72387	9.65546e-34	6.82524e-33	MOL-G
NAV3	71.7977	3.71821	0	0	PDAO-2
SEMA6B	6.90496	3.7156	5.02191e-12	6.20904e-11	immOL-B
MTHFD1L	32.6304	3.71409	1.51896e-233	6.89031e-232	PDAO-1
MEIKIN	11.8333	3.71222	2.62643e-32	1.82669e-31	MOL-G
PRKCA-AS1	14.4362	3.71207	3.0648e-47	1.02987e-45	immOL-C
ABHD2	73.5509	3.70989	0	0	PDAO-3
AC104964.3	7.32637	3.70911	2.36469e-13	1.23546e-12	PDAO-1
KCTD16	53.1707	3.70507	0	0	MOL-B
SLC18B1	28.659	3.70306	1.23838e-180	3.88988e-179	MOL-B
LINC01010	11.6764	3.70284	1.68318e-31	2.53372e-30	OPCs-C
ZFR2	13.797	3.70224	2.65609e-43	3.20633e-42	PDAO-1
ABCA6	22.7555	3.69785	1.26459e-114	5.52811e-113	PDAOPCs
NAV2	43.42	3.69694	0	0	immOL-B
SETBP1	49.4233	3.69368	0	0	MOL-B
AL078590.2	34.5348	3.69238	2.40912e-261	2.30674e-259	PDAOPCs
LAMC1	15.6067	3.69118	6.55545e-55	9.47042e-54	PDAO-1
TMSB15B-AS1	21.1302	3.69025	4.2016e-99	8.83962e-98	MOL-B
ARHGAP15	14.9944	3.68916	7.99394e-51	1.07427e-49	MOL-B
C5orf63	7.31631	3.6869	2.54882e-13	1.33767e-12	MOL-B
FRMD6	14.2256	3.68574	6.35448e-46	2.0753e-44	immOL-C
AFF2	10.2571	3.68532	1.09944e-24	6.89659e-24	MOL-G
LINC01098	12.8156	3.68506	1.34072e-37	2.65342e-36	PDAOPCs
RNF152	7.6751	3.68419	1.65286e-14	2.29535e-13	immOL-B
AMPD3	31.193	3.68362	1.32753e-213	5.36486e-212	OPCs-A
PITPNM2	10.6664	3.68246	1.46184e-26	2.96272e-25	immOL-B
GRID2	68.4337	3.68127	0	0	MOL-G
LMO3	46.5753	3.67818	0	0	PDAO-3
IRS1	13.9202	3.67652	4.77338e-44	3.75541e-43	MOL-G
RASD1	15.4563	3.67446	6.84424e-54	9.43469e-53	MOL-F
RGS7	65.6887	3.67388	0	0	PDAO-1
PLD1	49.3093	3.67203	0	0	OPCs-C
MGST1	19.8592	3.67112	9.18133e-88	1.59756e-86	PDAO-3
EEF2K	22.8745	3.67002	8.34636e-116	5.22873e-114	immOL-B
LINC02821	24.2497	3.66999	6.66278e-130	1.80662e-128	OPCs-A
KIF21B	10.6888	3.66746	1.14908e-26	1.06867e-25	PDAO-3
MEF2C	35.9816	3.66533	1.62323e-283	6.2668e-282	PDAO-3
SORBS2	52.5335	3.66146	0	0	PDAO-1
TTC6	19.7034	3.66041	2.01804e-86	7.40915e-85	immOL-A
AC233976.1	7.21064	3.65862	5.56909e-13	2.86522e-12	PDAO-1
CDH18	39.0352	3.65572	0	0	PDAO-1
KLHDC8A	8.47684	3.65528	2.31391e-17	1.77568e-16	PDAO-3
ARHGEF4	30.796	3.65332	2.9649e-208	3.91879e-206	immOL-B
RHOC	10.5477	3.64404	5.20712e-26	3.31446e-25	MOL-G
SCN2A	58.125	3.64342	0	0	MOL-B
HLA-B	9.45556	3.64286	3.21289e-21	5.02727e-20	immOL-C
AC096719.1	10.4075	3.64185	2.29143e-25	1.44897e-24	MOL-G
CABCOCO1	9.06227	3.63653	1.27763e-19	1.4737e-18	OPCs-C
SYNGR2	16.857	3.63568	9.32163e-64	1.53033e-62	OPCs-A
ADAMTS14	21.6983	3.6324	2.12719e-104	8.55548e-103	PDAOPCs
LRRK1	9.0754	3.62969	1.13256e-19	7.56626e-19	PDAO-1
LHFPL4	18.9452	3.62529	4.84043e-80	9.45749e-79	PDAO-1
AC008014.1	22.557	3.62362	1.1467e-112	2.86923e-111	PDAO-1
ST3GAL6-AS1	17.6331	3.62344	1.3735e-69	2.08336e-68	PDAO-3
FAM149A	8.45504	3.62275	2.78991e-17	1.70377e-16	PDAO-1
RAPGEF4	60.7209	3.61865	0	0	PDAO-1
AC116903.2	8.67835	3.61469	4.01539e-18	3.46124e-17	OPCs-A
ARPP21	77.0567	3.61411	0	0	PDAO-3
PDZD2	85.1973	3.61331	0	0	PDAO-3
CACNG8	18.1076	3.61109	2.77586e-73	4.84253e-72	MOL-B
VAV3	16.2377	3.6066	2.73135e-59	4.09691e-58	MOL-B
GPIHBP1	7.98567	3.60542	1.39759e-15	1.42654e-14	OPCs-C
PLPP2	24.1787	3.60529	3.73151e-129	1.6249e-127	OPCs-C
SPRY2	11.4924	3.60494	1.44038e-30	3.63373e-29	COPs
RHPN2	9.80302	3.5973	1.09264e-22	8.1782e-22	MOL-B
SYN2	37.0821	3.59274	5.45233e-301	2.56656e-299	MOL-B
KCNB1	32.0067	3.59202	8.81063e-225	3.21726e-223	MOL-B
NMNAT2	41.1079	3.58994	0	0	MOL-B
AQP4-AS1	37.6337	3.58701	0	0	PDAO-3
AC024145.1	8.90348	3.58614	5.41236e-19	7.57551e-18	immOL-C
TRHDE-AS1	7.4511	3.58514	9.25643e-14	6.39563e-13	PDAO-3
AC090403.1	7.96373	3.58262	1.66926e-15	1.21069e-14	PDAO-3
KLRC4	7.53185	3.58237	5.00283e-14	2.55555e-13	MOL-G
ADGRA3	35.5197	3.58158	2.43824e-276	9.60028e-275	MOL-F
FLG-AS1	22.1684	3.58052	6.93103e-109	1.54602e-107	MOL-B
PLPPR4	34.6302	3.57466	8.86667e-263	3.21336e-261	PDAO-3
ABR	33.5211	3.57427	2.37861e-246	9.38743e-245	MOL-B
NT5DC3	25.4068	3.57354	2.12192e-142	5.1637e-141	MOL-F
SLC25A48	15.9778	3.56945	1.82554e-57	3.07179e-56	PDAO-2
NOTCH2NLA	7.57577	3.56034	3.56992e-14	2.49991e-13	PDAO-3
AL392086.3	19.6118	3.55709	1.22577e-85	3.70857e-84	OPCs-C
MAP3K9	8.33884	3.55342	7.5025e-17	4.57094e-16	MOL-B
CERS6	51.3425	3.55005	0	0	MOL-B
EMILIN2	9.80124	3.54568	1.11207e-22	8.21053e-22	PDAO-1
PEX5L	34.8372	3.5447	6.64532e-266	2.76511e-263	COPs
TRHDE	23.253	3.54406	1.32788e-119	2.79717e-118	PDAO-3
CDC42EP2	7.84872	3.54147	4.20319e-15	4.22878e-14	OPCs-C
ANKRD20A3	7.07909	3.5364	1.45101e-12	9.65161e-12	PDAO-3
NCR3LG1	6.84083	3.53325	7.87348e-12	3.86326e-11	MOL-B
CAPN3	50.083	3.53262	0	0	PDAOPCs
AL136317.2	6.81075	3.52844	9.70896e-12	4.73904e-11	MOL-B
AL392172.1	10.8791	3.52679	1.45046e-27	2.92382e-26	immOL-C
ST3GAL6	54.824	3.52253	0	0	PDAO-3
ACTR3C	11.8559	3.52224	2.00464e-32	1.9618e-31	MOL-B
MGLL	47.8745	3.52196	0	0	PDAO-1
ESR1	9.13001	3.52169	6.84951e-20	5.08157e-19	PDAO-2
AC009495.1	11.0095	3.51866	3.43812e-28	2.94407e-27	PDAO-1
AL160269.1	10.6844	3.51453	1.20398e-26	1.86656e-25	PDAOPCs
FAM189A1	23.2226	3.51451	2.69383e-119	7.02189e-118	PDAO-1
BCL2	25.4374	3.5138	9.73586e-143	1.21984e-140	COPs
LINC00906	9.04507	3.51252	1.49571e-19	2.50181e-18	immOL-B
PSG8-AS1	7.01296	3.51062	2.33333e-12	2.12605e-11	OPCs-C
UNC5A	7.13236	3.5083	9.86609e-13	5.036e-12	MOL-B
GREB1L	38.2737	3.50828	0	0	OPCs-A
HFM1	19.8202	3.50526	1.9921e-87	1.21413e-85	immOL-C
AC090579.1	8.68015	3.50349	3.95238e-18	2.89149e-17	immOL-A
BCHE	44.8841	3.50269	0	0	PDAO-3
GSTM2	12.7826	3.50165	2.05027e-37	2.25383e-36	PDAO-3
AC016745.2	11.2053	3.50084	3.84227e-29	3.37064e-28	PDAO-1
AC079142.1	8.30869	3.50036	9.67665e-17	5.78163e-16	PDAO-1
MARC1	8.02853	3.49855	9.86462e-16	6.59939e-15	MOL-F
AC103770.1	11.8468	3.49725	2.23579e-32	2.54406e-31	OPCs-A
GRIK5	19.8144	3.49722	2.23474e-87	4.66954e-86	PDAO-1
CHRNA4	8.50164	3.49502	1.86938e-17	1.1672e-16	MOL-B
AL136171.2	18.8543	3.49282	2.70735e-79	4.436e-78	PDAO-3
NRSN1	20.4275	3.49174	9.51726e-93	1.90821e-91	MOL-B
ACSS1	17.4602	3.4902	2.88109e-68	1.44932e-66	COPs
SLC37A1	8.49027	3.48953	2.06156e-17	1.26586e-16	PDAO-1
PRSS23	12.4356	3.48841	1.6754e-35	1.81103e-34	MOL-F
HUNK	16.9692	3.48083	1.38923e-64	2.22013e-63	MOL-B
AF279873.3	9.82695	3.48022	8.61921e-23	7.08369e-22	PDAO-2
RORB	13.6296	3.47953	2.67162e-42	3.47394e-41	OPCs-A
SIMC1	21.1877	3.4791	1.23892e-99	2.8464e-98	PDAO-1
DRAM1	7.77986	3.47895	7.26028e-15	4.4572e-14	immOL-A
LYN	8.76805	3.47711	1.81781e-18	1.35219e-17	MOL-F
AC005009.2	20.7474	3.4751	1.29459e-95	4.89158e-94	PDAOPCs
AC092666.1	9.85774	3.47323	6.34636e-23	5.39329e-22	MOL-A
NCAN	14.3198	3.47242	1.64708e-46	2.09247e-45	MOL-B
HSPA2	33.8093	3.47029	1.43809e-250	6.63055e-249	OPCs-A
GABRB1	54.2534	3.46848	0	0	PDAO-3
SPARCL1	31.2426	3.46821	2.81743e-214	3.90777e-212	immOL-B
LINC00609	39.5346	3.46819	0	0	OPCs-C
AL136366.1	15.9125	3.46399	5.18704e-57	7.0522e-56	PDAO-3
VAT1L	27.2939	3.46386	5.01284e-164	1.68616e-162	PDAO-1
FGD1	10.6764	3.46363	1.31225e-26	1.07952e-25	PDAO-1
SLC38A1	39.3152	3.46048	0	0	MOL-G
CELF2	66.2026	3.45749	0	0	MOL-B
AL591895.1	19.7272	3.45705	1.25955e-86	3.84529e-85	OPCs-C
AC007402.1	7.79876	3.45663	6.25203e-15	3.52254e-14	MOL-B
ARL4C	7.87194	3.4566	3.49177e-15	2.28606e-14	MOL-F
CD302	10.7081	3.45477	9.32867e-27	1.8248e-25	immOL-C
PAK5	30.5646	3.45348	3.61603e-205	1.08623e-203	PDAO-3
PLEKHG1	17.0459	3.45078	3.75116e-65	6.94284e-64	PDAO-2
PDE3A	9.95011	3.44961	2.51902e-23	1.89342e-22	PDAO-1
GRIN2B	48.2457	3.4483	0	0	MOL-B
ADD3-AS1	20.4319	3.44498	8.70183e-93	1.90817e-91	PDAO-1
TF	63.7965	3.4449	0	0	PDAOPCs
TMEM255A	11.5282	3.44471	9.50652e-31	2.41635e-29	COPs
NINJ2	21.8979	3.44263	2.72024e-106	2.25266e-104	COPs
DENND1B	32.8019	3.44141	5.52582e-236	1.83129e-234	PDAO-3
IPO9-AS1	27.8011	3.4407	4.20631e-170	5.71651e-168	immOL-C
GPR85	7.29209	3.44015	3.05191e-13	1.59649e-12	MOL-B
SNX7	16.3908	3.43685	2.22633e-60	9.43852e-59	immOL-C
LINC00310	8.93126	3.43489	4.21166e-19	3.205e-18	MOL-F
DISC1	71.6836	3.43086	0	0	PDAO-3
GCA	30.3666	3.43068	1.51735e-202	1.12151e-200	PDAOPCs
E2F3	15.4356	3.42999	9.43239e-54	1.30827e-52	MOL-B
ITPR2	70.3258	3.42936	0	0	MOL-F
AC096564.1	42.4896	3.4283	0	0	OPCs-A
SNAP91	52.2337	3.42817	0	0	PDAO-2
TMEM178B	56.8608	3.42797	0	0	PDAO-1
AC090204.1	8.53312	3.42543	1.42454e-17	8.79996e-17	PDAO-1
OLFM1	20.8625	3.4246	1.1744e-96	2.43134e-95	MOL-B
IQGAP1	55.682	3.42423	0	0	OPCs-A
TUBB2B	24.3468	3.42172	6.27237e-131	1.53525e-129	MOL-A
B3GALNT1	13.514	3.41987	1.29355e-41	1.51118e-40	PDAO-1
CNTN3	57.4152	3.41591	0	0	MOL-F
UTRN	33.9562	3.41398	9.87572e-253	3.98624e-251	MOL-B
AC068587.4	36.0184	3.41379	4.3176e-284	5.79762e-282	immOL-A
MCC	14.1061	3.41215	3.48131e-45	4.3457e-44	PDAO-1
LINC01301	29.91	3.40838	1.4582e-196	5.62325e-195	PDAO-1
GLIS3	13.9729	3.40762	2.28271e-44	2.8079e-43	MOL-B
TSPOAP1	25.0327	3.4033	2.6916e-138	7.07625e-137	MOL-B
MERTK	17.0351	3.40328	4.50805e-65	7.2352e-64	MOL-B
RAMP1	50.2334	3.39576	0	0	MOL-F
RBMS1	43.2871	3.39136	0	0	MOL-F
AC023282.1	37.7246	3.39088	0	0	immOL-A
GOLGA8B	35.3777	3.38981	3.76366e-274	1.95455e-272	PDAO-1
LMOD1	9.54561	3.38645	1.35308e-21	9.65574e-21	PDAO-1
C1orf61	43.8513	3.38631	0	0	immOL-A
RYR1	12.9149	3.38072	3.70968e-38	4.05945e-37	MOL-B
MAL	51.2592	3.3798	0	0	OPCs-A
SLC16A10	19.7244	3.37978	1.33092e-86	2.75367e-85	PDAO-1
FAM53B-AS1	9.54362	3.37613	1.37938e-21	1.67053e-20	OPCs-C
ADAMTSL3	29.2475	3.37578	4.82948e-188	3.28834e-186	PDAOPCs
AC091563.1	8.59434	3.37425	8.37479e-18	9.82813e-17	PDAOPCs
AL591686.2	7.91894	3.37208	2.39545e-15	3.7018e-14	COPs
STON1-GTF2A1L	7.47786	3.37204	7.55425e-14	5.23442e-13	PDAO-3
GUCY1A2	54.1504	3.369	0	0	PDAO-3
JAM2	25.482	3.3674	3.12111e-143	7.61171e-142	MOL-F
CD96	8.09305	3.3647	5.81881e-16	3.92706e-15	MOL-F
RHBDL3	48.9688	3.36469	0	0	PDAO-3
PPARGC1B	11.7961	3.36466	4.08746e-32	3.88067e-31	PDAO-1
LINC00599	32.3323	3.36316	2.45712e-229	9.12055e-228	MOL-B
DIAPH2	51.1386	3.36281	0	0	PDAO-1
RPS6KA1	11.0957	3.36223	1.31589e-28	1.39908e-27	OPCs-A
SCRG1	21.4189	3.35687	8.91016e-102	6.33561e-100	immOL-C
AL033523.1	41.0088	3.35425	0	0	PDAOPCs
PCGF2	8.2928	3.35389	1.1061e-16	7.69613e-16	MOL-F
AC007106.2	7.37635	3.35153	1.62687e-13	2.29135e-12	COPs
IGFBP5	11.9778	3.34843	4.64739e-33	4.81216e-32	PDAO-3
A2ML1-AS1	12.5707	3.34817	3.05979e-36	3.35155e-35	MOL-F
ETV5	24.1242	3.34608	1.39189e-128	9.53504e-127	immOL-B
BMPER	26.3982	3.3454	1.43551e-153	4.92193e-152	PDAO-2
METTL24	16.9584	3.34202	1.6669e-64	2.76211e-63	PDAO-1
ITGA9-AS1	30.7395	3.34035	1.691e-207	6.92509e-206	PDAO-1
NSG2	44.7587	3.33889	0	0	PDAO-3
ATP2B2	39.9566	3.33813	0	0	MOL-B
APCDD1	58.5328	3.33423	0	0	PDAO-3
STUM	8.35127	3.33329	6.75309e-17	4.73096e-16	MOL-F
P2RY12	9.83283	3.33249	8.13052e-23	6.69185e-22	PDAO-2
SOX9-AS1	32.3084	3.33246	5.33419e-229	2.37809e-227	PDAO-1
BX664727.3	14.1913	3.33026	1.03761e-45	1.30442e-44	MOL-B
LINC00884	10.0078	3.3264	1.40815e-23	2.63815e-22	immOL-B
NETO2	32.3136	3.32615	4.51116e-229	1.46902e-227	PDAO-3
DDX60L	10.6161	3.3259	2.50795e-26	4.85235e-25	immOL-C
GABRB3	47.8349	3.32561	0	0	MOL-B
ABLIM1	32.2191	3.32419	9.52103e-228	3.51091e-226	MOL-B
ID2	9.45662	3.32322	3.18059e-21	2.28812e-20	MOL-B
LY6H	17.1319	3.32083	8.57716e-66	1.44687e-64	PDAO-1
AL354809.1	37.7619	3.31963	0	0	PDAOPCs
LINC02073	14.4153	3.31747	4.14748e-47	5.71024e-46	OPCs-A
CPE	55.9604	3.31512	0	0	MOL-F
DNAAF4	12.5148	3.31411	6.19887e-36	6.46631e-35	PDAO-1
PLIN5	11.479	3.31398	1.68173e-30	1.58194e-29	MOL-B
FAM178B	13.3837	3.31251	7.52568e-41	1.32799e-39	OPCs-C
LINC00844	47.3974	3.31156	0	0	OPCs-A
ELMOD1	39.6707	3.30826	0	0	PDAO-3
NEK6	14.9807	3.30537	9.81974e-51	1.34048e-49	PDAO-1
BRINP2	35.9169	3.30479	1.6659e-282	8.85609e-281	PDAO-1
NEDD9	15.4442	3.30349	8.25575e-54	1.93365e-52	immOL-A
CACHD1	31.6265	3.30204	1.59866e-219	5.72596e-218	MOL-B
ATP2B4	33.9236	3.30127	2.98827e-252	5.50365e-250	immOL-B
XKR6	52.435	3.30061	0	0	PDAO-1
AL035670.1	8.25447	3.29925	1.52572e-16	1.25821e-15	OPCs-A
MIAT	40.6573	3.29834	0	0	MOL-B
TPPP3	8.96235	3.29541	3.17826e-19	2.80419e-18	OPCs-A
GPLD1	15.9501	3.29438	2.8451e-57	4.25616e-56	PDAO-1
TTC39B	23.9872	3.29409	3.78365e-127	8.61068e-126	MOL-F
LLGL2	11.39	3.29104	4.69155e-30	7.98202e-29	PDAOPCs
LINC01877	22.0924	3.28973	3.73972e-108	8.77129e-107	OPCs-A
AC007389.1	28.2696	3.28893	8.17847e-176	2.51732e-174	MOL-B
TSBP1	8.69581	3.28746	3.44355e-18	4.6111e-17	immOL-C
TBC1D9	13.2975	3.28632	2.39474e-40	2.72309e-39	PDAO-1
WSCD1	25.3107	3.28599	2.43474e-141	1.91283e-139	immOL-B
CTDSPL	23.3731	3.28529	8.02562e-121	5.24216e-119	immOL-B
KCNA1	14.9089	3.28452	2.88659e-50	3.83181e-49	MOL-F
RXRA	34.7932	3.28447	3.08433e-265	1.68211e-263	PDAO-2
ABCC4	15.8514	3.28057	1.37392e-56	1.86195e-55	PDAO-3
AC010280.1	8.55755	3.27869	1.15295e-17	7.14978e-17	PDAO-1
CLEC2D	9.72466	3.27746	2.36698e-22	3.9087e-21	immOL-C
MCTP1	51.7011	3.27499	0	0	PDAO-3
KCNMB4	55.6721	3.27266	0	0	OPCs-A
MAP3K1	51.2362	3.27239	0	0	PDAO-3
RIMS1	46.9637	3.27156	0	0	PDAO-1
MARCH3	20.8099	3.26982	3.52268e-96	6.43515e-95	PDAO-3
LHFPL6	30.4929	3.26882	3.2319e-204	4.09504e-202	immOL-B
SCD	52.1502	3.26738	0	0	OPCs-A
TLR4	6.97839	3.26453	2.98591e-12	3.92194e-11	COPs
PRKAR1B	28.6365	3.26199	2.35892e-180	7.3958e-179	MOL-B
QDPR	61.5789	3.25873	0	0	OPCs-A
EEPD1	28.6744	3.25535	7.94739e-181	2.81957e-179	OPCs-A
APLP1	55.2834	3.25332	0	0	OPCs-A
OBSL1	14.8654	3.25311	5.53003e-50	7.32066e-49	MOL-F
FOXG1	20.4708	3.25113	3.92362e-93	7.05289e-92	PDAO-3
BX470102.2	6.74564	3.25097	1.52355e-11	8.47214e-11	MOL-F
AL133304.3	26.3836	3.25056	2.11376e-153	1.05077e-151	OPCs-C
EHD4	16.6614	3.25004	2.49913e-62	4.00907e-61	PDAO-1
AC007405.1	11.6135	3.24867	3.51806e-31	3.26108e-30	PDAO-1
PDZRN3	7.49879	3.24829	6.44105e-14	3.47176e-13	MOL-B
JPH4	26.1427	3.24761	1.19248e-150	3.32711e-149	MOL-B
COL6A1	19.0003	3.24611	1.69444e-80	2.80773e-79	PDAO-3
FBXO17	16.4293	3.24393	1.18076e-60	1.65956e-59	PDAO-3
PTPRN2	58.3897	3.24387	0	0	MOL-B
DISP1	44.9351	3.24372	0	0	MOL-F
DPYD-AS1	19.7929	3.24306	3.4256e-87	1.05536e-85	OPCs-C
CAMK1D	44.6114	3.24179	0	0	MOL-B
C2CD2	8.23939	3.23905	1.73092e-16	2.60558e-15	immOL-B
GPR19	12.4977	3.23864	7.68847e-36	7.99544e-35	PDAO-1
OXTR	9.77782	3.23713	1.40194e-22	1.04537e-21	MOL-B
LTBP1	21.2095	3.237	7.80137e-100	5.9623e-98	COPs
RGS17	30.2368	3.23189	7.79057e-201	3.07103e-199	PDAO-1
RAPGEF5	52.7583	3.22857	0	0	OPCs-C
WWC1	11.4405	3.22826	2.62374e-30	2.38228e-29	PDAO-1
AHR	19.9827	3.22215	7.78378e-89	2.77027e-87	PDAOPCs
PPP1R14A	43.9209	3.22164	0	0	OPCs-A
AL357873.1	11.1168	3.21996	1.03939e-28	1.0081e-27	PDAO-3
RBFOX1	75.8472	3.21807	0	0	MOL-B
AC132153.1	47.644	3.21775	0	0	PDAO-1
SV2B	14.8762	3.21541	4.70255e-50	1.11695e-48	PDAOPCs
ENO4	32.1398	3.21454	1.22643e-226	8.85128e-225	OPCs-C
PXDC1	9.52819	3.21294	1.60048e-21	2.54686e-20	immOL-C
AFMID	30.3499	3.21285	2.51909e-202	1.85379e-200	PDAOPCs
KCNJ3	8.34129	3.21105	7.34822e-17	4.47856e-16	MOL-B
FAM13A	55.6911	3.21071	0	0	MOL-B
FMN2	49.0037	3.20834	0	0	PDAO-1
ITGB4	13.8956	3.20499	6.73877e-44	5.29179e-43	MOL-G
PRR18	26.6804	3.20494	7.94639e-157	2.51715e-155	OPCs-A
TENM4	28.0749	3.20194	1.98388e-173	6.99421e-172	PDAO-1
PTPRO	32.9248	3.20077	9.70236e-238	3.72447e-236	MOL-B
ACVR1C	18.8018	3.20036	7.30087e-79	1.36781e-77	OPCs-A
ROR1	23.3902	3.19639	5.37302e-121	1.37399e-119	OPCs-A
TMEM63C	25.7375	3.19637	4.4442e-146	1.3617e-144	PDAO-1
PLAAT3	55.5371	3.19385	0	0	OPCs-A
AC093523.1	17.9625	3.18731	3.83036e-72	6.63403e-71	MOL-B
DOCK2	15.3015	3.18731	7.47654e-53	1.84743e-51	PDAOPCs
AC107223.1	29.8023	3.18324	3.64484e-195	1.51102e-193	PDAO-2
CTNNA3	57.5349	3.18274	0	0	OPCs-C
AC007098.1	9.17878	3.18086	4.35991e-20	6.45351e-19	immOL-C
GAS7	49.8632	3.17991	0	0	OPCs-A
RASGRF2	38.1226	3.1785	0	0	PDAOPCs
GABBR2	13.1905	3.17633	9.94995e-40	1.12914e-38	MOL-B
SHOC1	16.5708	3.1722	1.13357e-61	4.91711e-60	immOL-C
GLYATL2	13.5837	3.16899	5.00146e-42	5.87759e-41	PDAO-1
KCNK10	22.7582	3.16709	1.19027e-114	1.57259e-113	MOL-G
ACSBG1	6.77655	3.16648	1.23082e-11	8.66042e-11	OPCs-A
TMEM151A	22.5649	3.16561	9.5805e-113	2.31139e-111	OPCs-A
S100A16	10.1469	3.16467	3.42027e-24	2.96037e-23	MOL-F
LRIG3	16.3707	3.16435	3.09725e-60	8.4732e-59	PDAOPCs
MIR3659HG	7.16035	3.16253	8.04717e-13	5.39745e-12	PDAO-3
PLPP4	39.2733	3.16056	0	0	immOL-A
IL17RB	12.0062	3.15923	3.295e-33	7.98381e-32	immOL-C
GPC2	7.29684	3.15623	2.94596e-13	1.54226e-12	MOL-B
ATP8A2	23.1897	3.15471	5.77981e-119	3.68945e-117	immOL-B
TSHZ2	9.22456	3.15355	2.84726e-20	1.94338e-19	PDAO-1
ZNF536	60.8082	3.15278	0	0	PDAOPCs
NXN	9.15421	3.15112	5.47568e-20	8.0661e-19	immOL-C
ANXA6	22.8921	3.15041	5.57396e-116	1.19735e-114	MOL-F
CDYL2	14.4848	3.14861	1.51145e-47	1.96348e-46	PDAO-1
TSPAN7	58.7721	3.1482	0	0	MOL-F
ALDH1A3	16.6529	3.14815	2.88213e-62	5.13964e-61	PDAO-2
RADIL	8.70591	3.14685	3.15027e-18	2.18471e-17	PDAO-2
SAPCD2	7.56188	3.14296	3.97272e-14	5.43632e-13	immOL-B
CD55	34.284	3.13894	1.36007e-257	1.28044e-255	PDAOPCs
PRSS48	7.51508	3.13887	5.68764e-14	5.88205e-13	immOL-C
ENTPD1	12.5752	3.13883	2.89135e-36	3.42771e-35	PDAO-2
AC092939.1	8.88202	3.13491	6.56547e-19	1.19742e-17	COPs
SLC35G1	12.182	3.13463	3.87581e-34	4.38798e-33	PDAO-2
CADM3	20.384	3.13457	2.31766e-92	4.4008e-91	MOL-F
AL034405.1	23.8736	3.13053	5.75939e-126	1.52966e-124	OPCs-A
DRP2	12.138	3.12957	6.64227e-34	6.73296e-33	MOL-B
MAML3	25.4414	3.12923	8.7945e-143	4.61698e-141	PDAOPCs
STIM1	34.5721	3.12625	6.62913e-262	2.39217e-260	PDAO-3
ABCC1	14.2101	3.12506	7.93651e-46	1.00259e-44	PDAO-1
FAM78B	20.4522	3.12413	5.74196e-93	1.03159e-91	PDAO-3
SLC4A10	36.4951	3.12226	1.32602e-291	6.10548e-290	MOL-B
TMOD1	37.3804	3.12106	8.1209e-306	3.32977e-304	PDAO-3
TPPP	44.0038	3.11881	0	0	OPCs-A
PCDH11X	34.1955	3.11855	2.82217e-256	1.00548e-254	PDAO-3
FHL1	25.1636	3.11453	1.00413e-139	2.40534e-138	MOL-F
NRXN2	41.0952	3.11243	0	0	PDAO-2
ENOX1	34.216	3.11207	1.39676e-256	5.53841e-254	COPs
UPP2	40.4489	3.11203	0	0	PDAO-1
RHOBTB1	34.5646	3.11193	8.61578e-262	8.32053e-260	PDAOPCs
TRAK1	51.4308	3.11017	0	0	PDAO-2
NPR2	7.22928	3.10855	4.85553e-13	2.9047e-12	MOL-F
SDK1	38.0442	3.10813	0	0	MOL-F
PDLIM3	12.5732	3.10745	2.96551e-36	2.1578e-35	MOL-G
LRRN3	27.7535	3.10537	1.58238e-169	4.52738e-168	MOL-A
EPHB1	35.1437	3.10445	1.44967e-270	7.41422e-269	PDAO-1
HEPH	7.94731	3.10435	1.90602e-15	1.93787e-14	OPCs-C
NEAT1	62.33	3.10423	0	0	OPCs-A
CAV3	7.13386	3.10332	9.75924e-13	5.32242e-12	immOL-A
ADGRE2	8.50045	3.10217	1.88855e-17	1.6001e-16	OPCs-A
AL590807.1	9.94247	3.09753	2.71987e-23	2.2832e-22	PDAO-2
KIAA1549L	23.3201	3.09752	2.76979e-120	6.59738e-119	MOL-B
SPRED2	24.312	3.09542	1.46209e-130	1.60516e-128	COPs
AC073167.1	6.9956	3.09416	2.64129e-12	2.42203e-11	immOL-C
P3H2	12.6718	3.09052	8.47173e-37	2.46999e-35	COPs
TRMT9B	18.199	3.09005	5.25736e-74	9.22885e-73	MOL-B
PLEKHA6	36.7242	3.08887	3.0018e-295	1.71479e-293	PDAO-1
STARD4-AS1	7.1619	3.08881	7.95692e-13	4.06149e-12	PDAO-1
DEPTOR	38.7283	3.0854	0	0	PDAOPCs
RCN1	14.0191	3.08312	1.19053e-44	1.42847e-43	PDAO-3
ST3GAL1	9.46584	3.07753	2.912e-21	1.71255e-20	MOL-G
DNAH17	13.715	3.07639	8.2576e-43	1.50035e-41	OPCs-C
FAT4	26.1115	3.07566	2.69895e-150	1.4986e-148	PDAOPCs
RELN	20.4171	3.07525	1.17893e-92	2.47107e-91	OPCs-A
PLAG1	9.02151	3.07495	1.85515e-19	1.64542e-18	OPCs-A
SLC9A7	40.6276	3.0691	0	0	MOL-B
ADAP1	11.9337	3.06459	7.89756e-33	9.05988e-32	OPCs-A
SLITRK5	38.4766	3.06082	0	0	PDAO-3
KIT	11.9119	3.06064	1.02658e-32	7.16801e-32	MOL-G
PSD2	30.8578	3.06058	4.39677e-209	1.92954e-207	PDAO-2
AC096677.1	19.7725	3.05914	5.13249e-87	1.79632e-85	PDAOPCs
KHDRBS3	32.8078	3.05869	4.55797e-236	1.12957e-233	immOL-C
MID1IP1	25.742	3.05639	3.96331e-146	1.16663e-144	OPCs-A
AC023480.1	38.1156	3.05529	0	0	PDAO-1
DPYD	51.5894	3.05071	0	0	OPCs-C
SLC39A11	47.7295	3.04586	0	0	PDAOPCs
AL512625.3	8.00312	3.0458	1.2131e-15	6.98077e-15	PDAO-1
STEAP2	17.0592	3.04512	2.98377e-65	4.79565e-64	MOL-B
BMP2	6.9347	3.04458	4.07083e-12	1.98672e-11	MOL-G
PFKP	16.9273	3.04447	2.831e-64	4.50713e-63	MOL-B
FCHO1	28.5561	3.04346	2.36111e-179	1.52159e-177	PDAOPCs
AC104827.1	14.9165	3.04095	2.57244e-50	5.64831e-49	immOL-A
ARRDC4	16.5994	3.04013	7.03462e-62	1.12314e-60	PDAO-1
SPNS2	25.8518	3.03605	2.32341e-147	1.25696e-145	PDAOPCs
SLC16A14	9.91328	3.03373	3.64483e-23	2.72687e-22	PDAO-1
RND2	10.8165	3.03295	2.87638e-27	2.72166e-26	MOL-A
CGREF1	7.72546	3.03292	1.11449e-14	6.15987e-14	PDAO-1
L3MBTL4	32.7214	3.03164	7.73985e-235	2.50831e-232	COPs
FIRRE	7.89124	3.03143	2.99198e-15	3.13465e-14	PDAOPCs
ST8SIA5	21.6191	3.02783	1.18752e-103	3.14654e-102	PDAO-2
C11orf96	7.04204	3.02544	1.89448e-12	1.75512e-11	immOL-C
GPR39	9.69136	3.02529	3.28138e-22	2.38868e-21	PDAO-1
ANKRD20A4	7.91588	3.02231	2.45501e-15	1.61735e-14	MOL-F
AL031428.1	7.14186	3.01889	9.20765e-13	8.71971e-12	immOL-C
AL355835.1	19.8873	3.01624	5.2419e-88	3.24171e-86	immOL-C
ARHGEF28	13.6359	3.01575	2.44995e-42	6.74066e-41	immOL-B
RAB9B	22.4571	3.01549	1.09067e-111	2.30469e-110	MOL-F
CHST7	9.93547	3.01518	2.91785e-23	2.46721e-22	MOL-F
AP000857.2	8.96457	3.0095	3.11507e-19	2.35668e-18	MOL-A
HAGLR	7.18156	3.00865	6.89189e-13	6.3241e-12	PDAOPCs
AC002463.1	23.1578	3.00517	1.2141e-118	6.16264e-117	immOL-A
SGMS2	10.4944	3.00471	9.1661e-26	9.30245e-25	OPCs-A
AC011246.1	16.9142	3.00319	3.53691e-64	5.83209e-63	PDAO-1
SAT1	42.7784	3.00079	0	0	MOL-F
ADD2	21.1883	2.99902	1.22401e-99	2.5897e-98	MOL-B
TBC1D4	17.9661	2.99851	3.58884e-72	5.5613e-71	PDAO-3
ABCA2	58.2824	2.99652	0	0	OPCs-A
MAOB	16.9598	2.99633	1.6292e-64	2.6024e-63	MOL-B
BTN3A1	7.09266	2.99631	1.31555e-12	1.68911e-11	immOL-B
PAM	43.2764	2.99585	0	0	MOL-B
DNAH14	7.71523	2.99401	1.20762e-14	6.72085e-14	MOL-B
ARID3A	11.0328	2.99384	2.65364e-28	2.60298e-27	PDAO-2
CDH4	39.9234	2.98706	0	0	PDAO-2
CTNND2	62.9655	2.98485	0	0	MOL-G
APOL6	12.3548	2.98291	4.5889e-35	4.68396e-34	PDAO-1
CIT	36.4514	2.98227	6.52653e-291	3.63587e-289	PDAO-1
SIM2	10.3748	2.9814	3.22971e-25	2.91834e-24	PDAO-3
PAQR4	18.1373	2.9783	1.61777e-73	2.89105e-72	OPCs-A
PALM	16.5662	2.97785	1.22231e-61	1.88889e-60	MOL-B
ZNF98	13.4142	2.97573	4.99501e-41	6.5076e-40	PDAO-2
RNF128	11.3466	2.97544	7.70673e-30	6.90267e-29	PDAO-1
AGBL4	34.8505	2.97344	4.18969e-266	1.7852e-264	MOL-B
CDH19	50.0532	2.97304	0	0	OPCs-A
NMI	6.9651	2.97269	3.28165e-12	2.15436e-11	PDAO-3
GPRIN3	20.6459	2.97077	1.06276e-94	2.16039e-93	MOL-B
IGFBP7	7.56304	2.97008	3.93769e-14	2.47189e-13	MOL-F
PWRN1	35.2904	2.96826	8.23727e-273	4.14991e-271	OPCs-A
DACH2	8.10715	2.96803	5.18228e-16	3.82531e-15	PDAO-3
MEST	17.7683	2.96791	1.24467e-70	1.9077e-69	PDAO-3
UNC5D	15.8979	2.96698	6.55305e-57	9.7297e-56	PDAO-1
AC104781.2	7.03396	2.96578	2.00748e-12	1.15205e-11	MOL-A
AC092902.4	12.6924	2.96544	6.51419e-37	6.96777e-36	PDAO-1
MAGEC3	12.0792	2.96299	1.36039e-33	2.47307e-32	PDAOPCs
CNTN4	33.2575	2.96229	1.58999e-242	6.17385e-241	MOL-B
AL157829.1	6.97837	2.96169	2.98622e-12	2.72388e-11	immOL-C
AP001831.1	10.9848	2.96025	4.52036e-28	9.43954e-27	immOL-B
SORL1	38.8498	2.95778	0	0	PDAO-2
AKNA	28.4533	2.95579	4.44105e-178	1.21298e-176	PDAO-3
GPR37L1	22.3081	2.95328	3.08201e-110	2.38248e-108	immOL-C
NECTIN2	7.86769	2.9513	3.61249e-15	2.3383e-14	MOL-A
CAPN1	7.03993	2.9491	1.92343e-12	1.11848e-11	MOL-F
MX1	6.75752	2.94772	1.40375e-11	6.80356e-11	MOL-B
PRICKLE2	37.7468	2.94702	0	0	PDAO-1
LRP1B	83.2017	2.94556	0	0	PDAO-1
IL17RD	7.14144	2.94444	9.23565e-13	4.72206e-12	MOL-B
LRRC7	59.3706	2.94389	0	0	MOL-G
MIR4300HG	24.1072	2.94218	2.10186e-128	5.84981e-127	PDAO-1
ILDR2	47.237	2.94187	0	0	PDAO-3
AL359091.1	42.6634	2.94085	0	0	OPCs-C
LPCAT2	10.9759	2.9408	4.99272e-28	7.00561e-27	OPCs-C
ADA2	12.8066	2.9401	1.50599e-37	1.63419e-36	MOL-B
AC007376.2	32.9948	2.93915	9.63463e-239	4.47898e-237	PDAO-1
PRKAG2	32.2632	2.93873	2.30014e-228	8.50042e-227	MOL-B
JDP2	9.68975	2.93808	3.33329e-22	5.99174e-21	immOL-B
ITM2C	30.9012	2.93802	1.15253e-209	2.36283e-208	MOL-G
LYPD1	11.4387	2.93649	2.67875e-30	5.86644e-29	immOL-B
ELOVL1	21.7708	2.93593	4.38964e-105	1.00304e-103	OPCs-A
FAM241A	11.3457	2.9357	7.79353e-30	1.32063e-28	PDAOPCs
CSMD2	68.596	2.93463	0	0	PDAO-3
BIN1	55.2209	2.93335	0	0	OPCs-A
TNK2	54.0747	2.93269	0	0	PDAO-1
LINC00327	8.57233	2.93202	1.01413e-17	6.304e-17	PDAO-1
RIMKLB	33.5296	2.93158	1.78362e-246	8.41949e-245	PDAO-1
N4BP2	28.6487	2.93101	1.66448e-180	4.74215e-179	MOL-F
HDAC2-AS2	47.9315	2.93054	0	0	OPCs-C
AC107021.1	8.24569	2.92999	1.64216e-16	1.23076e-15	PDAO-3
SEMA4D	49.7684	2.9292	0	0	PDAOPCs
SUN2	49.6889	2.92493	0	0	OPCs-A
BCR	39.2586	2.92457	0	0	PDAO-2
AC017101.1	11.148	2.92292	7.32126e-29	8.67636e-28	immOL-A
MAML2	72.1734	2.92071	0	0	PDAO-3
NKAIN1	15.8504	2.91987	1.39628e-56	3.65375e-55	PDAOPCs
MYRFL	17.6038	2.91951	2.30502e-69	3.69593e-68	MOL-F
CLDND1	60.3678	2.91377	0	0	OPCs-A
AP000779.1	7.53948	2.91143	4.71854e-14	2.77546e-13	immOL-A
MEG3	69.8412	2.9102	0	0	PDAO-3
CDH6	17.5999	2.90806	2.46893e-69	4.13173e-68	MOL-B
SOX13	21.8905	2.90344	3.20084e-106	1.8316e-104	immOL-B
SH3PXD2A	34.1914	2.90289	3.25017e-256	1.53423e-254	OPCs-A
CSRP1	45.092	2.90189	0	0	OPCs-A
IL7	12.2847	2.89958	1.09431e-34	1.58977e-33	immOL-A
GOLGA8A	43.8278	2.89899	0	0	PDAO-2
FAXC	23.773	2.89696	6.35979e-125	1.43282e-123	MOL-F
JPH3	9.49988	2.89675	2.10138e-21	1.5205e-20	MOL-B
ADAM19	14.2377	2.89645	5.34687e-46	1.90699e-44	COPs
ENPP6	12.5173	2.89494	6.00222e-36	9.78707e-35	OPCs-C
SVIL	21.1182	2.8947	5.40954e-99	1.12476e-97	MOL-A
LUZP1	21.9698	2.8941	5.60518e-107	1.36009e-105	PDAO-1
TYMS	9.05831	2.89337	1.32489e-19	1.1779e-18	OPCs-A
KCND3	47.21	2.89194	0	0	MOL-F
PPM1E	32.8714	2.88711	5.64154e-237	2.15826e-235	MOL-B
ARHGAP24	10.8398	2.88696	2.2295e-27	4.58469e-26	immOL-B
BCAS4	8.58822	2.88305	8.83253e-18	5.50873e-17	PDAO-1
TMC7	36.0677	2.88293	7.28224e-285	7.89198e-283	PDAOPCs
AL133346.1	38.839	2.88221	0	0	PDAO-1
NBPF26	9.16189	2.88173	5.09944e-20	3.79743e-19	PDAO-2
GLB1L3	7.87377	2.88107	3.44114e-15	1.94565e-14	PDAO-1
LRP5	7.95897	2.88106	1.73476e-15	2.49757e-14	immOL-B
AL078459.1	13.3156	2.87887	1.8796e-40	3.27729e-39	immOL-A
LINC02250	7.57604	2.87673	3.56251e-14	2.10872e-13	immOL-A
TRIM25	13.1459	2.87226	1.7968e-39	2.07893e-38	MOL-F
VXN	20.7309	2.86878	1.82497e-95	1.31429e-93	COPs
IL17RC	7.14311	2.86357	9.12405e-13	6.11123e-12	PDAO-3
AL139220.2	14.1147	2.86349	3.08222e-45	1.08892e-43	COPs
MGST2	10.2551	2.86257	1.12282e-24	1.00089e-23	MOL-A
GLCCI1	56.3488	2.8613	0	0	PDAO-1
LHFPL2	38.8824	2.85535	0	0	MOL-F
GADD45B	6.84874	2.85445	7.45007e-12	4.82972e-11	PDAO-3
SLC7A5	14.3043	2.85308	2.05709e-46	2.6173e-45	PDAO-1
B3GALT5	11.0876	2.85096	1.44107e-28	1.29347e-27	MOL-B
CYBRD1	13.2348	2.85035	5.52344e-40	1.73013e-38	COPs
KCNK1	16.3593	2.84978	3.73621e-60	1.68575e-58	COPs
SLC41A2	28.6156	2.84944	4.29291e-180	1.21894e-178	MOL-F
PIANP	11.1269	2.84934	9.27983e-29	8.36948e-28	MOL-B
YPEL2	47.5934	2.84788	0	0	PDAOPCs
AC004039.1	8.92992	2.84722	4.26318e-19	5.99943e-18	immOL-C
GSE1	14.4269	2.8431	3.50621e-47	4.51733e-46	PDAO-1
LACC1	17.1742	2.84242	4.14471e-66	1.20947e-64	PDAOPCs
PCDHA1	6.75765	2.83699	1.4025e-11	6.79166e-11	PDAO-1
GNPTAB	48.6317	2.83316	0	0	PDAO-1
TRAF3IP2	14.9924	2.83189	8.22676e-51	2.95918e-49	immOL-C
ARID5A	10.1906	2.83168	2.18363e-24	1.90075e-23	MOL-F
AC114971.1	13.2534	2.83146	4.31077e-40	1.35406e-38	COPs
SLC7A14	27.9873	2.82639	2.32131e-172	1.43819e-170	PDAOPCs
SMIM5	7.25761	2.82504	3.94001e-13	2.93273e-12	OPCs-A
AC023424.3	9.13763	2.82483	6.38352e-20	9.37064e-19	immOL-C
PCSK6	28.8854	2.82361	1.8223e-183	3.31993e-181	COPs
HLA-A	15.3187	2.8234	5.73705e-53	2.13896e-51	immOL-C
ATOH8	17.4488	2.8228	3.51506e-68	5.25373e-67	PDAO-3
TCF4-AS1	7.73608	2.82264	1.02527e-14	1.11794e-13	immOL-C
ARHGAP18	7.05394	2.82044	1.73927e-12	8.80584e-12	MOL-B
SLC12A8	16.5632	2.82003	1.28638e-61	1.98699e-60	MOL-B
ACHE	7.0249	2.8178	2.14214e-12	1.24266e-11	MOL-F
SELENOP	28.8148	2.81578	1.39782e-182	2.51936e-180	COPs
AL035427.1	8.08641	2.81484	6.14493e-16	4.00675e-15	immOL-A
BAMBI	16.8403	2.81408	1.23535e-63	3.42684e-62	immOL-A
NTRK2	56.1842	2.81323	0	0	MOL-G
DBI	17.7845	2.81209	9.31812e-71	4.65961e-69	immOL-C
PRCD	7.09692	2.81181	1.27568e-12	9.30641e-12	OPCs-A
PGM2	7.88396	2.8118	3.17161e-15	1.80873e-14	MOL-B
MYO5C	9.51576	2.8056	1.80387e-21	1.28211e-20	PDAO-1
KLHL13	26.2837	2.80453	2.94732e-152	4.7758e-151	MOL-G
RSAD2	6.94276	2.80277	3.84525e-12	2.51846e-11	PDAO-3
RELL1	12.4513	2.80071	1.37531e-35	3.37608e-34	immOL-B
DTNA	56.9256	2.80032	0	0	PDAO-2
HNMT	21.9586	2.79914	7.16911e-107	1.94704e-105	PDAO-2
C5orf64	27.479	2.79386	3.12633e-166	4.87823e-164	COPs
GASK1B	7.90305	2.79278	2.72166e-15	2.85677e-14	PDAOPCs
GXYLT2	18.8438	2.79209	3.30598e-79	1.09347e-77	PDAOPCs
SYCP3	9.78144	2.79143	1.35274e-22	1.12574e-21	MOL-F
ARHGAP22	51.4479	2.79011	0	0	PDAO-2
EML5	43.2569	2.78918	0	0	PDAO-3
PDE4D	58.972	2.78787	0	0	PDAO-2
AC087854.1	40.6261	2.78529	0	0	PDAO-1
TPCN2	27.1042	2.78457	8.78132e-162	2.93326e-160	PDAO-1
CDH8	26.3449	2.78146	5.87617e-153	3.33419e-151	PDAOPCs
TTLL7-IT1	15.1905	2.77955	4.08535e-52	9.98495e-51	PDAOPCs
TNFSF13B	30.7227	2.77924	2.82947e-207	8.92926e-206	MOL-F
DLGAP4	40.9959	2.77899	0	0	PDAO-1
UNC13A	16.1076	2.77585	2.25678e-58	3.35077e-57	MOL-B
FZD6	8.80496	2.77393	1.30903e-18	9.81307e-18	immOL-A
CPT1A	9.77298	2.77226	1.47055e-22	1.33128e-21	immOL-A
NEDD4	34.8058	2.77015	1.98453e-265	9.89446e-264	PDAO-1
PDE4A	8.44027	2.76933	3.16609e-17	1.95834e-16	MOL-B
TRANK1	19.4778	2.76852	1.69357e-84	3.43648e-83	PDAO-1
MCF2	8.9522	2.76607	3.4848e-19	2.32256e-18	MOL-B
TMEM64	30.6643	2.76477	1.70202e-206	1.28621e-204	PDAOPCs
DOHH	12.4411	2.76446	1.56425e-35	1.87221e-34	OPCs-A
ZBTB46	10.2495	2.76204	1.19004e-24	1.04206e-23	MOL-F
RNF125	18.9304	2.76183	6.40865e-80	2.13015e-78	PDAOPCs
AC112206.2	8.03785	2.76019	9.14311e-16	9.78283e-15	PDAOPCs
CSRNP3	52.605	2.76	0	0	PDAO-2
AC063944.1	18.2276	2.75654	3.11768e-74	1.72542e-72	COPs
STK17A	18.2382	2.75328	2.56899e-74	8.21491e-73	immOL-A
AP001021.3	13.5344	2.75213	9.8026e-42	3.20453e-40	COPs
GPR158	41.7687	2.75154	0	0	MOL-F
STEAP1B	21.1384	2.74991	3.53143e-99	1.2195e-97	OPCs-C
RIC3	38.5178	2.74974	0	0	PDAO-2
AC010201.3	14.3796	2.74828	6.9452e-47	2.31534e-45	immOL-C
WNK2	13.7597	2.74535	4.45441e-43	5.35227e-42	MOL-B
AC010260.1	9.01969	2.74481	1.88622e-19	2.70985e-18	immOL-C
KIZ-AS1	14.4501	2.7425	2.50147e-47	8.42253e-46	immOL-C
TMCC2	27.2569	2.74	1.37813e-163	8.20643e-162	PDAOPCs
CACNA1C	44.2942	2.73911	0	0	PDAO-1
C21orf91	35.7865	2.73425	1.78941e-280	1.86719e-278	PDAOPCs
ZDHHC14	58.2411	2.73048	0	0	PDAO-2
REEP2	15.1419	2.72992	8.56374e-52	1.16103e-50	MOL-B
ANKRD30BL	24.3531	2.72763	5.37272e-131	1.35846e-129	MOL-B
ZMYM4-AS1	7.91642	2.72674	2.44457e-15	1.54234e-14	immOL-A
AC107068.2	9.16517	2.7264	4.94695e-20	3.98309e-19	immOL-A
MIR124-2HG	10.3284	2.72637	5.24441e-25	4.12118e-24	PDAO-1
DCHS1	7.5275	2.72577	5.17197e-14	3.60679e-13	PDAO-3
GSTM3	11.9684	2.72169	5.19994e-33	5.40755e-32	MOL-F
ENPP1	8.01545	2.71943	1.09738e-15	8.01605e-15	PDAO-3
KNDC1	7.10082	2.71863	1.24015e-12	6.31292e-12	MOL-B
LINC02649	19.0589	2.71842	5.54106e-81	1.0915e-79	PDAO-1
SNCAIP	11.7867	2.71681	4.5711e-32	4.33618e-31	PDAO-1
TMEM178A	19.0248	2.71675	1.0631e-80	2.08561e-79	PDAO-1
AC107398.3	11.5302	2.7148	9.29494e-31	9.32093e-30	PDAO-3
ANGPT2	10.5478	2.71411	5.19987e-26	9.95776e-25	immOL-C
EHD3	26.4297	2.71366	6.23805e-154	2.14757e-152	PDAO-2
SULT1A1	17.8582	2.71263	2.49646e-71	4.27979e-70	MOL-B
BCL2L14	17.4407	2.71233	4.05375e-68	1.93523e-66	immOL-C
MBP	58.9397	2.71069	0	0	OPCs-C
FGF2	26.2892	2.71004	2.54661e-152	6.46804e-151	MOL-F
PIGZ	11.2572	2.70213	2.1343e-29	1.88409e-28	PDAO-1
AC015923.1	16.2284	2.70111	3.17526e-59	1.32122e-57	immOL-C
KCNH2	7.09754	2.69896	1.27e-12	8.46098e-12	PDAO-3
HLA-C	10.4265	2.69714	1.87639e-25	3.52321e-24	immOL-C
MTHFD2	8.33017	2.6966	8.07268e-17	5.639e-16	MOL-F
LINC00639	28.7849	2.69611	3.31935e-182	5.95082e-180	COPs
PRKAA2	32.5294	2.69604	4.09227e-232	1.8464e-230	PDAO-1
GRIA1	23.0167	2.69576	3.17152e-117	7.41283e-116	MOL-B
SGCD	61.1442	2.69516	0	0	MOL-B
KALRN	42.2995	2.69456	0	0	PDAO-1
IFI16	17.7163	2.69454	3.13821e-70	1.61728e-68	COPs
AL133410.1	12.0209	2.69425	2.7592e-33	2.74811e-32	MOL-B
AC087564.1	21.8539	2.69414	7.13183e-106	5.89145e-104	COPs
MYLIP	26.5562	2.6912	2.17885e-155	1.25317e-153	PDAOPCs
PRKD1	58.6732	2.68829	0	0	PDAO-3
DUSP1	12.1344	2.68754	6.94344e-34	7.3384e-33	MOL-F
PEX5L-AS2	9.27964	2.68403	1.70049e-20	2.00747e-19	OPCs-C
PIK3R3	7.75886	2.68331	8.56952e-15	4.76534e-14	PDAO-1
ARHGEF37	28.3182	2.68274	2.06503e-176	1.31818e-174	PDAOPCs
CDH13	28.9626	2.68244	1.94906e-184	3.01335e-182	immOL-C
ETS1	14.803	2.68212	1.40031e-49	5.34497e-48	COPs
HEY2	9.55653	2.68125	1.21776e-21	2.43148e-20	COPs
GOLM1	26.4818	2.6804	1.57006e-154	1.02553e-152	immOL-A
SLC5A4-AS1	7.8796	2.67856	3.28427e-15	1.87171e-14	MOL-B
AL359232.1	19.0308	2.67748	9.48844e-81	1.86471e-79	PDAO-1
AL136456.1	6.75928	2.67607	1.38677e-11	6.7232e-11	MOL-B
UNC5B	30.6734	2.67406	1.28727e-206	9.74972e-205	PDAOPCs
KCNQ3	41.1419	2.67405	0	0	PDAO-3
KCTD4	11.6731	2.67191	1.74884e-31	1.20267e-30	MOL-G
ZMAT3	46.4259	2.66964	0	0	MOL-F
DIRC3-AS1	10.3089	2.66558	6.4226e-25	5.02244e-24	PDAO-1
PRRG1	41.1936	2.66428	0	0	PDAOPCs
SKAP2	6.82844	2.66146	8.58435e-12	6.06937e-11	OPCs-A
AC026746.1	7.83655	2.66146	4.63109e-15	7.07553e-14	COPs
MT2A	22.1693	2.65979	6.79101e-109	5.19012e-107	immOL-C
PAX8-AS1	7.41164	2.65926	1.24746e-13	6.60139e-13	PDAO-1
ATP10B	31.936	2.6589	8.45629e-224	2.37509e-221	COPs
COL10A1	10.8094	2.65621	3.10848e-27	4.29553e-26	OPCs-C
TMEM241	29.3176	2.65438	6.19684e-189	2.29767e-187	PDAO-1
LGI1	13.693	2.65356	1.11776e-42	1.33593e-41	MOL-B
TRIO	61.076	2.65344	0	0	PDAO-1
LINC00407	9.72422	2.65305	2.37722e-22	1.738e-21	PDAO-1
ASIC1	35.7062	2.6516	3.17254e-279	1.20278e-277	PDAO-3
TMEM229B	23.5213	2.64984	2.4714e-122	6.58988e-121	PDAO-1
TUBB4A	39.6643	2.64934	0	0	OPCs-A
CLVS1	33.518	2.64721	2.63421e-246	1.24173e-244	PDAO-1
LGI3	23.917	2.64668	2.03832e-126	8.71822e-125	OPCs-C
LARP6	31.946	2.64656	6.13438e-224	2.60067e-222	OPCs-A
TMEM132A	8.78182	2.64527	1.6085e-18	1.19728e-17	MOL-F
AP000462.1	16.2101	2.64486	4.27912e-59	1.76961e-57	immOL-C
AC078842.2	7.35886	2.64388	1.85483e-13	1.04071e-12	PDAO-2
PLEKHH1	58.0944	2.64322	0	0	PDAOPCs
CELF5	20.9776	2.64223	1.0508e-97	2.19432e-96	MOL-B
HERC6	18.2738	2.64164	1.33785e-74	2.48983e-73	PDAO-1
RPS6KA6	15.7695	2.64074	5.04264e-56	7.3991e-55	PDAO-1
FANCB	8.23308	2.63839	1.82466e-16	2.96664e-15	COPs
VEGFB	8.81669	2.6367	1.17889e-18	1.62243e-17	immOL-C
AP003025.2	13.9721	2.63274	2.30587e-44	4.4258e-43	immOL-A
SNX10	9.62142	2.63179	6.49271e-22	4.76443e-21	MOL-B
CDC7	14.2924	2.62855	2.44098e-46	3.09989e-45	PDAO-1
AP003025.1	13.2913	2.62833	2.60136e-40	4.51706e-39	immOL-A
ABCA9	8.04151	2.6282	8.87364e-16	9.50357e-15	PDAOPCs
TUSC3	24.7919	2.62654	1.09724e-135	2.48365e-134	PDAO-3
SLC2A9	8.38138	2.62647	5.23094e-17	8.05407e-16	immOL-B
MOV10	16.0039	2.62134	1.2009e-57	1.64266e-56	PDAO-3
GRIA3	52.5704	2.62093	0	0	PDAO-1
F3	7.7716	2.61919	7.75015e-15	4.03851e-14	MOL-G
GLRA2	7.24749	2.61859	4.24578e-13	3.15475e-12	OPCs-A
RBM43	7.19983	2.61781	6.02867e-13	4.06056e-12	PDAO-3
NRP2	9.23764	2.61771	2.51984e-20	4.83098e-19	COPs
MRPS6	14.852	2.61608	6.75064e-50	2.37747e-48	immOL-C
MACROD2	53.3993	2.61503	0	0	PDAO-1
PLXDC2	44.4276	2.61483	0	0	MOL-G
FBXO16	15.3355	2.61456	4.42881e-53	6.2534e-52	PDAO-1
SPOCK3	34.3087	2.61331	5.82091e-258	2.36371e-255	COPs
SEC24D	17.919	2.60962	8.37526e-72	1.37296e-70	MOL-F
KHDRBS2	33.8314	2.60484	6.81033e-251	3.50436e-249	PDAO-2
AC069272.1	8.15055	2.60229	3.62261e-16	2.43851e-15	MOL-A
CD82	32.7246	2.60045	6.9785e-235	1.59029e-233	MOL-G
GRIA2	66.0499	2.60034	0	0	PDAO-2
AC021054.1	11.9248	2.59769	8.79394e-33	1.35462e-31	OPCs-C
CCDC85A	8.04629	2.59696	8.53421e-16	4.93035e-15	PDAO-1
FAM92A	19.5727	2.59627	2.64062e-85	4.50859e-84	PDAO-3
ACSL6	15.7565	2.59608	6.19633e-56	2.10951e-54	immOL-B
TMTC4	38.4872	2.59442	0	0	PDAOPCs
SYN3	26.317	2.59261	1.22523e-152	3.88112e-151	PDAO-1
THY1	35.3549	2.59125	8.42298e-274	3.15081e-272	PDAO-3
AC004158.1	27.3097	2.58938	3.25564e-164	5.01042e-162	COPs
PTN	52.4088	2.58852	0	0	PDAO-2
AC005695.2	7.06178	2.58812	1.64388e-12	8.84786e-12	immOL-A
AC012085.2	10.0984	2.58593	5.61267e-24	9.90416e-23	immOL-C
LINC01003	7.73542	2.58553	1.03062e-14	6.27796e-14	immOL-A
PLCH2	6.79391	2.58454	1.09137e-11	9.26306e-11	PDAOPCs
TTC8	29.0073	2.58434	5.32697e-185	1.49492e-183	PDAO-3
BX890604.2	8.96453	2.5833	3.11595e-19	2.35682e-18	MOL-A
PFKM	11.9345	2.58197	7.82453e-33	8.10193e-32	MOL-F
RIMBP2	10.3433	2.58028	4.48892e-25	3.64477e-24	MOL-B
AL392023.2	46.4128	2.57886	0	0	PDAO-2
FAR2	23.6726	2.57699	6.91394e-124	1.48331e-122	PDAO-3
ERC2	49.2552	2.57631	0	0	PDAO-1
FBXL2	25.6163	2.57547	1.00386e-144	3.04264e-143	PDAO-1
AC079352.1	38.013	2.57145	0	0	PDAO-2
FAM49A	34.7492	2.57132	1.4271e-264	5.20551e-263	PDAO-3
CACNB4	47.2922	2.56969	0	0	MOL-B
NDE1	29.8129	2.56779	2.65582e-195	1.63941e-193	OPCs-C
CD81	26.3798	2.56763	2.33895e-153	2.77577e-151	immOL-C
GP1BB	9.60995	2.56608	7.2585e-22	5.31596e-21	MOL-B
POU2F2	8.18419	2.56424	2.74131e-16	1.61273e-15	PDAO-1
MPP6	20.8265	2.56243	2.49e-96	5.13604e-95	MOL-B
HHIPL1	6.90385	2.56235	5.0613e-12	2.4965e-11	PDAO-1
FAM27C	11.1704	2.56121	5.69534e-29	4.97939e-28	PDAO-1
AC027117.2	7.71955	2.55792	1.16744e-14	6.91275e-14	PDAO-2
GOLIM4	24.3023	2.55726	1.85567e-130	1.75192e-128	immOL-C
SDCBP2	8.65751	2.55715	4.82201e-18	3.08097e-17	MOL-B
TTYH2	42.139	2.5564	0	0	OPCs-C
SLC25A18	8.10336	2.55367	5.34599e-16	7.86817e-15	immOL-B
LINGO1	33.6242	2.54947	7.43304e-248	2.95428e-246	MOL-B
AC131571.1	13.2804	2.54754	3.00628e-40	5.21213e-39	immOL-A
PRKCA	64.5382	2.54654	0	0	PDAO-1
HERC5	15.0764	2.54478	2.31442e-51	1.95747e-50	MOL-G
IQSEC2	12.007	2.53997	3.26638e-33	3.24845e-32	MOL-B
ANKRD18A	10.4921	2.53875	9.39493e-26	1.86263e-24	immOL-B
CHPT1	39.3956	2.53535	0	0	PDAO-3
EML6	29.337	2.53399	3.50438e-189	1.30222e-187	PDAO-1
ALDH5A1	14.0359	2.53372	9.39713e-45	1.16271e-43	MOL-B
SGSM1	25.1254	2.53358	2.62563e-139	8.3328e-138	PDAO-2
FAM124A	42.3307	2.53317	0	0	PDAOPCs
SPOCK2	20.0091	2.53197	4.58401e-89	8.98776e-88	MOL-B
PRR5L	24.461	2.53163	3.83952e-132	4.24286e-130	COPs
RNASET2	15.6125	2.53132	5.98857e-55	8.50206e-54	MOL-B
LPAR6	6.99984	2.52976	2.56257e-12	1.36487e-11	immOL-A
PZP	7.43974	2.52958	1.00882e-13	5.83014e-13	immOL-A
ARSI	7.70944	2.52758	1.26368e-14	1.28791e-13	PDAOPCs
AL139147.1	7.87227	2.52739	3.48261e-15	2.18094e-14	immOL-A
MYH11	11.5671	2.52357	6.04605e-31	9.0007e-30	OPCs-C
POGLUT3	6.88492	2.52352	5.78199e-12	2.8072e-11	MOL-G
USP6NL	26.5916	2.52318	8.49606e-156	2.73236e-154	PDAO-1
TSPAN13	8.63411	2.52257	5.91858e-18	4.60692e-17	PDAO-3
KAZN	80.43	2.52114	0	0	PDAO-3
HK1	15.6553	2.52008	3.05835e-55	4.27357e-54	MOL-F
AC027018.1	10.4142	2.51924	2.13514e-25	4.00016e-24	immOL-C
LINC00535	8.51397	2.5187	1.68083e-17	1.03604e-16	PDAO-1
AC246817.2	8.15684	2.51651	3.43913e-16	2.17839e-15	PDAO-2
CNTN5	18.7223	2.51409	3.25598e-78	5.9415e-77	MOL-B
GLRB	36.407	2.51213	3.30451e-290	1.97825e-288	PDAO-2
LIN7A	7.34274	2.50961	2.09261e-13	1.43062e-12	PDAO-3
AGBL1	7.96495	2.50946	1.6529e-15	9.46953e-15	PDAO-1
TAGLN3	17.8199	2.50927	4.95302e-71	8.45677e-70	MOL-B
OLIG1	27.7672	2.50821	1.08043e-169	1.4566e-167	immOL-C
ETV6	43.8111	2.50781	0	0	PDAO-1
SORCS2	29.7364	2.50635	2.60257e-194	1.8428e-192	PDAOPCs
AC211433.1	14.2088	2.50361	8.07445e-46	2.63193e-44	immOL-C
EPS15	48.0981	2.50228	0	0	PDAOPCs
AC116362.1	16.9631	2.50037	1.54078e-64	3.79332e-63	OPCs-C
ATP8B1	8.91405	2.49604	4.92038e-19	6.9041e-18	immOL-C
GRIN2A	21.6486	2.49517	6.27132e-104	1.41668e-102	OPCs-A
MAP3K7CL	11.1579	2.49489	6.55546e-29	5.71656e-28	PDAO-1
RGS3	15.0206	2.49474	5.3838e-51	1.28966e-49	PDAOPCs
AC058791.1	9.12866	2.4926	6.93519e-20	1.01672e-18	immOL-C
AATK	47.7776	2.49192	0	0	PDAOPCs
ADAMTS7	8.13773	2.49036	4.0275e-16	2.35542e-15	PDAO-1
TPM1	35.0173	2.48957	1.2293e-268	4.73512e-267	MOL-F
AL359706.1	8.31453	2.48889	9.21134e-17	1.1368e-15	immOL-C
GLIPR1L1	11.725	2.48626	9.48507e-32	1.24391e-30	immOL-A
MKNK1	20.2462	2.48568	3.83357e-91	8.2878e-90	PDAO-1
G2E3-AS1	8.30054	2.48453	1.03642e-16	7.054e-16	immOL-A
ZDBF2	21.0427	2.48193	2.66951e-98	4.95447e-97	PDAO-3
CA3	15.3222	2.48063	5.43259e-53	7.66109e-52	PDAO-1
PGM1	18.1066	2.47838	2.82846e-73	5.16416e-72	PDAO-1
GSAP	32.6925	2.47812	1.99518e-234	9.09954e-233	PDAO-1
GSDME	13.8976	2.47784	6.54792e-44	7.98448e-43	MOL-B
EPCAM-DT	19.0693	2.47653	4.54357e-81	2.73947e-79	COPs
AL589740.1	53.715	2.4754	0	0	PDAO-1
CTSO	10.6057	2.47502	2.80461e-26	5.417e-25	immOL-C
SNAP25	48.4818	2.47459	0	0	MOL-B
SVIP	28.0065	2.47401	1.35549e-172	7.47714e-171	OPCs-C
NT5DC1	44.1287	2.47235	0	0	PDAOPCs
ABHD8	6.89406	2.47217	5.42224e-12	2.68278e-11	MOL-B
HSPB1	15.8255	2.47198	2.07704e-56	2.93151e-55	MOL-F
AC007384.1	10.0053	2.47103	1.44424e-23	1.37466e-22	immOL-A
AL354733.3	10.2457	2.46828	1.23715e-24	2.24298e-23	immOL-C
NRAD1	10.7619	2.4672	5.20693e-27	8.14358e-26	PDAOPCs
HIST1H4C	10.7363	2.46343	6.87264e-27	1.35301e-25	immOL-C
ST7-AS2	6.99765	2.46282	2.60287e-12	1.3859e-11	immOL-A
RMDN2	18.1981	2.46196	5.3433e-74	9.85717e-73	PDAO-1
FIGN	45.4927	2.46134	0	0	MOL-G
ME1	39.1218	2.46087	0	0	PDAO-2
TRPV3	9.94082	2.45313	2.76542e-23	3.94105e-22	PDAOPCs
LDLRAD3	30.5491	2.45228	5.81557e-205	7.42455e-203	immOL-B
CRYBG3	29.9028	2.45226	1.80693e-196	1.29301e-194	PDAOPCs
CORO2B	30.9586	2.45086	1.94547e-210	1.49023e-208	PDAOPCs
FAHD2B	7.73418	2.4505	1.04071e-14	8.14207e-14	OPCs-A
LURAP1L	14.0481	2.44918	7.91354e-45	1.74098e-43	PDAOPCs
FAM135B	14.4842	2.44883	1.52481e-47	4.552e-46	immOL-B
CNKSR2	34.4893	2.44767	1.15939e-260	4.16144e-259	PDAO-3
NOVA1	37.1928	2.44757	8.90793e-303	4.48109e-300	immOL-C
ST3GAL5-AS1	10.1428	2.44731	3.56881e-24	3.51808e-23	OPCs-A
AL365259.1	9.13869	2.44604	6.32162e-20	7.35972e-19	OPCs-C
ZNF350-AS1	10.4369	2.44537	1.68269e-25	3.16657e-24	immOL-C
SLIT2	18.5495	2.44536	8.23252e-77	4.7269e-75	COPs
AC002429.2	20.8061	2.44285	3.80946e-96	1.55065e-94	immOL-A
FAM53B	42.6038	2.44175	0	0	PDAOPCs
LRRC4	9.6396	2.44101	5.43975e-22	4.63217e-21	PDAO-3
CEP112	17.8247	2.43799	4.54585e-71	8.11082e-70	PDAO-1
MARK1	44.6882	2.43543	0	0	PDAO-1
NDRG1	26.7037	2.43341	4.25826e-157	6.10725e-155	COPs
CMBL	6.85395	2.43174	7.18396e-12	3.53214e-11	MOL-B
ZNF154	8.17012	2.43047	3.08073e-16	1.65603e-15	MOL-G
CNTNAP2	27.153	2.43019	2.33669e-162	3.48476e-160	COPs
PAQR8	26.3153	2.42885	1.28179e-152	3.92385e-151	OPCs-A
ASAP3	16.1701	2.42656	8.1999e-59	1.13266e-57	PDAO-3
HAPLN2	39.9624	2.42339	0	0	OPCs-A
CAV1	10.7584	2.42292	5.40921e-27	5.58553e-26	OPCs-A
LINC01138	33.8624	2.42212	2.38e-251	1.23408e-249	PDAO-2
TGFBR3	7.9004	2.42049	2.78003e-15	1.82754e-14	MOL-F
SNX22	29.4754	2.41899	5.95407e-191	2.2447e-189	PDAO-1
SYNE3	14.3525	2.41797	1.0272e-46	3.72266e-45	COPs
ASAP1	58.1543	2.41732	0	0	PDAO-1
RETREG1	48.3039	2.41653	0	0	OPCs-A
ACTN2	25.1361	2.4138	2.00383e-139	6.36543e-138	PDAO-2
CDKN2B-AS1	19.6698	2.41351	3.91688e-86	6.73201e-85	PDAO-3
IGDCC3	12.7756	2.41333	2.2447e-37	2.42175e-36	PDAO-1
RPH3A	8.25532	2.41313	1.51495e-16	9.12926e-16	MOL-B
REEP1	22.3515	2.41272	1.16698e-110	2.44146e-109	MOL-F
LINC00960	17.2905	2.41184	5.55098e-67	1.61563e-65	immOL-A
MYH10	36.5035	2.41013	9.74651e-292	3.86012e-290	PDAO-3
TDRP	11.3576	2.40952	6.80043e-30	6.28639e-29	MOL-B
PANK1	8.24525	2.40893	1.64809e-16	9.75709e-16	PDAO-1
AC015712.4	9.80534	2.40794	1.06787e-22	1.33007e-21	OPCs-C
FRMD4A	54.3854	2.40511	0	0	PDAO-3
ZBTB20-AS1	10.4656	2.40177	1.24329e-25	1.30217e-24	immOL-A
ASTN2-AS1	10.7252	2.40123	7.75509e-27	7.24038e-26	PDAO-3
KCNA2	17.7087	2.40084	3.59299e-70	3.54606e-69	MOL-G
NCK2	18.2277	2.40053	3.1136e-74	6.33317e-73	PDAO-2
PLCL1	56.3549	2.3974	0	0	PDAOPCs
OSBPL10	9.38883	2.39734	6.06688e-21	4.86274e-20	MOL-F
RGMB	19.8424	2.39733	1.28107e-87	2.35169e-86	MOL-F
AC021660.4	7.70863	2.39502	1.27173e-14	1.29572e-13	PDAOPCs
C1orf56	7.74337	2.39411	9.68145e-15	1.05737e-13	immOL-C
CDKN1C	22.7967	2.39367	4.93924e-115	1.92231e-113	OPCs-C
AC004253.1	7.36595	2.39236	1.75894e-13	1.00175e-12	immOL-A
SEPTIN3	6.9075	2.39102	4.93272e-12	6.10549e-11	immOL-B
ESRRG	27.6472	2.39067	3.01458e-168	4.81532e-166	COPs
PCDH9-AS3	10.4059	2.38878	2.33055e-25	2.41318e-24	immOL-A
LINC00461	50.3253	2.38203	0	0	PDAO-3
FMN1	10.2092	2.38189	1.80406e-24	1.79099e-23	OPCs-A
TSHZ1	27.3888	2.38179	3.72779e-165	2.62299e-163	immOL-A
HEPN1	19.3969	2.38156	8.19168e-84	4.79327e-82	immOL-C
AC009522.1	7.80035	2.38093	6.17348e-15	3.45288e-14	PDAO-1
AC114689.3	7.80092	2.37911	6.14588e-15	3.43859e-14	PDAO-1
CLEC14A	8.52657	2.37805	1.50757e-17	1.015e-16	PDAO-2
GAP43	15.3066	2.37722	6.90412e-53	9.02274e-52	PDAO-3
SLC6A9	8.78771	2.37651	1.52639e-18	2.72775e-17	COPs
PARD6G	15.6225	2.37641	5.11351e-55	6.84183e-54	PDAO-3
ZBTB20-AS5	21.6946	2.37369	2.30711e-104	1.02856e-102	immOL-A
MVP	11.0416	2.37254	2.40735e-28	2.54828e-27	OPCs-A
ZFHX3	42.7808	2.36892	0	0	PDAO-1
UGDH	24.651	2.36784	3.59213e-134	1.03037e-132	PDAO-1
ZNF257	7.25245	2.3669	4.09293e-13	2.25663e-12	PDAO-2
SLC24A2	66.726	2.36597	0	0	OPCs-A
SLC5A3	25.8419	2.36437	3.00072e-147	7.47496e-146	MOL-F
CREM	21.9809	2.36353	4.38982e-107	3.67205e-105	COPs
TMEFF2	49.5017	2.36279	0	0	PDAOPCs
AC079385.1	14.9046	2.36157	3.07516e-50	4.17587e-49	PDAO-1
AC012459.1	14.1918	2.3613	1.02997e-45	3.6657e-44	COPs
AC077690.1	34.9057	2.35958	6.08559e-267	3.0659e-265	PDAO-1
SPTB	18.1335	2.35644	1.73518e-73	2.72265e-72	PDAO-3
BCL11B	16.4135	2.35534	1.53138e-60	2.15057e-59	PDAO-3
PODXL2	18.4058	2.35393	1.17957e-75	2.42564e-74	PDAO-2
STARD13-AS	15.5656	2.35284	1.24644e-54	2.71382e-53	OPCs-C
NCKAP5-AS2	7.91092	2.34911	2.55498e-15	2.87715e-14	immOL-C
PCDH9-AS2	25.3768	2.34865	4.5537e-142	4.8569e-140	immOL-C
VPS13A	35.0981	2.34747	7.20134e-270	3.67192e-268	PDAO-1
PLXNC1	19.2365	2.3467	1.83337e-82	4.03606e-81	PDAO-2
AC018797.3	7.85753	2.34631	3.9177e-15	2.44477e-14	immOL-A
PHF21B	29.9477	2.34102	4.72039e-197	1.43072e-195	MOL-F
ARVCF	8.80614	2.34081	1.29526e-18	8.45381e-18	MOL-B
MT3	25.2345	2.34033	1.67749e-140	1.75585e-138	immOL-C
BOK	31.8033	2.33213	5.81967e-222	2.43963e-220	OPCs-A
[truncated: 4,960 more rows]

## Sheet: ST2. COPs_markers
names	scores	logfoldchanges	pvals	pvals_adj	COPs vs:
VCAN-AS1	16.8594	29.1802	8.94179e-64	4.29308e-62	immOL-C
MIR503HG	14.1089	28.8099	3.34913e-45	1.14598e-43	immOL-C
TMEM100	9.5785	27.9235	9.84671e-22	1.60636e-20	immOL-C
RGR	9.19018	27.7126	3.92185e-20	5.91154e-19	immOL-C
AC018558.7	7.75524	27.3646	8.81767e-15	1.14436e-13	OPCs-C
AL160262.1	7.29212	27.1312	3.05111e-13	2.17823e-12	immOL-A
TMEM108-AS1	7.36888	26.9996	1.72066e-13	1.24875e-12	immOL-A
ADAM33	39.8186	12.3313	0	0	MOL-G
GPR17	52.8367	11.9658	0	0	MOL-G
TNS3	59.7252	11.5038	0	0	PDAO-1
AC008080.4	33.4013	11.3724	1.31275e-244	2.13744e-242	immOL-A
ZNF469	30.9082	10.7546	9.26659e-210	1.97672e-207	immOL-C
LINC01447	21.5675	10.6281	3.63158e-103	1.26707e-101	PDAO-1
TNR	57.0553	10.5327	0	0	MOL-B
AFAP1L2	52.0539	10.4099	0	0	MOL-F
ACAN	29.0473	10.3939	1.66492e-185	1.1715e-183	PDAO-2
SEMA5B	54.5539	10.2147	0	0	MOL-B
AC044781.1	25.0807	10.0866	8.08781e-139	3.68367e-137	PDAO-1
SCUBE1	13.2729	10.006	3.32433e-40	1.00758e-38	immOL-C
DSCAM	62.1464	9.91946	0	0	MOL-B
TMEM163	57.9916	9.819	0	0	MOL-B
PRICKLE1	56.8462	9.64958	0	0	MOL-B
VCAN	56.9269	9.56586	0	0	MOL-B
SMOC1	59.171	9.54592	0	0	PDAO-2
HAS2	16.9466	9.44791	2.03746e-64	3.34001e-63	MOL-G
PODN	9.25464	9.37269	2.1496e-20	2.04142e-19	MOL-B
INAVA	27.5891	9.32714	1.50211e-167	8.2724e-166	PDAO-1
AC097716.1	8.47124	9.30499	2.42789e-17	1.93634e-16	MOL-G
AC037450.1	6.75742	9.21133	1.40471e-11	8.84118e-11	PDAO-1
COL9A1	33.6148	9.20525	1.01861e-247	3.20851e-245	immOL-C
AC004852.2	30.9985	9.16848	5.65001e-211	3.82385e-209	MOL-B
AL512308.1	46.7245	9.16835	0	0	MOL-G
FIBIN	17.6004	8.94631	2.44613e-69	1.21779e-67	immOL-B
BCAN	51.888	8.93508	0	0	MOL-G
CA10	45.5923	8.91181	0	0	MOL-B
SOX6	56.9318	8.87122	0	0	PDAO-1
UST	55.6927	8.86007	0	0	PDAO-3
PLAAT1	42.7264	8.84421	0	0	PDAO-1
GNG2	43.7179	8.78488	0	0	MOL-B
ADAMTS20	20.4087	8.73794	1.39919e-92	4.38273e-91	PDAO-1
SH3RF3	52.0694	8.71224	0	0	PDAO-3
SOX4	47.5602	8.65332	0	0	MOL-F
MMP16	54.7943	8.64808	0	0	MOL-B
STK32A	38.303	8.61694	0	0	MOL-B
CHST9	39.2835	8.57211	0	0	PDAO-3
COL11A1	52.0957	8.54356	0	0	PDAO-1
TMEM108	60.0238	8.49632	0	0	MOL-B
ADRA1A	35.5057	8.44837	4.02003e-276	3.68182e-274	MOL-B
PCDH7	61.0838	8.4405	0	0	PDAO-3
FXYD2	8.80397	8.43166	1.32059e-18	1.08958e-17	MOL-G
BMPER	52.8174	8.409	0	0	PDAO-2
LINC00511	59.1282	8.36018	0	0	PDAO-1
KY	42.7117	8.32142	0	0	MOL-A
PCDH15	50.4826	8.30112	0	0	MOL-B
LUZP2	59.4928	8.26431	0	0	PDAO-3
PID1	48.4905	8.26307	0	0	MOL-B
AL353784.1	12.1169	8.22263	8.59837e-34	2.18552e-32	immOL-C
ASIC4	28.1354	8.2195	3.6139e-174	1.95824e-172	MOL-B
GPNMB	23.054	8.20663	1.34041e-117	4.81634e-116	MOL-F
AC053503.1	9.38725	8.14922	6.15852e-21	6.48241e-20	MOL-F
RPRM	7.76254	8.14039	8.32442e-15	7.10474e-14	MOL-F
MDFI	30.2473	8.11672	5.66502e-201	2.3689e-199	MOL-G
TOX	46.6869	8.1069	0	0	MOL-F
STK32A-AS1	10.2517	8.09865	1.16251e-24	2.40966e-23	immOL-B
AC013391.3	10.1075	8.05231	5.11895e-24	5.4546e-23	MOL-B
SHD	17.4924	8.02797	1.63618e-68	3.89999e-67	MOL-F
MIR9-3HG	44.9715	8.00415	0	0	MOL-B
OPCML	58.0992	7.96499	0	0	PDAO-1
OTOGL	12.8642	7.93268	7.16162e-38	1.44796e-36	immOL-A
PAPSS2	10.8192	7.89494	2.79099e-27	5.73233e-26	immOL-C
ARHGAP31	35.4841	7.86326	8.65073e-276	2.6749e-273	immOL-B
PPP1R1C	7.9474	7.85674	1.90462e-15	2.77773e-14	immOL-B
PRRX1	30.2478	7.80724	5.57641e-201	3.60052e-199	MOL-A
MEGF11	36.8747	7.80312	1.17649e-297	4.95656e-295	immOL-B
EPHB1	55.2329	7.73938	0	0	PDAO-1
TCF7L1	34.9613	7.73045	8.73213e-268	7.82733e-266	MOL-B
CSPG4	12.4466	7.72202	1.45991e-35	3.90513e-34	immOL-C
SEL1L3	29.4719	7.71534	6.59187e-191	3.98159e-189	MOL-B
TMEM132B	60.9907	7.71302	0	0	PDAO-3
ARHGEF26-AS1	34.8267	7.67528	9.58838e-266	8.52683e-264	MOL-B
STK32B	32.8032	7.66519	5.29373e-236	4.37304e-234	PDAO-1
AL354771.1	10.1378	7.64598	3.75279e-24	4.32129e-23	MOL-F
B3GNT7	19.7245	7.63846	1.3282e-86	2.65671e-85	MOL-G
CHST8	16.0564	7.63481	5.15588e-58	1.09086e-56	MOL-B
AL450345.2	7.63142	7.62786	2.3219e-14	2.49864e-13	immOL-C
SH2D4A	6.84929	7.59409	7.42191e-12	4.86291e-11	immOL-A
NT5E	17.2002	7.58689	2.64433e-66	1.31452e-64	immOL-C
FXYD6	53.1785	7.57059	0	0	PDAO-3
AC006058.1	53.8669	7.55734	0	0	MOL-F
E2F3	46.1733	7.5513	0	0	MOL-B
SLC1A1	50.0547	7.50434	0	0	PDAO-1
LINC00958	7.38196	7.49875	1.55976e-13	1.07969e-12	PDAO-1
MYCL	10.009	7.49697	1.39154e-23	1.66314e-22	PDAO-3
BRINP1	47.9443	7.48234	0	0	MOL-B
MPZL1	54.6387	7.47741	0	0	MOL-F
KCNMB2	43.9491	7.44706	0	0	PDAO-1
WNT5A	13.4645	7.44403	2.53022e-41	3.9794e-40	PDAO-1
NTN1	32.2538	7.42731	3.11367e-228	4.54299e-226	immOL-A
FERMT1	26.6149	7.41908	4.56619e-156	1.50586e-154	MOL-G
SSTR1	7.06133	7.36289	1.64922e-12	1.12772e-11	immOL-A
FGF12-AS1	8.91346	7.34513	4.94643e-19	5.32294e-18	PDAO-3
HS3ST3B1	8.52671	7.33032	1.50572e-17	1.36531e-16	immOL-A
DAPL1	20.662	7.30967	7.61421e-95	4.06703e-93	immOL-A
DGKG	47.8628	7.30825	0	0	MOL-B
CSGALNACT1	40.9801	7.30664	0	0	MOL-B
AL353660.1	7.46433	7.29103	8.37227e-14	6.03076e-13	MOL-G
LINC00173	7.51755	7.27914	5.58127e-14	3.94446e-13	PDAO-1
PRKG2	19.6556	7.27582	5.17937e-86	1.52326e-84	PDAO-1
GRIK2	59.5184	7.2599	0	0	PDAO-1
PDE3B	46.8344	7.25982	0	0	PDAO-1
DOCK6	37.1292	7.25609	9.51245e-302	1.07949e-299	PDAO-1
C1QL1	17.4397	7.24547	4.1225e-68	2.10522e-66	immOL-C
GALR1	10.3709	7.24207	3.36221e-25	3.55792e-24	PDAO-1
FGF12	56.9135	7.24012	0	0	PDAO-3
AC005042.2	6.84113	7.21948	7.85714e-12	5.2805e-11	MOL-G
BRINP3	38.5632	7.21051	0	0	MOL-B
CA8	26.8526	7.19458	7.86907e-159	3.83265e-157	MOL-B
ELFN2	24.4603	7.17907	3.90757e-132	1.63807e-130	MOL-B
C9orf129	12.0949	7.16412	1.12312e-33	2.97825e-32	immOL-B
GRAMD1C	40.6653	7.16391	0	0	PDAO-1
AC124254.2	10.3992	7.16199	2.50005e-25	2.65642e-24	PDAO-1
GNG12	36.6542	7.13921	3.91843e-294	3.55975e-292	MOL-F
SIGLEC1	7.25037	7.12736	4.15647e-13	3.10808e-12	PDAO-2
KLF12	50.0755	7.12676	0	0	MOL-F
CD22	31.0231	7.10814	2.63462e-211	2.15006e-209	OPCs-A
XKR4	50.3094	7.10447	0	0	PDAO-1
ARHGAP42	34.2932	7.10146	9.91336e-258	7.20086e-256	PDAO-3
PTPRZ1	46.8019	7.0927	0	0	MOL-G
RBMS3-AS3	17.6348	7.08591	1.33247e-69	3.24726e-68	PDAO-1
ATCAY	49.3211	7.07726	0	0	MOL-B
RHCG	7.51987	7.07605	5.48296e-14	4.30362e-13	PDAO-2
ARHGEF26	38.2694	7.0711	0	0	MOL-B
AC068587.4	46.8536	7.0703	0	0	immOL-A
PRTG	28.9679	7.06191	1.66914e-184	1.16474e-182	PDAO-2
PLEKHG1	42.1574	7.04335	0	0	PDAO-2
NXPH1	35.7296	7.03861	1.37309e-279	1.39394e-277	PDAO-1
DPYSL3	31.7188	7.02989	8.54257e-221	6.09998e-219	MOL-B
MDGA2	61.6034	7.02883	0	0	MOL-F
SPON1-AS1	8.40153	7.015	4.40717e-17	3.89765e-16	immOL-A
MIR3681HG	24.5685	6.99698	2.74115e-133	2.14356e-131	immOL-A
KIF21B	29.6821	6.9939	1.30841e-193	6.912e-192	PDAO-3
GINS3	30.003	6.96547	8.97923e-198	1.44112e-195	immOL-B
MYO16	19.7636	6.96144	6.12829e-87	3.64926e-85	immOL-B
TMEM235	26.9292	6.96014	1.00016e-159	5.78207e-158	OPCs-A
VWC2	21.1484	6.95495	2.8575e-99	9.33228e-98	MOL-B
SPSB4	7.52045	6.94429	5.45891e-14	3.97724e-13	MOL-B
KIAA1549	41.0431	6.94055	0	0	MOL-B
FGD3	15.0412	6.92575	3.94051e-51	7.4279e-50	PDAO-1
ZNF730	17.01	6.92537	6.9294e-65	1.81326e-63	PDAO-2
IGSF21	12.6735	6.92118	8.29544e-37	2.32217e-35	immOL-B
IGSF9B	45.624	6.89093	0	0	MOL-B
SLC16A10	39.9789	6.85638	0	0	PDAO-1
AKR1E2	9.61224	6.837	7.09895e-22	7.67142e-21	PDAO-2
CRISPLD1	19.5313	6.83592	5.94674e-85	1.72933e-83	MOL-B
FRMD4A	58.3195	6.82892	0	0	PDAO-3
ARHGAP5-AS1	11.098	6.82565	1.28298e-28	2.73334e-27	immOL-C
MMP15	15.5099	6.79441	2.97201e-54	6.75902e-53	PDAO-2
RBMS3-AS2	7.29386	6.77817	3.01198e-13	2.05789e-12	PDAO-1
ZNF516	44.0855	6.77813	0	0	MOL-F
PDE3A	31.6905	6.77783	2.09725e-220	1.61015e-218	PDAO-1
SOX5	55.5879	6.7721	0	0	MOL-F
AC091906.1	11.5822	6.7657	5.07104e-31	8.32104e-30	immOL-A
AL157392.2	26.5939	6.76452	7.97522e-156	3.45054e-154	PDAO-3
MPPED2	47.6148	6.75086	0	0	MOL-B
EXTL1	19.8552	6.70947	9.93087e-88	2.9568e-86	MOL-B
GNB4	39.6389	6.68472	0	0	immOL-A
LRFN2	13.1818	6.68059	1.11701e-39	1.69279e-38	PDAO-1
SLC22A3	8.86079	6.67969	7.94516e-19	7.14662e-18	MOL-B
WNT7B	9.73063	6.67566	2.23195e-22	2.15238e-21	PDAO-1
CHST11	45.0899	6.66847	0	0	PDAO-1
PLCB1	61.5829	6.61863	0	0	MOL-B
LHFPL3	52.4331	6.61413	0	0	PDAO-3
AC079148.3	15.2398	6.6047	1.92394e-52	3.70963e-51	PDAO-1
C1orf21	46.1769	6.59795	0	0	MOL-F
TNFRSF21	43.5155	6.58654	0	0	PDAO-2
AL031293.1	15.2365	6.5754	2.02279e-52	7.87253e-51	immOL-C
AC090578.1	30.0064	6.54393	8.09871e-198	5.43743e-196	PDAO-1
STK33	33.0638	6.54238	9.85044e-240	8.29998e-238	PDAO-1
IGF2BP2	21.4203	6.51696	8.64594e-102	2.80465e-100	MOL-F
SRPX	8.68072	6.51611	3.93259e-18	3.8801e-17	MOL-A
SLC2A13	57.9132	6.51552	0	0	PDAO-3
KIF7	8.11801	6.51518	4.73896e-16	3.66251e-15	PDAO-1
NEU4	13.0405	6.49902	7.19799e-39	1.07584e-37	PDAO-1
NRCAM	50.9849	6.48749	0	0	MOL-B
CTSC	13.6353	6.47895	2.46937e-42	4.19071e-41	MOL-F
PCDH11Y	31.4096	6.47518	1.49823e-216	9.67366e-215	MOL-F
RND2	32.7854	6.46087	9.50432e-236	7.15031e-234	MOL-A
FAM160A1	14.0604	6.45383	6.64775e-45	1.14431e-43	MOL-B
HMX1	11.5479	6.45034	7.56842e-31	7.96397e-30	MOL-G
AL158055.1	16.0511	6.43793	5.61742e-58	1.18036e-56	PDAO-1
TENM1	41.8818	6.43491	0	0	PDAO-1
LANCL3	13.0533	6.41676	6.0825e-39	1.22904e-37	OPCs-A
MEX3B	11.6562	6.40025	2.13332e-31	5.03865e-30	immOL-C
SULF2	27.312	6.39245	3.0593e-164	1.47301e-162	MOL-F
FKBP10	8.32409	6.39001	8.49805e-17	6.75037e-16	PDAO-1
MAP2	57.6502	6.38952	0	0	MOL-B
ADAMTS6	26.0212	6.38114	2.84787e-149	1.38706e-147	PDAO-1
KCNT2	28.37	6.36882	4.74328e-177	2.81457e-175	PDAO-1
AC107223.1	45.3166	6.35752	0	0	PDAO-2
RGS16	8.36047	6.34614	6.2467e-17	5.92233e-16	MOL-A
LHFPL3-AS1	14.9299	6.34367	2.10572e-50	2.95589e-49	MOL-G
FAM155A	54.0982	6.33526	0	0	MOL-B
SHISA2	7.29132	6.3227	3.06932e-13	3.1329e-12	OPCs-A
PCDHGC3	9.65424	6.31276	4.71628e-22	8.88528e-21	immOL-B
TNFRSF10B	10.7336	6.31085	7.08032e-27	1.43756e-25	immOL-C
SYT17	22.6552	6.30433	1.24057e-113	4.50078e-112	MOL-B
AC023051.1	9.17106	6.29436	4.68378e-20	7.03173e-19	immOL-C
RAB7B	9.4877	6.29254	2.36187e-21	2.21678e-20	PDAO-1
CALCRL	18.2441	6.2902	2.30546e-74	5.95884e-73	PDAO-1
CACNG4	28.6999	6.28872	3.83002e-181	2.15865e-179	MOL-B
RHBDF1	13.7547	6.26909	4.76961e-43	8.13126e-42	PDAO-3
CHST15	27.8323	6.2568	1.76344e-170	2.2344e-168	immOL-B
PCOLCE2	8.0889	6.23492	6.02073e-16	4.63188e-15	PDAO-1
AL162411.1	7.24951	6.2328	4.18269e-13	2.83934e-12	PDAO-1
PARD3	54.7348	6.21668	0	0	MOL-F
DOK5	20.0998	6.21565	7.40936e-90	2.25791e-88	PDAO-1
SATB1-AS1	22.912	6.2107	3.53034e-116	1.36453e-114	PDAO-1
XK	17.5094	6.20923	1.21415e-68	2.92716e-67	PDAO-1
ZEB1-AS1	17.69	6.19184	5.00852e-70	1.18378e-68	PDAO-3
OLFM2	29.6862	6.18947	1.15665e-193	7.61399e-192	PDAO-1
OPHN1	55.379	6.16128	0	0	PDAO-1
LINC02223	11.9142	6.1582	9.98654e-33	1.29506e-31	PDAO-1
CDK18	50.916	6.13697	0	0	PDAOPCs
CADPS	52.1874	6.1358	0	0	MOL-B
KCTD15	6.94033	6.13279	3.91188e-12	2.61288e-11	MOL-B
SEMA5A	57.7078	6.09976	0	0	MOL-B
ZEB1	44.3787	6.08388	0	0	MOL-B
CLDN11	31.9088	6.06972	2.01901e-223	1.74932e-221	OPCs-A
FAM83D	17.1195	6.06819	1.06235e-65	2.81267e-64	PDAO-2
MAG	25.833	6.05394	3.77549e-147	2.03925e-145	OPCs-A
PLEKHA6	48.6221	6.04138	0	0	PDAO-1
RNF150	47.3355	6.04131	0	0	PDAO-1
LINC00937	29.4735	6.02891	6.2965e-191	4.59345e-189	PDAO-2
ADCY8	14.8103	6.02515	1.25633e-49	2.33812e-48	MOL-B
PDZRN3	19.2682	6.01209	9.93668e-83	2.82383e-81	MOL-B
MDFIC	6.87495	5.9941	6.20121e-12	4.10056e-11	MOL-B
ZDHHC22	9.975	5.98507	1.961e-23	1.8019e-22	MOL-G
COL20A1	13.1609	5.96936	1.47293e-39	2.35949e-38	PDAO-3
C12orf40	22.5403	5.96478	1.67181e-112	4.0713e-111	MOL-G
NREP	19.8713	5.94779	7.20637e-88	2.15513e-86	PDAO-1
PDGFC	31.5007	5.94736	8.48529e-218	5.16224e-216	PDAO-3
NR2F1-AS1	26.085	5.94279	5.39799e-150	2.51638e-148	MOL-B
AR	11.6797	5.93927	1.6186e-31	2.23487e-30	MOL-F
RAI2	10.2727	5.93855	9.35826e-25	1.09404e-23	MOL-F
CDH10	22.8896	5.93823	5.89557e-116	2.17163e-114	MOL-B
NKAIN4	12.9292	5.92692	3.08194e-38	8.93922e-37	immOL-C
PRKAR1B	45.2444	5.92548	0	0	MOL-B
RIN3	8.40012	5.9186	4.46029e-17	7.03132e-16	immOL-B
GPM6A	55.1701	5.90812	0	0	MOL-B
FAM110B	35.8751	5.90526	7.4678e-282	6.99152e-280	MOL-B
ARHGAP10	31.9252	5.8983	1.19343e-223	7.96501e-222	MOL-F
THSD7A	35.8453	5.87051	2.17573e-281	2.2357e-279	PDAO-1
SLC45A3	14.3788	5.87016	7.03314e-47	1.62027e-45	OPCs-A
NOTCH2	29.4011	5.86957	5.31226e-190	2.76303e-188	PDAO-3
COL4A4	6.80202	5.86436	1.03162e-11	6.69935e-11	immOL-A
HECW1	40.9696	5.864	0	0	MOL-B
DPY19L2	40.9789	5.85578	0	0	PDAO-3
MARCKS	50.9577	5.85409	0	0	MOL-F
RALGPS2	41.3409	5.84949	0	0	PDAO-1
AC096576.2	8.35075	5.84683	6.78303e-17	6.81214e-16	PDAO-3
PPP1R18	7.26038	5.83426	3.86007e-13	3.02769e-12	MOL-F
U91319.1	17.3483	5.82612	2.03136e-67	4.83168e-66	PDAO-1
PIK3R3	20.8331	5.82473	2.16737e-96	7.11284e-95	PDAO-1
TOX2	17.9831	5.81474	2.64137e-72	6.64859e-71	MOL-B
ST18	47.3069	5.79931	0	0	OPCs-A
PCDH11X	45.7221	5.7977	0	0	PDAO-3
PROM1	12.7715	5.7963	2.36626e-37	2.77786e-36	MOL-G
ASTN1	55.4122	5.78271	0	0	MOL-F
ANKRD55	16.1655	5.77261	8.8307e-59	1.88612e-57	MOL-B
AP000779.1	12.3716	5.77232	3.72482e-35	9.83095e-34	immOL-C
SEMA3E	25.8868	5.76956	9.38633e-148	4.34556e-146	MOL-B
GOLT1A	7.46344	5.76858	8.42934e-14	6.08748e-13	MOL-B
FLT3	9.95398	5.74628	2.42303e-23	2.75154e-22	PDAO-2
CNTN1	51.2347	5.74177	0	0	PDAO-3
BEND7	21.7577	5.73363	5.84329e-105	4.71153e-103	immOL-C
SLC40A1	8.22117	5.72982	2.01521e-16	1.99357e-15	PDAO-3
SCRG1	33.6561	5.71514	2.53849e-248	8.14832e-246	immOL-C
KCNS3	36.1013	5.71183	2.16446e-285	2.29406e-283	PDAO-1
NOL4	38.3624	5.70371	0	0	PDAO-3
TTC39C	26.3313	5.70064	8.40057e-153	4.176e-151	PDAO-1
RTKN2	11.2873	5.68992	1.51596e-29	1.80544e-28	PDAO-1
FAM131C	7.69876	5.68898	1.37398e-14	1.4833e-13	OPCs-A
TRIO	59.5096	5.68893	0	0	PDAO-1
RAB39A	8.71904	5.6858	2.8056e-18	2.73137e-17	MOL-F
CSMD1	57.504	5.68471	0	0	PDAO-1
PLPPR5	27.8242	5.68356	2.21049e-170	1.0262e-168	PDAO-3
SEMA3D	10.8259	5.67149	2.59394e-27	3.36254e-26	PDAO-3
ST6GAL2	11.892	5.67103	1.30239e-32	1.68247e-31	PDAO-1
FREM3	7.29246	5.66613	3.04349e-13	2.29276e-12	PDAO-2
ENPP6	21.8925	5.66319	3.06531e-106	1.64512e-104	OPCs-C
PTPRO	43.3357	5.66036	0	0	MOL-B
LIMS2	26.3067	5.65354	1.60631e-152	7.94993e-151	PDAO-1
DCT	10.5815	5.65327	3.63091e-26	3.95016e-25	PDAO-1
AFAP1	41.5609	5.64832	0	0	PDAO-2
PHLDA1	17.218	5.64148	1.94538e-66	9.18308e-65	immOL-B
AC008050.1	35.6889	5.63922	5.88081e-279	5.95216e-277	PDAO-1
RBMS3	49.9199	5.63701	0	0	MOL-B
DZIP1	37.5107	5.61241	0	7.19809e-306	PDAO-1
PTPRE	50.4533	5.61145	0	0	PDAO-2
SCN9A	23.9628	5.61083	6.7953e-127	2.62047e-125	MOL-F
RGS22	12.6253	5.60673	1.53244e-36	2.23493e-35	MOL-B
HIF3A	23.7134	5.60499	2.62091e-124	1.03316e-122	MOL-B
AF121898.1	7.55497	5.60309	4.18952e-14	3.06631e-13	MOL-B
JCAD	27.8296	5.59789	1.89959e-170	9.92615e-169	MOL-B
PDGFRA	13.0005	5.59286	1.21589e-38	1.84429e-37	MOL-B
LINC02731	9.69238	5.59133	3.24866e-22	3.77691e-21	PDAO-3
PLCE1	32.4767	5.58889	2.27183e-231	1.57228e-229	MOL-F
NRXN1	52.2814	5.57643	0	0	MOL-B
GHR	24.5882	5.5755	1.6895e-133	6.8032e-132	MOL-F
PTGFRN	12.3894	5.5735	2.98361e-35	4.49529e-34	PDAO-3
ATP13A5	16.4402	5.554	9.86337e-61	2.45158e-59	PDAO-2
REXO5	11.6744	5.54507	1.72346e-31	2.87846e-30	immOL-A
AC079142.1	16.5442	5.53692	1.76232e-61	3.87964e-60	PDAO-1
ANGPTL1	7.25969	5.53027	3.8798e-13	3.0732e-12	MOL-A
CABLES1	21.7731	5.5221	4.17341e-105	1.43825e-103	MOL-B
SRCIN1	40.9896	5.52198	0	0	OPCs-A
USP43	8.74839	5.50269	2.16421e-18	1.81856e-17	PDAO-1
ZFPM2	47.9327	5.49984	0	0	PDAO-3
AMPD3	27.2168	5.49914	4.11366e-163	2.44527e-161	OPCs-A
LIMD1	42.6475	5.49683	0	0	PDAO-2
GPC3	8.61457	5.49575	7.02045e-18	5.7782e-17	PDAO-1
PALD1	14.3239	5.49504	1.55178e-46	2.74546e-45	MOL-B
HS6ST3	43.1552	5.48875	0	0	MOL-B
AC110296.1	12.1624	5.48373	4.9315e-34	7.2518e-33	PDAO-3
PLSCR4	14.0967	5.47379	3.97807e-45	6.88633e-44	MOL-B
FRMD6	22.1624	5.46858	7.92083e-109	6.67409e-107	immOL-C
LRRTM1	10.7939	5.45476	3.67801e-27	8.19324e-26	immOL-B
BX284613.2	10.2533	5.4462	1.14331e-24	1.19043e-23	PDAO-1
ANTXR2	9.17408	5.44014	4.55464e-20	6.84394e-19	immOL-C
GLDC	14.8037	5.43318	1.38594e-49	2.62279e-48	MOL-F
KCNN2	23.2789	5.43255	7.25785e-120	3.35553e-118	PDAO-2
KANK2	13.9047	5.43139	5.93301e-44	1.95279e-42	immOL-C
VAX2	8.13521	5.42088	4.11216e-16	3.18612e-15	PDAO-1
ADAMTS4	8.84951	5.42041	8.79011e-19	1.10608e-17	OPCs-A
PIP5K1B	20.9179	5.41895	3.68167e-97	1.14895e-95	MOL-F
ZFPM2-AS1	13.1209	5.41174	2.49927e-39	7.4876e-38	immOL-C
TLL1	13.6089	5.41047	3.54366e-42	5.76984e-41	MOL-B
PHKA1	11.633	5.39861	2.80089e-31	3.64765e-30	MOL-B
ADAMTS17	40.6489	5.3871	0	0	PDAO-2
PLP1	57.8374	5.38325	0	0	OPCs-A
LRRN2	12.9982	5.36839	1.25201e-38	3.66938e-37	immOL-B
GRAMD2A	8.3497	5.36541	6.84384e-17	5.39188e-16	MOL-G
FHOD3	26.2824	5.36483	3.04934e-152	1.2863e-150	PDAO-3
LINC02283	8.12648	5.36455	4.41948e-16	3.41091e-15	MOL-G
GNG4	18.4104	5.34872	1.08387e-75	2.83958e-74	PDAO-1
ABLIM3	16.0521	5.3478	5.52522e-58	2.28493e-56	immOL-B
MYT1	13.0161	5.33755	9.91226e-39	1.50691e-37	MOL-B
FCGRT	8.73306	5.33701	2.47863e-18	2.18633e-17	MOL-B
RHBDL3	47.0153	5.32965	0	0	PDAO-3
DPP10	51.9071	5.32906	0	0	PDAO-3
MYRF	46.7966	5.32223	0	0	OPCs-A
CTXND1	6.99629	5.32094	2.6283e-12	1.77062e-11	MOL-B
APCDD1	52.0543	5.31	0	0	PDAO-3
FAM89A	18.4085	5.30925	1.12201e-75	2.90448e-74	MOL-F
PYGO1	22.6328	5.30403	2.05893e-113	7.16143e-112	MOL-F
HAS2-AS1	9.81373	5.30277	9.82713e-23	1.67534e-21	immOL-C
GFRA1	18.219	5.30053	3.64532e-74	8.95495e-73	PDAO-3
PLCL2	43.9544	5.30002	0	0	PDAO-3
SLC5A9	9.81573	5.29589	9.63384e-23	1.1212e-21	immOL-A
GSG1L	27.6979	5.29237	7.40056e-169	4.12278e-167	PDAO-1
CCDC26	15.2855	5.29026	9.54632e-53	1.98488e-51	MOL-A
XYLT1	35.2262	5.28402	7.93515e-272	2.34602e-269	immOL-B
UBE2QL1	9.21222	5.28085	3.19448e-20	3.01926e-19	MOL-B
COL4A3	7.94575	5.2633	1.93026e-15	2.23719e-14	immOL-C
SLC25A43	15.4906	5.25915	4.01628e-54	7.95795e-53	PDAO-1
LINC01315	15.2578	5.25534	1.46072e-52	3.66311e-51	OPCs-A
SUSD5	15.3727	5.25334	2.49544e-53	3.63467e-52	MOL-G
TMEM176B	7.27495	5.23349	3.46543e-13	3.04085e-12	PDAO-3
[truncated: 5,544 more rows]

## Sheet: ST2. immOL-A_markers
names	scores	logfoldchanges	pvals	pvals_adj	immOL-A vs:
[truncated: 1,725 more rows]

[truncated: 20 more sheets: ST2. immOL-B_markers, ST2. immOL-C_markers, ST2. MOL-A_markers, ST2. MOL-B_markers, ST2. PDAO1_markers, ST2. PDAO2_markers, ST2. PDAO3_markers, ST2. MOL-F_markers, ST2. MOL-G_markers, ST3. PDAO-1 vs MOL-A, ST3. PDAO-2 vs MOL-A, ST3. PDAO-3 vs MOL-F, ST3. PDAOPCs vs OPCs-A, ST3. Superpathways, ST4. FA without PDAOs, ST4. FA PDAO-1 & MOL-A, ST4. FA PDAO-2, immOL-B, MOL-A, ST4. FA PDAO-3 & MOL-F, ST4. FA PDAOPCs & OPCs-A, ST5. PDAO2 unique markers]
